# Supplementary material for: Bioinformatic analysis and functional predictions of selected regeneration-associated transcripts expressed by zebrafish microglia
Source: BMC Genomics. 2020 Dec 7;21:870. doi: 10.1186/s12864-020-07273-8 (PMC7720500; doi:10.1186/s12864-020-07273-8)
Supplement: Supplementary file 1 — Additional file 1: Supplemental File 1, Orthology predictions of differentially expressed genes. [file 12864_2020_7273_MOESM1_ESM.xlsx]

## Sheet: zebrafish to human orthology
Zebrafish GeneID	Zebrafish Gene ID	ZFINID	Zebrafish Symbol	Species	Human GeneID	HGNCID	Human Symbol	DIOPT Score	Weighted Score	Rank	Best Score	Best Score Reverse	Prediction Derived From
ENSDARG00000076573	560795	ZDB-GENE-100922-28	si:dkey-88j15.3	Human	55303	21872	GIMAP4	5	5.04	moderate	Yes	No	Compara, OrthoDB, OrthoFinder, OrthoInspector, Panther
ENSDARG00000076573	560795	ZDB-GENE-100922-28	si:dkey-88j15.3	Human	474344	21918	GIMAP6	4	4.04	moderate	No	No	Compara, OrthoDB, OrthoFinder, Panther
ENSDARG00000076573	560795	ZDB-GENE-100922-28	si:dkey-88j15.3	Human	26157	21789	GIMAP2	4	4.04	moderate	No	No	Compara, OrthoDB, OrthoFinder, Panther
ENSDARG00000076573	560795	ZDB-GENE-100922-28	si:dkey-88j15.3	Human	55340	18005	GIMAP5	3	3.11	low	No	No	OrthoDB, OrthoFinder, Panther
ENSDARG00000076573	560795	ZDB-GENE-100922-28	si:dkey-88j15.3	Human	100527949	51257	GIMAP1-GIMAP5	3	3.11	low	No	No	OrthoDB, OrthoFinder, Panther
ENSDARG00000076573	560795	ZDB-GENE-100922-28	si:dkey-88j15.3	Human	168537	22404	GIMAP7	3	3.1	low	No	No	OrthoFinder, OrthoInspector, Panther
ENSDARG00000076573	560795	ZDB-GENE-100922-28	si:dkey-88j15.3	Human	170575	23237	GIMAP1	3	3.03	low	No	No	Compara, OrthoFinder, Panther
ENSDARG00000089327	101884219		crtam	Human	56253	24313	CRTAM	11	11.03	high	Yes	Yes	Compara, eggNOG, Hieranoid, Homologene, Inparanoid, OMA, OrthoDB, OrthoFinder, OrthoInspector, Panther, RoundUp
ENSDARG00000075014	406452	ZDB-GENE-040426-2204	sqstm1	Human	8878	11280	SQSTM1	15	15.3	high	Yes	Yes	Compara, eggNOG, Hieranoid, Homologene, Inparanoid, OMA, OrthoDB, OrthoFinder, OrthoInspector, orthoMCL, Panther, Phylome, RoundUp, TreeFam, ZFIN
ENSDARG00000035435	555717	ZDB-GENE-060526-368	m17	Human	1270	2169	CNTF	4	3.94	high	Yes	Yes	Compara, OrthoFinder, Panther, Phylome
ENSDARG00000002986	553701	ZDB-GENE-050522-434	gda	Human	9615	4212	GDA	11	11.22	high	Yes	Yes	Compara, eggNOG, Homologene, OMA, OrthoDB, OrthoFinder, orthoMCL, Panther, Phylome, TreeFam, ZFIN
ENSDARG00000099672	336597	ZDB-GENE-030131-8541	capgb	Human	822	1474	CAPG	13	13.22	high	Yes	Yes	Compara, eggNOG, Hieranoid, Homologene, OMA, OrthoDB, OrthoFinder, OrthoInspector, orthoMCL, Panther, Phylome, TreeFam, ZFIN
ENSDARG00000099672	336597	ZDB-GENE-030131-8541	capgb	Human	2934	4620	GSN	2	1.91	low	No	No	eggNOG, OrthoDB
ENSDARG00000099672	336597	ZDB-GENE-030131-8541	capgb	Human	10677	14188	AVIL	2	1.91	low	No	No	eggNOG, OrthoDB
ENSDARG00000099672	336597	ZDB-GENE-030131-8541	capgb	Human	50853	30906	VILL	2	1.91	low	No	No	eggNOG, OrthoDB
ENSDARG00000099672	336597	ZDB-GENE-030131-8541	capgb	Human	7429	12690	VIL1	2	1.91	low	No	No	eggNOG, OrthoDB
ENSDARG00000099672	336597	ZDB-GENE-030131-8541	capgb	Human	85477	21695	SCIN	2	1.91	low	No	No	eggNOG, OrthoDB
ENSDARG00000094327	101885834	ZDB-GENE-141216-11	si:dkey-205k8.5	Human	100505741	14682	SPATA1	5	5.04	high	Yes	Yes	Compara, Homologene, OrthoDB, OrthoFinder, Panther
ENSDARG00000002353	393842	ZDB-GENE-040426-1877	tagapa	Human	117289	15669	TAGAP	8	8.3	moderate	Yes	No	Compara, eggNOG, OrthoFinder, OrthoInspector, Panther, Phylome, TreeFam, ZFIN
ENSDARG00000002353	393842	ZDB-GENE-040426-1877	tagapa	Human	57569	18357	ARHGAP20	4	3.84	moderate	No	No	eggNOG, OrthoDB, orthoMCL, RoundUp
ENSDARG00000010625	436834	ZDB-GENE-040718-299	clic2	Human	1193	2063	CLIC2	11	11.22	high	Yes	Yes	Compara, eggNOG, Homologene, OMA, OrthoDB, OrthoFinder, orthoMCL, Panther, Phylome, TreeFam, ZFIN
ENSDARG00000010625	436834	ZDB-GENE-040718-299	clic2	Human	9022	2064	CLIC3	3	2.91	low	No	No	eggNOG, OrthoDB, OrthoFinder
ENSDARG00000010625	436834	ZDB-GENE-040718-299	clic2	Human	54102	2065	CLIC6	3	2.91	low	No	No	eggNOG, OrthoDB, OrthoFinder
ENSDARG00000010625	436834	ZDB-GENE-040718-299	clic2	Human	1192	2062	CLIC1	3	2.91	low	No	No	eggNOG, OrthoDB, OrthoFinder
ENSDARG00000010625	436834	ZDB-GENE-040718-299	clic2	Human	25932	13518	CLIC4	3	2.91	low	No	No	eggNOG, OrthoDB, OrthoFinder
ENSDARG00000010625	436834	ZDB-GENE-040718-299	clic2	Human	53405	13517	CLIC5	3	2.91	low	No	No	eggNOG, OrthoDB, OrthoFinder
ENSDARG00000091411	100317238	ZDB-GENE-060503-213	si:ch211-214p13.9	Human	131450	24235	CD200R1	5	4.82	high	Yes	Yes	eggNOG, Hieranoid, OrthoDB, OrthoFinder, Phylome
ENSDARG00000091411	100317238	ZDB-GENE-060503-213	si:ch211-214p13.9	Human	344807	24665	CD200R1L	5	4.82	high	Yes	Yes	eggNOG, Hieranoid, OrthoDB, OrthoFinder, Phylome
ENSDARG00000105232	100537173	ZDB-GENE-141216-116	si:ch211-260e23.8	Human	83636	25443	C19orf12	9	9.08	moderate	Yes	No	Compara, Hieranoid, Homologene, OMA, OrthoDB, OrthoFinder, OrthoInspector, Panther, RoundUp
ENSDARG00000077726	572044	ZDB-GENE-050208-306	nocta	Human	25819	14254	NOCT	10	10.21	high	Yes	Yes	Compara, eggNOG, OrthoDB, OrthoFinder, OrthoInspector, orthoMCL, Panther, Phylome, TreeFam, ZFIN
ENSDARG00000077726	572044	ZDB-GENE-050208-306	nocta	Human	201626	25386	PDE12	2	1.91	low	No	No	eggNOG, OrthoDB
ENSDARG00000076800	571217	ZDB-GENE-101104-7	tnfrsf18	Human	8784	11914	TNFRSF18	9	9.49	high	Yes	Yes	eggNOG, Hieranoid, Inparanoid, OrthoFinder, OrthoInspector, Panther, Phylome, RoundUp, ZFIN
ENSDARG00000101356	101883625		LOC101883625	Human	197358	29889	NLRC3	1	1.1	low	Yes	No	Panther
ENSDARG00000104344	751722	ZDB-GENE-060825-61	ccdc127a	Human	133957	30520	CCDC127	10	10.29	moderate	Yes	No	eggNOG, Homologene, OMA, OrthoDB, OrthoFinder, orthoMCL, Panther, Phylome, TreeFam, ZFIN
ENSDARG00000104344	100151586	ZDB-GENE-130530-933	zmp:0000000930	Human	8557	11610	TCAP	3	3.01	moderate	Yes	No	eggNOG, OrthoDB, Panther
ENSDARG00000101849	560140	ZDB-GENE-041210-60	adipor2	Human	79602	24041	ADIPOR2	14	14.39	high	Yes	Yes	Compara, eggNOG, Hieranoid, Homologene, Inparanoid, OMA, OrthoDB, OrthoFinder, OrthoInspector, orthoMCL, Panther, RoundUp, TreeFam, ZFIN
ENSDARG00000101849	560140	ZDB-GENE-041210-60	adipor2	Human	51094	24040	ADIPOR1	5	4.84	moderate	No	No	eggNOG, OrthoDB, OrthoFinder, orthoMCL, RoundUp
ENSDARG00000101849	560140	ZDB-GENE-041210-60	adipor2	Human	79957	30132	PAQR6	2	1.91	low	No	No	eggNOG, OrthoDB
ENSDARG00000101849	560140	ZDB-GENE-041210-60	adipor2	Human	85315	15708	PAQR8	2	1.91	low	No	No	eggNOG, OrthoDB
ENSDARG00000101849	560140	ZDB-GENE-041210-60	adipor2	Human	54852	29645	PAQR5	2	1.91	low	No	No	eggNOG, OrthoDB
ENSDARG00000101849	560140	ZDB-GENE-041210-60	adipor2	Human	152559	30130	PAQR3	2	1.91	low	No	No	eggNOG, OrthoDB
ENSDARG00000101849	560140	ZDB-GENE-041210-60	adipor2	Human	124222	26386	PAQR4	2	1.91	low	No	No	eggNOG, OrthoDB
ENSDARG00000101849	560140	ZDB-GENE-041210-60	adipor2	Human	344838	30131	PAQR9	2	1.91	low	No	No	eggNOG, OrthoDB
ENSDARG00000101849	560140	ZDB-GENE-041210-60	adipor2	Human	164091	23146	PAQR7	2	1.91	low	No	No	eggNOG, OrthoDB
ENSDARG00000053858	541319	ZDB-GENE-041111-1	crip1	Human	1396	2360	CRIP1	13	13.41	high	Yes	Yes	eggNOG, Hieranoid, Homologene, Inparanoid, OMA, OrthoDB, OrthoFinder, OrthoInspector, orthoMCL, Panther, Phylome, RoundUp, ZFIN
ENSDARG00000053858	541319	ZDB-GENE-041111-1	crip1	Human	1397	2361	CRIP2	3	2.91	low	No	No	eggNOG, OrthoDB, OrthoFinder
ENSDARG00000053858	541319	ZDB-GENE-041111-1	crip1	Human	401262	17751	CRIP3	3	2.91	low	No	No	eggNOG, OrthoDB, OrthoFinder
ENSDARG00000053858	541319	ZDB-GENE-041111-1	crip1	Human	9770	9883	RASSF2	2	1.93	low	No	No	orthoMCL, RoundUp
ENSDARG00000053858	541319	ZDB-GENE-041111-1	crip1	Human	8048	2472	CSRP3	2	1.91	low	No	No	eggNOG, OrthoDB
ENSDARG00000053858	541319	ZDB-GENE-041111-1	crip1	Human	1465	2469	CSRP1	2	1.91	low	No	No	eggNOG, OrthoDB
ENSDARG00000053858	541319	ZDB-GENE-041111-1	crip1	Human	1466	2470	CSRP2	2	1.91	low	No	No	eggNOG, OrthoDB
ENSDARG00000059651	564304	ZDB-GENE-030131-4591	cidec	Human	63924	24229	CIDEC	15	15.3	high	Yes	Yes	Compara, eggNOG, Hieranoid, Homologene, Inparanoid, OMA, OrthoDB, OrthoFinder, OrthoInspector, orthoMCL, Panther, Phylome, RoundUp, TreeFam, ZFIN
ENSDARG00000059651	564304	ZDB-GENE-030131-4591	cidec	Human	1149	1976	CIDEA	4	3.94	moderate	No	No	eggNOG, OrthoDB, OrthoFinder, RoundUp
ENSDARG00000059651	564304	ZDB-GENE-030131-4591	cidec	Human	27141	1977	CIDEB	3	3.04	low	No	No	OrthoDB, OrthoFinder, RoundUp
ENSDARG00000008867	321107	ZDB-GENE-030131-9662	rap1b	Human	5908	9857	RAP1B	13	13.44	high	Yes	Yes	Compara, Hieranoid, Homologene, Inparanoid, OMA, OrthoDB, OrthoFinder, OrthoInspector, orthoMCL, Panther, Phylome, RoundUp, ZFIN
ENSDARG00000008867	321107	ZDB-GENE-030131-9662	rap1b	Human	5906	9855	RAP1A	5	4.95	moderate	No	No	OMA, OrthoDB, OrthoFinder, orthoMCL, RoundUp
ENSDARG00000008867	321107	ZDB-GENE-030131-9662	rap1b	Human	643752		RAP1BL	4	4.02	moderate	No	Yes	OMA, OrthoInspector, Panther, Phylome
ENSDARG00000008867	321107	ZDB-GENE-030131-9662	rap1b	Human	6237	10447	RRAS	2	2.03	low	No	No	OrthoFinder, RoundUp
ENSDARG00000008867	321107	ZDB-GENE-030131-9662	rap1b	Human	3845	6407	KRAS	2	2.03	low	No	No	OrthoFinder, RoundUp
ENSDARG00000008867	321107	ZDB-GENE-030131-9662	rap1b	Human	22800	17271	RRAS2	2	2.03	low	No	No	OrthoFinder, RoundUp
ENSDARG00000008867	321107	ZDB-GENE-030131-9662	rap1b	Human	3265	5173	HRAS	2	2.03	low	No	No	OrthoFinder, RoundUp
ENSDARG00000008867	321107	ZDB-GENE-030131-9662	rap1b	Human	57826	21165	RAP2C	2	2.01	low	No	No	OrthoDB, OrthoFinder
ENSDARG00000008867	321107	ZDB-GENE-030131-9662	rap1b	Human	5911	9861	RAP2A	2	2.01	low	No	No	OrthoDB, OrthoFinder
ENSDARG00000008867	321107	ZDB-GENE-030131-9662	rap1b	Human	5912	9862	RAP2B	2	2.01	low	No	No	OrthoDB, OrthoFinder
ENSDARG00000044276	432385	ZDB-GENE-050706-97	spp1	Human	6696	11255	SPP1	2	2.6	high	Yes	Yes	Panther, ZFIN
ENSDARG00000087176	101883587	ZDB-GENE-130103-8	rskra	Human	124923	26314	RSKR	11	11.43	high	Yes	Yes	Compara, eggNOG, Hieranoid, Homologene, OMA, OrthoFinder, OrthoInspector, Panther, RoundUp, TreeFam, ZFIN
ENSDARG00000033666	406667	ZDB-GENE-040426-2675	pi4k2a	Human	55361	30031	PI4K2A	15	15.3	high	Yes	Yes	Compara, eggNOG, Hieranoid, Homologene, Inparanoid, OMA, OrthoDB, OrthoFinder, OrthoInspector, orthoMCL, Panther, Phylome, RoundUp, TreeFam, ZFIN
ENSDARG00000033666	406667	ZDB-GENE-040426-2675	pi4k2a	Human	55300	18215	PI4K2B	5	4.84	moderate	No	No	eggNOG, OrthoDB, OrthoFinder, orthoMCL, RoundUp
ENSDARG00000033666	406667	ZDB-GENE-040426-2675	pi4k2a	Human	112817	25155	HOGA1	2	1.94	low	No	No	Compara, OMA
ENSDARG00000102308	553591	ZDB-GENE-050522-194	ttc39c	Human	125488	26595	TTC39C	15	15.3	high	Yes	Yes	Compara, eggNOG, Hieranoid, Homologene, Inparanoid, OMA, OrthoDB, OrthoFinder, OrthoInspector, orthoMCL, Panther, Phylome, RoundUp, TreeFam, ZFIN
ENSDARG00000102308	553591	ZDB-GENE-050522-194	ttc39c	Human	158219	23704	TTC39B	4	3.94	moderate	No	No	eggNOG, OrthoDB, OrthoFinder, RoundUp
ENSDARG00000102308	553591	ZDB-GENE-050522-194	ttc39c	Human	22996	18657	TTC39A	4	3.94	moderate	No	No	eggNOG, OrthoDB, OrthoFinder, RoundUp
ENSDARG00000063159	566871	ZDB-GENE-081105-41	si:dkey-32e23.4	Human	10059	2973	DNM1L	6	5.8	moderate	Yes	No	eggNOG, OrthoDB, OrthoFinder, orthoMCL, RoundUp, TreeFam
ENSDARG00000063159	566871	ZDB-GENE-081105-41	si:dkey-32e23.4	Human	1759	2972	DNM1	3	2.81	low	No	No	eggNOG, OrthoDB, orthoMCL
ENSDARG00000063159	566871	ZDB-GENE-081105-41	si:dkey-32e23.4	Human	26052	29125	DNM3	3	2.81	low	No	No	eggNOG, OrthoDB, orthoMCL
ENSDARG00000063159	566871	ZDB-GENE-081105-41	si:dkey-32e23.4	Human	1785	2974	DNM2	3	2.81	low	No	No	eggNOG, OrthoDB, orthoMCL
ENSDARG00000063159	566871	ZDB-GENE-081105-41	si:dkey-32e23.4	Human	4600	7533	MX2	2	1.83	low	No	No	Compara, eggNOG
ENSDARG00000032161	556198	ZDB-GENE-060915-2	srgap2	Human	23380	19751	SRGAP2	15	15.3	high	Yes	Yes	Compara, eggNOG, Hieranoid, Homologene, Inparanoid, OMA, OrthoDB, OrthoFinder, OrthoInspector, orthoMCL, Panther, Phylome, RoundUp, TreeFam, ZFIN
ENSDARG00000032161	556198	ZDB-GENE-060915-2	srgap2	Human	653464	30584	SRGAP2C	4	3.93	moderate	No	Yes	Compara, eggNOG, OrthoFinder, Panther
ENSDARG00000032161	556198	ZDB-GENE-060915-2	srgap2	Human	647135	35237	SRGAP2B	4	3.93	moderate	No	Yes	Compara, eggNOG, OrthoFinder, Panther
ENSDARG00000032161	556198	ZDB-GENE-060915-2	srgap2	Human	57522	17382	SRGAP1	4	3.81	moderate	No	No	eggNOG, OrthoDB, OrthoFinder, orthoMCL
ENSDARG00000032161	556198	ZDB-GENE-060915-2	srgap2	Human	9901	19744	SRGAP3	4	3.81	moderate	No	No	eggNOG, OrthoDB, OrthoFinder, orthoMCL
ENSDARG00000032161	556198	ZDB-GENE-060915-2	srgap2	Human	393	674	ARHGAP4	2	1.8	low	No	No	eggNOG, orthoMCL
ENSDARG00000070542	114463	ZDB-GENE-010605-4	mafbb	Human	9935	6408	MAFB	6	6.38	moderate	Yes	No	eggNOG, OrthoDB, Panther, Phylome, TreeFam, ZFIN
ENSDARG00000070542	114463	ZDB-GENE-010605-4	mafbb	Human	23764	6780	MAFF	3	2.91	low	No	No	eggNOG, OrthoDB, OrthoFinder
ENSDARG00000070542	114463	ZDB-GENE-010605-4	mafbb	Human	7975	6782	MAFK	3	2.91	low	No	No	eggNOG, OrthoDB, OrthoFinder
ENSDARG00000070542	114463	ZDB-GENE-010605-4	mafbb	Human	4097	6781	MAFG	3	2.91	low	No	No	eggNOG, OrthoDB, OrthoFinder
ENSDARG00000070542	114463	ZDB-GENE-010605-4	mafbb	Human	389692	23145	MAFA	2	1.91	low	No	No	eggNOG, OrthoDB
ENSDARG00000070542	114463	ZDB-GENE-010605-4	mafbb	Human	4901	8002	NRL	2	1.91	low	No	No	eggNOG, OrthoDB
ENSDARG00000070542	114463	ZDB-GENE-010605-4	mafbb	Human	4094	6776	MAF	2	1.91	low	No	No	eggNOG, OrthoDB
ENSDARG00000076318	337583	ZDB-GENE-030131-9529	atp6v1ab	Human	523	851	ATP6V1A	14	14.29	high	Yes	Yes	Compara, eggNOG, Hieranoid, Homologene, Inparanoid, OMA, OrthoFinder, OrthoInspector, orthoMCL, Panther, Phylome, RoundUp, TreeFam, ZFIN
ENSDARG00000052826	58127	ZDB-GENE-000605-2	runx3	Human	864	10473	RUNX3	13	13.3	high	Yes	Yes	Compara, eggNOG, Homologene, Inparanoid, OMA, OrthoDB, OrthoFinder, orthoMCL, Panther, Phylome, RoundUp, TreeFam, ZFIN
ENSDARG00000052826	58127	ZDB-GENE-000605-2	runx3	Human	860	10472	RUNX2	3	2.91	low	No	No	eggNOG, OrthoDB, OrthoFinder
ENSDARG00000052826	58127	ZDB-GENE-000605-2	runx3	Human	861	10471	RUNX1	2	1.9	low	No	No	eggNOG, OrthoFinder
ENSDARG00000098108	445057	ZDB-GENE-040801-188	dusp2	Human	1844	3068	DUSP2	15	15.3	high	Yes	Yes	Compara, eggNOG, Hieranoid, Homologene, Inparanoid, OMA, OrthoDB, OrthoFinder, OrthoInspector, orthoMCL, Panther, Phylome, RoundUp, TreeFam, ZFIN
ENSDARG00000098108	445057	ZDB-GENE-040801-188	dusp2	Human	85464	30580	SSH2	2	1.91	low	No	No	eggNOG, OrthoDB
ENSDARG00000098108	445057	ZDB-GENE-040801-188	dusp2	Human	54961	30581	SSH3	2	1.91	low	No	No	eggNOG, OrthoDB
ENSDARG00000098108	445057	ZDB-GENE-040801-188	dusp2	Human	92235	25034	DUSP27	2	1.91	low	No	No	eggNOG, OrthoDB
ENSDARG00000098108	445057	ZDB-GENE-040801-188	dusp2	Human	78986	28161	DUSP26	2	1.91	low	No	No	eggNOG, OrthoDB
ENSDARG00000098108	445057	ZDB-GENE-040801-188	dusp2	Human	1850	3074	DUSP8	2	1.91	low	No	No	eggNOG, OrthoDB
ENSDARG00000098108	445057	ZDB-GENE-040801-188	dusp2	Human	54434	30579	SSH1	2	1.91	low	No	No	eggNOG, OrthoDB
ENSDARG00000098108	445057	ZDB-GENE-040801-188	dusp2	Human	6815	11447	STYX	2	1.91	low	No	No	eggNOG, OrthoDB
ENSDARG00000098108	445057	ZDB-GENE-040801-188	dusp2	Human	1846	3070	DUSP4	2	1.91	low	No	No	eggNOG, OrthoDB
ENSDARG00000098108	445057	ZDB-GENE-040801-188	dusp2	Human	1845	3069	DUSP3	2	1.91	low	No	No	eggNOG, OrthoDB
ENSDARG00000098108	445057	ZDB-GENE-040801-188	dusp2	Human	80824	17909	DUSP16	2	1.91	low	No	No	eggNOG, OrthoDB
ENSDARG00000098108	445057	ZDB-GENE-040801-188	dusp2	Human	142679	18894	DUSP19	2	1.91	low	No	No	eggNOG, OrthoDB
ENSDARG00000098108	445057	ZDB-GENE-040801-188	dusp2	Human	128853	16236	DUSP15	2	1.91	low	No	No	eggNOG, OrthoDB
ENSDARG00000098108	445057	ZDB-GENE-040801-188	dusp2	Human	11221	3065	DUSP10	2	1.91	low	No	No	eggNOG, OrthoDB
ENSDARG00000098108	445057	ZDB-GENE-040801-188	dusp2	Human	338599	23481	DUPD1	2	1.91	low	No	No	eggNOG, OrthoDB
ENSDARG00000098108	445057	ZDB-GENE-040801-188	dusp2	Human	51207	19681	DUSP13	2	1.91	low	No	No	eggNOG, OrthoDB
ENSDARG00000098108	445057	ZDB-GENE-040801-188	dusp2	Human	1843	3064	DUSP1	2	1.91	low	No	No	eggNOG, OrthoDB
ENSDARG00000069844	795305	ZDB-GENE-081104-428	acod1	Human	730249	33904	ACOD1	14	14.3	high	Yes	Yes	Compara, eggNOG, Hieranoid, Homologene, Inparanoid, OMA, OrthoDB, OrthoFinder, orthoMCL, Panther, Phylome, RoundUp, TreeFam, ZFIN
ENSDARG00000028367	777792	ZDB-GENE-061117-4	sult2st3	Human	6820	11459	SULT2B1	12	11.88	high	Yes	Yes	Compara, eggNOG, Hieranoid, Homologene, Inparanoid, OrthoDB, OrthoFinder, OrthoInspector, orthoMCL, Panther, RoundUp, TreeFam
ENSDARG00000028367	777792	ZDB-GENE-061117-4	sult2st3	Human	6822	11458	SULT2A1	9	8.93	moderate	No	Yes	Compara, eggNOG, Hieranoid, OrthoDB, OrthoFinder, OrthoInspector, Panther, RoundUp, TreeFam
ENSDARG00000028367	777792	ZDB-GENE-061117-4	sult2st3	Human	27284	17845	SULT1B1	5	4.87	moderate	No	No	Compara, eggNOG, OrthoDB, OrthoFinder, RoundUp
ENSDARG00000028367	777792	ZDB-GENE-061117-4	sult2st3	Human	6783	11377	SULT1E1	5	4.8	moderate	No	No	Compara, eggNOG, OrthoDB, OrthoFinder, TreeFam
ENSDARG00000028367	777792	ZDB-GENE-061117-4	sult2st3	Human	6819	11456	SULT1C2	4	3.84	moderate	No	No	Compara, eggNOG, OrthoDB, OrthoFinder
ENSDARG00000028367	777792	ZDB-GENE-061117-4	sult2st3	Human	6817	11453	SULT1A1	4	3.84	moderate	No	No	Compara, eggNOG, OrthoDB, OrthoFinder
ENSDARG00000028367	777792	ZDB-GENE-061117-4	sult2st3	Human	445329	30004	SULT1A4	4	3.84	moderate	No	No	Compara, eggNOG, OrthoDB, OrthoFinder
ENSDARG00000028367	777792	ZDB-GENE-061117-4	sult2st3	Human	442038	33543	SULT1C3	4	3.84	moderate	No	No	Compara, eggNOG, OrthoDB, OrthoFinder
ENSDARG00000028367	777792	ZDB-GENE-061117-4	sult2st3	Human	6799	11454	SULT1A2	4	3.84	moderate	No	No	Compara, eggNOG, OrthoDB, OrthoFinder
ENSDARG00000028367	777792	ZDB-GENE-061117-4	sult2st3	Human	391365	33433	SULT6B1	3	2.94	low	No	No	eggNOG, OrthoDB, RoundUp
ENSDARG00000028367	777792	ZDB-GENE-061117-4	sult2st3	Human	25830	14903	SULT4A1	3	2.94	low	No	No	eggNOG, OrthoDB, RoundUp
ENSDARG00000028367	777792	ZDB-GENE-061117-4	sult2st3	Human	27233	11457	SULT1C4	3	2.91	low	No	No	eggNOG, OrthoDB, OrthoFinder
ENSDARG00000028367	777792	ZDB-GENE-061117-4	sult2st3	Human	6818	11455	SULT1A3	3	2.83	low	No	No	Compara, eggNOG, OrthoFinder
ENSDARG00000099026	101885702	ZDB-GENE-160114-60	si:dkey-185m8.2	Human	155038	21792	GIMAP8	2	2.11	moderate	Yes	No	OrthoDB, Panther
ENSDARG00000099026	101885702	ZDB-GENE-160114-60	si:dkey-185m8.2	Human	168537	22404	GIMAP7	2	2.11	moderate	Yes	No	OrthoDB, Panther
ENSDARG00000099026	101885702	ZDB-GENE-160114-60	si:dkey-185m8.2	Human	474344	21918	GIMAP6	2	2.03	moderate	Yes	No	Compara, Panther
ENSDARG00000099026	101885702	ZDB-GENE-160114-60	si:dkey-185m8.2	Human	170575	23237	GIMAP1	2	2.03	moderate	Yes	No	Compara, Panther
ENSDARG00000099026	101885702	ZDB-GENE-160114-60	si:dkey-185m8.2	Human	26157	21789	GIMAP2	2	2.03	moderate	Yes	No	Compara, Panther
ENSDARG00000099026	101885702	ZDB-GENE-160114-60	si:dkey-185m8.2	Human	55303	21872	GIMAP4	2	2.03	moderate	Yes	No	Compara, Panther
ENSDARG00000105509	101882779	ZDB-GENE-160113-145	si:cabz01074944.1	Human	962	1683	CD48	2	2.13	high	Yes	Yes	Panther, RoundUp
ENSDARG00000105509	101882779	ZDB-GENE-160113-145	si:cabz01074944.1	Human	114836	21392	SLAMF6	2	2.13	moderate	Yes	No	Panther, RoundUp
ENSDARG00000105509	101882779	ZDB-GENE-160113-145	si:cabz01074944.1	Human	6504	10903	SLAMF1	2	2.11	high	Yes	Yes	OrthoDB, Panther
ENSDARG00000105509	101882779	ZDB-GENE-160113-145	si:cabz01074944.1	Human	56833	21391	SLAMF8	2	2.11	high	Yes	Yes	OrthoDB, Panther
ENSDARG00000105509	101882779	ZDB-GENE-160113-145	si:cabz01074944.1	Human	51744	18171	CD244	2	2.11	moderate	Yes	No	OrthoDB, Panther
ENSDARG00000035719	393819	ZDB-GENE-040426-1866	arl5c	Human	390790	31111	ARL5C	8	8.38	high	Yes	Yes	eggNOG, Homologene, OrthoDB, OrthoFinder, Panther, Phylome, TreeFam, ZFIN
ENSDARG00000035719	393819	ZDB-GENE-040426-1866	arl5c	Human	221079	23052	ARL5B	6	5.94	moderate	No	No	eggNOG, OrthoDB, OrthoFinder, orthoMCL, Panther, RoundUp
ENSDARG00000035719	393819	ZDB-GENE-040426-1866	arl5c	Human	26225	696	ARL5A	5	4.84	moderate	No	No	eggNOG, OrthoDB, OrthoFinder, orthoMCL, RoundUp
ENSDARG00000054942	405830	ZDB-GENE-050318-2	lgals2a	Human	3957	6562	LGALS2	6	6.53	moderate	Yes	No	OMA, OrthoDB, OrthoFinder, Panther, Phylome, ZFIN
ENSDARG00000054942	405830	ZDB-GENE-050318-2	lgals2a	Human	3956	6561	LGALS1	6	6.07	moderate	Yes	No	Homologene, Inparanoid, OrthoDB, OrthoFinder, Panther, Phylome
ENSDARG00000054942	326706	ZDB-GENE-030131-4905	lgals1l1	Human	3956	6561	LGALS1	6	5.88	moderate	Yes	No	eggNOG, Homologene, OrthoDB, Panther, Phylome, TreeFam
ENSDARG00000054942	326706	ZDB-GENE-030131-4905	lgals1l1	Human	3957	6562	LGALS2	6	5.86	moderate	Yes	No	Compara, eggNOG, OMA, OrthoDB, Panther, Phylome
ENSDARG00000035880	449655	ZDB-GENE-041010-104	atp6v1c1b	Human	528	856	ATP6V1C1	9	9.33	moderate	Yes	No	Compara, eggNOG, OrthoDB, OrthoFinder, orthoMCL, Panther, RoundUp, TreeFam, ZFIN
ENSDARG00000035880	449655	ZDB-GENE-041010-104	atp6v1c1b	Human	245973	18264	ATP6V1C2	4	3.94	moderate	No	No	eggNOG, OrthoDB, OrthoFinder, RoundUp
ENSDARG00000009387	560765	ZDB-GENE-020809-1	robo4	Human	54538	17985	ROBO4	8	8.29	high	Yes	Yes	eggNOG, Hieranoid, OMA, OrthoDB, OrthoFinder, Phylome, TreeFam, ZFIN
ENSDARG00000059789	568910	ZDB-GENE-060929-432	parp8	Human	79668	26124	PARP8	10	10.39	high	Yes	Yes	Compara, Homologene, OMA, OrthoDB, OrthoFinder, orthoMCL, Panther, Phylome, RoundUp, ZFIN
ENSDARG00000059789	568910	ZDB-GENE-060929-432	parp8	Human	56965	26921	PARP6	2	1.91	low	No	No	OrthoDB, orthoMCL
ENSDARG00000059883	561195	ZDB-GENE-030912-8	trpv1	Human	7442	12716	TRPV1	12	12.32	high	Yes	Yes	eggNOG, Hieranoid, Homologene, OMA, OrthoDB, OrthoFinder, orthoMCL, Panther, Phylome, RoundUp, TreeFam, ZFIN
ENSDARG00000059883	561195	ZDB-GENE-030912-8	trpv1	Human	51393	18082	TRPV2	8	7.71	moderate	No	Yes	Compara, eggNOG, OrthoDB, OrthoFinder, orthoMCL, Panther, Phylome, TreeFam
ENSDARG00000059883	561195	ZDB-GENE-030912-8	trpv1	Human	59341	18083	TRPV4	5	4.84	moderate	No	No	eggNOG, OrthoDB, OrthoFinder, orthoMCL, RoundUp
ENSDARG00000059883	561195	ZDB-GENE-030912-8	trpv1	Human	162514	18084	TRPV3	4	4.04	moderate	No	Yes	eggNOG, OrthoDB, Panther, RoundUp
ENSDARG00000059883	561195	ZDB-GENE-030912-8	trpv1	Human	55503	14006	TRPV6	3	2.94	low	No	No	eggNOG, OrthoDB, RoundUp
ENSDARG00000059883	561195	ZDB-GENE-030912-8	trpv1	Human	56302	3145	TRPV5	3	2.94	low	No	No	eggNOG, OrthoDB, RoundUp
ENSDARG00000078249	564076	ZDB-GENE-110411-188	unc13d	Human	201294	23147	UNC13D	15	15.3	high	Yes	Yes	Compara, eggNOG, Hieranoid, Homologene, Inparanoid, OMA, OrthoDB, OrthoFinder, OrthoInspector, orthoMCL, Panther, Phylome, RoundUp, TreeFam, ZFIN
ENSDARG00000078249	564076	ZDB-GENE-110411-188	unc13d	Human	8938	948	BAIAP3	3	2.81	low	No	No	eggNOG, OrthoDB, orthoMCL
ENSDARG00000006468	550452	ZDB-GENE-050417-275	grap2a	Human	9402	4563	GRAP2	14	14.27	high	Yes	Yes	Compara, eggNOG, Hieranoid, Homologene, Inparanoid, OMA, OrthoDB, OrthoFinder, OrthoInspector, orthoMCL, Panther, Phylome, TreeFam, ZFIN
ENSDARG00000006468	550452	ZDB-GENE-050417-275	grap2a	Human	2885	4566	GRB2	3	2.91	low	No	No	eggNOG, OrthoDB, OrthoFinder
ENSDARG00000006468	550452	ZDB-GENE-050417-275	grap2a	Human	400581	37240	GRAPL	3	2.91	low	No	No	eggNOG, OrthoDB, OrthoFinder
ENSDARG00000006468	550452	ZDB-GENE-050417-275	grap2a	Human	10750	4562	GRAP	3	2.91	low	No	No	eggNOG, OrthoDB, OrthoFinder
ENSDARG00000058366	561722	ZDB-GENE-030131-3658	si:dkey-222f8.3	Human	8909	14369	ENDOU	5	4.77	moderate	Yes	No	eggNOG, OrthoDB, OrthoFinder, orthoMCL, TreeFam
ENSDARG00000055713	557062	ZDB-GENE-120215-83	fmnl1a	Human	752	1212	FMNL1	9	9.31	high	Yes	Yes	Compara, eggNOG, OMA, OrthoDB, OrthoFinder, orthoMCL, Panther, TreeFam, ZFIN
ENSDARG00000055713	557062	ZDB-GENE-120215-83	fmnl1a	Human	91010	23698	FMNL3	4	3.81	moderate	No	No	eggNOG, OrthoDB, OrthoFinder, orthoMCL
ENSDARG00000055713	557062	ZDB-GENE-120215-83	fmnl1a	Human	114793	18267	FMNL2	3	2.91	low	No	No	eggNOG, OrthoDB, OrthoFinder
ENSDARG00000060094	559148	ZDB-GENE-070116-1	ptgis	Human	5740	9603	PTGIS	14	14.39	high	Yes	Yes	Compara, eggNOG, Hieranoid, Homologene, Inparanoid, OMA, OrthoDB, OrthoFinder, OrthoInspector, orthoMCL, Panther, RoundUp, TreeFam, ZFIN
ENSDARG00000060094	559148	ZDB-GENE-070116-1	ptgis	Human	1595	2649	CYP51A1	2	1.91	low	No	No	eggNOG, OrthoDB
ENSDARG00000060094	559148	ZDB-GENE-070116-1	ptgis	Human	1582	2653	CYP8B1	2	1.91	low	No	No	eggNOG, OrthoDB
ENSDARG00000060094	559148	ZDB-GENE-070116-1	ptgis	Human	9420	2652	CYP7B1	2	1.91	low	No	No	eggNOG, OrthoDB
ENSDARG00000060094	559148	ZDB-GENE-070116-1	ptgis	Human	51302	17449	CYP39A1	2	1.91	low	No	No	eggNOG, OrthoDB
ENSDARG00000055854	548604	ZDB-GENE-070824-4	nr4a3	Human	8013	7982	NR4A3	12	12.22	high	Yes	Yes	Compara, eggNOG, Hieranoid, Homologene, OMA, OrthoDB, OrthoFinder, orthoMCL, Panther, Phylome, TreeFam, ZFIN
ENSDARG00000055854	548604	ZDB-GENE-070824-4	nr4a3	Human	4929	7981	NR4A2	5	4.84	moderate	No	No	eggNOG, OrthoDB, OrthoFinder, orthoMCL, RoundUp
ENSDARG00000055854	548604	ZDB-GENE-070824-4	nr4a3	Human	3164	7980	NR4A1	4	3.94	moderate	No	No	eggNOG, OrthoDB, OrthoFinder, RoundUp
ENSDARG00000074663	100037314	ZDB-GENE-070410-30	zgc:162183	Human	142891	26320	SAMD8	12	11.8	high	Yes	Yes	Compara, eggNOG, Homologene, Inparanoid, OMA, OrthoDB, OrthoFinder, orthoMCL, Panther, Phylome, RoundUp, TreeFam
ENSDARG00000074663	100037314	ZDB-GENE-070410-30	zgc:162183	Human	166929	28395	SGMS2	2	1.91	low	No	No	eggNOG, OrthoDB
ENSDARG00000074663	100037314	ZDB-GENE-070410-30	zgc:162183	Human	259230	29799	SGMS1	2	1.91	low	No	No	eggNOG, OrthoDB
ENSDARG00000030616	405781	ZDB-GENE-040630-5	nfe2l1a	Human	4779	7781	NFE2L1	5	5.45	moderate	Yes	No	Compara, OrthoDB, Panther, Phylome, ZFIN
ENSDARG00000030616	405781	ZDB-GENE-040630-5	nfe2l1a	Human	4778	7780	NFE2	3	3.11	low	No	No	OrthoDB, OrthoFinder, Panther
ENSDARG00000030616	405781	ZDB-GENE-040630-5	nfe2l1a	Human	9603	7783	NFE2L3	3	3.07	low	No	No	OrthoDB, Panther, TreeFam
ENSDARG00000030616	405781	ZDB-GENE-040630-5	nfe2l1a	Human	4780	7782	NFE2L2	2	2.01	low	No	No	OrthoDB, OrthoFinder
ENSDARG00000017602	266794	ZDB-GENE-021016-1	ccng2	Human	901	1593	CCNG2	15	15.3	high	Yes	Yes	Compara, eggNOG, Hieranoid, Homologene, Inparanoid, OMA, OrthoDB, OrthoFinder, OrthoInspector, orthoMCL, Panther, Phylome, RoundUp, TreeFam, ZFIN
ENSDARG00000017602	266794	ZDB-GENE-021016-1	ccng2	Human	645121	33869	CCNI2	2	1.91	low	No	No	eggNOG, OrthoDB
ENSDARG00000017602	266794	ZDB-GENE-021016-1	ccng2	Human	10983	1595	CCNI	2	1.91	low	No	No	eggNOG, OrthoDB
ENSDARG00000017602	266794	ZDB-GENE-021016-1	ccng2	Human	900	1592	CCNG1	2	1.9	low	No	No	eggNOG, OrthoFinder
ENSDARG00000070668	799982	ZDB-GENE-100922-280	cd4-1	Human	920	1678	CD4	7	7.4	high	Yes	Yes	Compara, eggNOG, Hieranoid, OrthoDB, Panther, TreeFam, ZFIN
ENSDARG00000089156	436920	ZDB-GENE-040718-394	egr3	Human	1960	3240	EGR3	10	10.32	high	Yes	Yes	Compara, eggNOG, Homologene, OMA, OrthoDB, OrthoFinder, Panther, Phylome, TreeFam, ZFIN
ENSDARG00000029473	324366	ZDB-GENE-030911-2	gstm.1	Human	2947	4635	GSTM3	9	8.76	moderate	Yes	No	Compara, eggNOG, Homologene, OMA, OrthoDB, OrthoFinder, orthoMCL, Panther, Phylome
ENSDARG00000029473	324366	ZDB-GENE-030911-2	gstm.1	Human	2946	4634	GSTM2	8	7.79	moderate	No	No	eggNOG, OMA, OrthoDB, OrthoFinder, orthoMCL, Panther, Phylome, TreeFam
ENSDARG00000029473	324366	ZDB-GENE-030911-2	gstm.1	Human	2949	4637	GSTM5	7	6.89	moderate	No	No	eggNOG, OMA, OrthoDB, OrthoFinder, Panther, Phylome, TreeFam
ENSDARG00000029473	324366	ZDB-GENE-030911-2	gstm.1	Human	2944	4632	GSTM1	7	6.89	moderate	No	No	eggNOG, OMA, OrthoDB, OrthoFinder, Panther, Phylome, TreeFam
ENSDARG00000029473	324366	ZDB-GENE-030911-2	gstm.1	Human	2948	4636	GSTM4	7	6.79	moderate	No	No	eggNOG, OMA, OrthoDB, orthoMCL, Panther, Phylome, TreeFam
ENSDARG00000029473	324366	ZDB-GENE-030911-2	gstm.1	Human	2940	4628	GSTA3	2	1.91	low	No	No	eggNOG, OrthoDB
ENSDARG00000029473	324366	ZDB-GENE-030911-2	gstm.1	Human	221357	19662	GSTA5	2	1.91	low	No	No	eggNOG, OrthoDB
ENSDARG00000029473	324366	ZDB-GENE-030911-2	gstm.1	Human	2941	4629	GSTA4	2	1.91	low	No	No	eggNOG, OrthoDB
ENSDARG00000029473	324366	ZDB-GENE-030911-2	gstm.1	Human	2950	4638	GSTP1	2	1.91	low	No	No	eggNOG, OrthoDB
ENSDARG00000029473	324366	ZDB-GENE-030911-2	gstm.1	Human	27306	17890	HPGDS	2	1.91	low	No	No	eggNOG, OrthoDB
ENSDARG00000029473	324366	ZDB-GENE-030911-2	gstm.1	Human	2939	4627	GSTA2	2	1.91	low	No	No	eggNOG, OrthoDB
ENSDARG00000029473	324366	ZDB-GENE-030911-2	gstm.1	Human	2938	4626	GSTA1	2	1.91	low	No	No	eggNOG, OrthoDB
ENSDARG00000029473	571365	ZDB-GENE-080218-30	gstm.2	Human	2944	4632	GSTM1	10	9.97	high	Yes	Yes	eggNOG, Inparanoid, OMA, OrthoDB, OrthoFinder, OrthoInspector, Panther, Phylome, RoundUp, TreeFam
ENSDARG00000029473	571365	ZDB-GENE-080218-30	gstm.2	Human	2947	4635	GSTM3	9	8.98	moderate	No	No	eggNOG, Homologene, Inparanoid, OMA, OrthoDB, OrthoFinder, OrthoInspector, Panther, Phylome
ENSDARG00000029473	571365	ZDB-GENE-080218-30	gstm.2	Human	2948	4636	GSTM4	9	8.97	moderate	No	Yes	eggNOG, Inparanoid, OMA, OrthoDB, OrthoInspector, Panther, Phylome, RoundUp, TreeFam
ENSDARG00000029473	571365	ZDB-GENE-080218-30	gstm.2	Human	2949	4637	GSTM5	9	8.94	moderate	No	Yes	eggNOG, Inparanoid, OMA, OrthoDB, OrthoFinder, OrthoInspector, Panther, Phylome, TreeFam
ENSDARG00000029473	571365	ZDB-GENE-080218-30	gstm.2	Human	2946	4634	GSTM2	9	8.94	moderate	No	No	eggNOG, Inparanoid, OMA, OrthoDB, OrthoFinder, OrthoInspector, Panther, Phylome, TreeFam
ENSDARG00000029473	571365	ZDB-GENE-080218-30	gstm.2	Human	2940	4628	GSTA3	3	2.94	low	No	No	eggNOG, OrthoDB, RoundUp
ENSDARG00000029473	571365	ZDB-GENE-080218-30	gstm.2	Human	27306	17890	HPGDS	3	2.94	moderate	No	Yes	eggNOG, OrthoDB, RoundUp
ENSDARG00000029473	571365	ZDB-GENE-080218-30	gstm.2	Human	221357	19662	GSTA5	2	1.91	low	No	No	eggNOG, OrthoDB
ENSDARG00000029473	571365	ZDB-GENE-080218-30	gstm.2	Human	2941	4629	GSTA4	2	1.91	low	No	No	eggNOG, OrthoDB
ENSDARG00000029473	571365	ZDB-GENE-080218-30	gstm.2	Human	2950	4638	GSTP1	2	1.91	low	No	No	eggNOG, OrthoDB
ENSDARG00000029473	571365	ZDB-GENE-080218-30	gstm.2	Human	2939	4627	GSTA2	2	1.91	low	No	No	eggNOG, OrthoDB
ENSDARG00000029473	571365	ZDB-GENE-080218-30	gstm.2	Human	2938	4626	GSTA1	2	1.91	low	No	No	eggNOG, OrthoDB
ENSDARG00000075592	723996	ZDB-GENE-060616-38	tnfaip8l2a	Human	79626	26277	TNFAIP8L2	10	10.21	moderate	Yes	No	Compara, eggNOG, OMA, OrthoFinder, OrthoInspector, orthoMCL, Panther, Phylome, TreeFam, ZFIN
ENSDARG00000075592	723996	ZDB-GENE-060616-38	tnfaip8l2a	Human	25816	17260	TNFAIP8	3	2.91	low	No	No	eggNOG, OrthoDB, OrthoFinder
ENSDARG00000075592	723996	ZDB-GENE-060616-38	tnfaip8l2a	Human	388121	20620	TNFAIP8L3	3	2.91	low	No	No	eggNOG, OrthoDB, OrthoFinder
ENSDARG00000075592	723996	ZDB-GENE-060616-38	tnfaip8l2a	Human	126282	28279	TNFAIP8L1	2	1.9	low	No	No	eggNOG, OrthoFinder
ENSDARG00000016691	406737	ZDB-GENE-040426-2768	cd9b	Human	928	1709	CD9	11	11.46	moderate	Yes	No	Compara, eggNOG, Hieranoid, Inparanoid, OMA, OrthoDB, OrthoFinder, OrthoInspector, Panther, TreeFam, ZFIN
ENSDARG00000016691	406737	ZDB-GENE-040426-2768	cd9b	Human	10100	20659	TSPAN2	2	2.01	low	No	No	OrthoDB, OrthoFinder
ENSDARG00000016691	406737	ZDB-GENE-040426-2768	cd9b	Human	975	1701	CD81	2	2.01	low	No	No	OrthoDB, OrthoFinder
ENSDARG00000016691	406737	ZDB-GENE-040426-2768	cd9b	Human	7103	11855	TSPAN8	2	1.91	moderate	No	Yes	OrthoDB, orthoMCL
ENSDARG00000091723	560088	ZDB-GENE-131120-116	si:ch211-202f3.4	Human	440854	16664	CAPN14	8	7.82	high	Yes	Yes	Compara, eggNOG, OMA, OrthoDB, OrthoFinder, Panther, Phylome, TreeFam
ENSDARG00000091723	560088	ZDB-GENE-131120-116	si:ch211-202f3.4	Human	92291	16663	CAPN13	5	4.92	moderate	No	Yes	eggNOG, OrthoDB, OrthoFinder, Panther, Phylome
ENSDARG00000091723	560088	ZDB-GENE-131120-116	si:ch211-202f3.4	Human	147968	13249	CAPN12	3	2.91	low	No	No	eggNOG, OrthoDB, OrthoFinder
ENSDARG00000091723	560088	ZDB-GENE-131120-116	si:ch211-202f3.4	Human	825	1480	CAPN3	3	2.91	low	No	No	eggNOG, OrthoDB, OrthoFinder
ENSDARG00000091723	560088	ZDB-GENE-131120-116	si:ch211-202f3.4	Human	824	1479	CAPN2	3	2.91	low	No	No	eggNOG, OrthoDB, OrthoFinder
ENSDARG00000091723	560088	ZDB-GENE-131120-116	si:ch211-202f3.4	Human	11131	1478	CAPN11	3	2.91	low	No	No	eggNOG, OrthoDB, OrthoFinder
ENSDARG00000091723	560088	ZDB-GENE-131120-116	si:ch211-202f3.4	Human	388743	1485	CAPN8	3	2.91	low	No	No	eggNOG, OrthoDB, OrthoFinder
ENSDARG00000091723	560088	ZDB-GENE-131120-116	si:ch211-202f3.4	Human	10753	1486	CAPN9	3	2.91	low	No	No	eggNOG, OrthoDB, OrthoFinder
ENSDARG00000091723	560088	ZDB-GENE-131120-116	si:ch211-202f3.4	Human	823	1476	CAPN1	3	2.91	low	No	No	eggNOG, OrthoDB, OrthoFinder
ENSDARG00000091723	560088	ZDB-GENE-131120-116	si:ch211-202f3.4	Human	726	1482	CAPN5	2	1.91	low	No	No	eggNOG, OrthoDB
ENSDARG00000091723	560088	ZDB-GENE-131120-116	si:ch211-202f3.4	Human	11132	1477	CAPN10	2	1.91	low	No	No	eggNOG, OrthoDB
ENSDARG00000091723	560088	ZDB-GENE-131120-116	si:ch211-202f3.4	Human	6650	11182	CAPN15	2	1.91	low	No	No	eggNOG, OrthoDB
ENSDARG00000091723	560088	ZDB-GENE-131120-116	si:ch211-202f3.4	Human	23473	1484	CAPN7	2	1.9	low	No	No	eggNOG, OrthoFinder
ENSDARG00000058731	560602	ZDB-GENE-081104-301	slc2a6	Human	11182	11011	SLC2A6	13	13.36	high	Yes	Yes	Compara, eggNOG, Hieranoid, Homologene, Inparanoid, OMA, OrthoDB, OrthoFinder, OrthoInspector, orthoMCL, Panther, TreeFam, ZFIN
ENSDARG00000058731	560602	ZDB-GENE-081104-301	slc2a6	Human	154091	18067	SLC2A12	2	1.91	low	No	No	eggNOG, OrthoDB
ENSDARG00000058731	560602	ZDB-GENE-081104-301	slc2a6	Human	29988	13812	SLC2A8	2	1.91	low	No	No	eggNOG, OrthoDB
ENSDARG00000058731	560602	ZDB-GENE-081104-301	slc2a6	Human	81031	13444	SLC2A10	2	1.91	low	No	No	eggNOG, OrthoDB
ENSDARG00000010794	562289	ZDB-GENE-090807-3	tfeb	Human	7942	11753	TFEB	15	15.3	high	Yes	Yes	Compara, eggNOG, Hieranoid, Homologene, Inparanoid, OMA, OrthoDB, OrthoFinder, OrthoInspector, orthoMCL, Panther, Phylome, RoundUp, TreeFam, ZFIN
ENSDARG00000010794	562289	ZDB-GENE-090807-3	tfeb	Human	4286	7105	MITF	4	3.94	moderate	No	No	eggNOG, OrthoDB, OrthoFinder, RoundUp
ENSDARG00000010794	562289	ZDB-GENE-090807-3	tfeb	Human	22797	11754	TFEC	3	2.91	low	No	No	eggNOG, OrthoDB, OrthoFinder
ENSDARG00000010794	562289	ZDB-GENE-090807-3	tfeb	Human	7030	11752	TFE3	3	2.91	low	No	No	eggNOG, OrthoDB, OrthoFinder
ENSDARG00000010794	562289	ZDB-GENE-090807-3	tfeb	Human	7391	12593	USF1	2	1.93	low	No	No	eggNOG, RoundUp
ENSDARG00000010794	562289	ZDB-GENE-090807-3	tfeb	Human	7392	12594	USF2	2	1.93	low	No	No	eggNOG, RoundUp
ENSDARG00000044914	317746	ZDB-GENE-030114-3	suclg2	Human	8801	11450	SUCLG2	14	14.4	high	Yes	Yes	Compara, eggNOG, Hieranoid, Homologene, Inparanoid, OMA, OrthoDB, OrthoFinder, OrthoInspector, Panther, Phylome, RoundUp, TreeFam, ZFIN
ENSDARG00000044914	317746	ZDB-GENE-030114-3	suclg2	Human	8803	11448	SUCLA2	3	2.91	low	No	No	eggNOG, OrthoDB, OrthoFinder
ENSDARG00000061684	100093708	ZDB-GENE-070620-4	slc25a17	Human	10478	10987	SLC25A17	11	11.22	high	Yes	Yes	Compara, eggNOG, Homologene, OMA, OrthoDB, OrthoFinder, orthoMCL, Panther, Phylome, TreeFam, ZFIN
ENSDARG00000105643	101882156	ZDB-GENE-160728-126	si:dkey-181f22.4					0	0	None
ENSDARG00000025147	321461	ZDB-GENE-030131-180	cd63	Human	967	1692	CD63	14	14.34	high	Yes	Yes	Compara, eggNOG, Hieranoid, Homologene, Inparanoid, OMA, OrthoDB, OrthoFinder, OrthoInspector, orthoMCL, Panther, Phylome, RoundUp, ZFIN
ENSDARG00000077069	570867	ZDB-GENE-030131-7127	srgn	Human	5552	9361	SRGN	10	10.4	high	Yes	Yes	Compara, Hieranoid, Inparanoid, OrthoDB, OrthoFinder, OrthoInspector, orthoMCL, Panther, Phylome, ZFIN
ENSDARG00000067796	100332309	ZDB-GENE-130404-1	clpxb	Human	10845	2088	CLPX	13	13.29	high	Yes	Yes	Compara, eggNOG, Hieranoid, Inparanoid, OrthoDB, OrthoFinder, OrthoInspector, orthoMCL, Panther, Phylome, RoundUp, TreeFam, ZFIN
ENSDARG00000008363	373102	ZDB-GENE-030825-1	mcl1b	Human	4170	6943	MCL1	10	10.21	moderate	Yes	No	Compara, eggNOG, Homologene, OrthoDB, OrthoFinder, orthoMCL, Panther, Phylome, TreeFam, ZFIN
ENSDARG00000008363	373102	ZDB-GENE-030825-1	mcl1b	Human	578	949	BAK1	2	1.91	moderate	No	Yes	eggNOG, OrthoDB
ENSDARG00000008363	373102	ZDB-GENE-030825-1	mcl1b	Human	581	959	BAX	2	1.91	low	No	No	eggNOG, OrthoDB
ENSDARG00000008363	373102	ZDB-GENE-030825-1	mcl1b	Human	596	990	BCL2	2	1.91	low	No	No	eggNOG, OrthoDB
ENSDARG00000008363	373102	ZDB-GENE-030825-1	mcl1b	Human	598	992	BCL2L1	2	1.91	low	No	No	eggNOG, OrthoDB
ENSDARG00000093186	795145	ZDB-GENE-091118-81	si:dkey-30j10.5					0	0	None
ENSDARG00000077040	565615	ZDB-GENE-030131-7043	si:ch211-85n16.4	Human	54453	18750	RIN2	9	8.74	moderate	Yes	No	Compara, eggNOG, OrthoDB, OrthoFinder, orthoMCL, Panther, Phylome, RoundUp, TreeFam
ENSDARG00000077040	565615	ZDB-GENE-030131-7043	si:ch211-85n16.4	Human	9610	18749	RIN1	3	2.94	low	No	No	eggNOG, OrthoDB, RoundUp
ENSDARG00000077040	565615	ZDB-GENE-030131-7043	si:ch211-85n16.4	Human	79890	18751	RIN3	3	2.91	low	No	No	eggNOG, OrthoDB, OrthoFinder
ENSDARG00000077040	565615	ZDB-GENE-030131-7043	si:ch211-85n16.4	Human	126432	24795	RINL	2	1.81	moderate	No	Yes	eggNOG, Phylome
ENSDARG00000057853	192336	ZDB-GENE-020419-23	atp6v0ca	Human	527	855	ATP6V0C	14	14.27	high	Yes	Yes	Compara, eggNOG, Hieranoid, Homologene, Inparanoid, OMA, OrthoDB, OrthoFinder, OrthoInspector, orthoMCL, Panther, Phylome, TreeFam, ZFIN
ENSDARG00000008735	406296	ZDB-GENE-040426-1960	atp6ap2	Human	10159	18305	ATP6AP2	14	14.25	high	Yes	Yes	Compara, eggNOG, Hieranoid, Homologene, OMA, OrthoDB, OrthoFinder, OrthoInspector, orthoMCL, Panther, Phylome, RoundUp, TreeFam, ZFIN
ENSDARG00000036942	406615	ZDB-GENE-040426-2576	gpd1c	Human	2819	4455	GPD1	5	4.91	moderate	Yes	No	eggNOG, OrthoDB, OrthoFinder, orthoMCL, Panther
ENSDARG00000036942	406615	ZDB-GENE-040426-2576	gpd1c	Human	23171	28956	GPD1L	4	3.81	moderate	No	No	eggNOG, OrthoDB, OrthoFinder, orthoMCL
ENSDARG00000036338	565852	ZDB-GENE-050731-5	vps11	Human	55823	14583	VPS11	10	10.26	high	Yes	Yes	Compara, eggNOG, Homologene, OMA, OrthoDB, OrthoFinder, orthoMCL, Panther, Phylome, ZFIN
ENSDARG00000070426	563855	ZDB-GENE-030131-1957	chac1	Human	79094	28680	CHAC1	15	15.3	high	Yes	Yes	Compara, eggNOG, Hieranoid, Homologene, Inparanoid, OMA, OrthoDB, OrthoFinder, OrthoInspector, orthoMCL, Panther, Phylome, RoundUp, TreeFam, ZFIN
ENSDARG00000070426	563855	ZDB-GENE-030131-1957	chac1	Human	494143	32363	CHAC2	5	4.84	moderate	No	No	eggNOG, OrthoDB, OrthoFinder, orthoMCL, RoundUp
ENSDARG00000035907	445212	ZDB-GENE-040801-125	fam49al	Human	81553	25373	FAM49A	4	3.81	moderate	Yes	No	eggNOG, OrthoDB, OrthoFinder, orthoMCL
ENSDARG00000035907	445212	ZDB-GENE-040801-125	fam49al	Human	51571	25216	FAM49B	3	2.91	low	No	No	eggNOG, OrthoDB, OrthoFinder
ENSDARG00000037018	406666	ZDB-GENE-040426-2674	gab1	Human	2549	4066	GAB1	15	15.3	high	Yes	Yes	Compara, eggNOG, Hieranoid, Homologene, Inparanoid, OMA, OrthoDB, OrthoFinder, OrthoInspector, orthoMCL, Panther, Phylome, RoundUp, TreeFam, ZFIN
ENSDARG00000037018	406666	ZDB-GENE-040426-2674	gab1	Human	128954	18325	GAB4	4	3.94	moderate	No	No	eggNOG, OrthoDB, OrthoFinder, RoundUp
ENSDARG00000037018	406666	ZDB-GENE-040426-2674	gab1	Human	9846	14458	GAB2	3	3.04	low	No	No	OrthoDB, OrthoFinder, RoundUp
ENSDARG00000037018	406666	ZDB-GENE-040426-2674	gab1	Human	139716	17515	GAB3	2	2.01	low	No	No	OrthoDB, OrthoFinder
ENSDARG00000009505	378855	ZDB-GENE-031002-13	prelid3b	Human	51012	15892	PRELID3B	15	15.3	high	Yes	Yes	Compara, eggNOG, Hieranoid, Homologene, Inparanoid, OMA, OrthoDB, OrthoFinder, OrthoInspector, orthoMCL, Panther, Phylome, RoundUp, TreeFam, ZFIN
ENSDARG00000009505	378855	ZDB-GENE-031002-13	prelid3b	Human	10650	24639	PRELID3A	5	4.84	moderate	No	No	eggNOG, OrthoDB, OrthoFinder, orthoMCL, RoundUp
ENSDARG00000075253	100002263	ZDB-GENE-030131-1904	pik3cb	Human	5291	8976	PIK3CB	14	14.27	high	Yes	Yes	Compara, eggNOG, Hieranoid, Homologene, Inparanoid, OMA, OrthoDB, OrthoFinder, OrthoInspector, orthoMCL, Panther, Phylome, TreeFam, ZFIN
ENSDARG00000075253	100002263	ZDB-GENE-030131-1904	pik3cb	Human	5290	8975	PIK3CA	4	3.81	moderate	No	No	eggNOG, OrthoDB, OrthoFinder, orthoMCL
ENSDARG00000075253	100002263	ZDB-GENE-030131-1904	pik3cb	Human	5293	8977	PIK3CD	4	3.81	moderate	No	No	eggNOG, OrthoDB, OrthoFinder, orthoMCL
ENSDARG00000075253	100002263	ZDB-GENE-030131-1904	pik3cb	Human	5294	8978	PIK3CG	3	2.81	low	No	No	eggNOG, OrthoDB, orthoMCL
ENSDARG00000075253	100002263	ZDB-GENE-030131-1904	pik3cb	Human	5289	8974	PIK3C3	2	1.91	low	No	No	eggNOG, OrthoDB
ENSDARG00000075253	100002263	ZDB-GENE-030131-1904	pik3cb	Human	5286	8971	PIK3C2A	2	1.91	low	No	No	eggNOG, OrthoDB
ENSDARG00000075253	100002263	ZDB-GENE-030131-1904	pik3cb	Human	5288	8973	PIK3C2G	2	1.91	low	No	No	eggNOG, OrthoDB
ENSDARG00000075253	100002263	ZDB-GENE-030131-1904	pik3cb	Human	5287	8972	PIK3C2B	2	1.91	low	No	No	eggNOG, OrthoDB
ENSDARG00000068628	100093706	ZDB-GENE-070620-16	rab8b	Human	51762	30273	RAB8B	15	15.3	high	Yes	Yes	Compara, eggNOG, Hieranoid, Homologene, Inparanoid, OMA, OrthoDB, OrthoFinder, OrthoInspector, orthoMCL, Panther, Phylome, RoundUp, TreeFam, ZFIN
ENSDARG00000068628	100093706	ZDB-GENE-070620-16	rab8b	Human	10890	9759	RAB10	5	4.84	moderate	No	No	eggNOG, OrthoDB, OrthoFinder, orthoMCL, RoundUp
ENSDARG00000068628	100093706	ZDB-GENE-070620-16	rab8b	Human	4218	7007	RAB8A	5	4.84	moderate	No	No	eggNOG, OrthoDB, OrthoFinder, orthoMCL, RoundUp
ENSDARG00000068628	100093706	ZDB-GENE-070620-16	rab8b	Human	5872	9762	RAB13	4	3.94	moderate	No	No	eggNOG, OrthoDB, OrthoFinder, RoundUp
ENSDARG00000068628	100093706	ZDB-GENE-070620-16	rab8b	Human	5865	9778	RAB3B	2	2.01	low	No	No	OrthoDB, OrthoFinder
ENSDARG00000068628	100093706	ZDB-GENE-070620-16	rab8b	Human	5864	9777	RAB3A	2	2.01	low	No	No	OrthoDB, OrthoFinder
ENSDARG00000056346	561771	ZDB-GENE-070112-1242	acap1	Human	9744	16467	ACAP1	11	11.35	high	Yes	Yes	Compara, Homologene, OMA, OrthoDB, OrthoFinder, orthoMCL, Panther, Phylome, RoundUp, TreeFam, ZFIN
ENSDARG00000056346	561771	ZDB-GENE-070112-1242	acap1	Human	23527	16469	ACAP2	4	3.94	moderate	No	No	OrthoDB, OrthoFinder, orthoMCL, RoundUp
ENSDARG00000056346	561771	ZDB-GENE-070112-1242	acap1	Human	116983	16754	ACAP3	4	3.94	moderate	No	No	OrthoDB, OrthoFinder, orthoMCL, RoundUp
ENSDARG00000056346	561771	ZDB-GENE-070112-1242	acap1	Human	116987	16922	AGAP1	2	2.04	low	No	No	OrthoDB, RoundUp
ENSDARG00000056346	561771	ZDB-GENE-070112-1242	acap1	Human	116988	16923	AGAP3	2	2.04	low	No	No	OrthoDB, RoundUp
ENSDARG00000078448	100001171	ZDB-GENE-100721-1	gpr137ba	Human	7107	11862	GPR137B	14	14.27	high	Yes	Yes	Compara, eggNOG, Hieranoid, Homologene, Inparanoid, OMA, OrthoDB, OrthoFinder, OrthoInspector, orthoMCL, Panther, Phylome, TreeFam, ZFIN
ENSDARG00000078448	100001171	ZDB-GENE-100721-1	gpr137ba	Human	283554	25445	GPR137C	2	1.91	low	No	No	eggNOG, OrthoDB
ENSDARG00000078448	100001171	ZDB-GENE-100721-1	gpr137ba	Human	56834	24300	GPR137	2	1.91	low	No	No	eggNOG, OrthoDB
ENSDARG00000076697	555294	ZDB-GENE-140106-128	zmp:0000001168	Human	6494	10885	SIPA1	9	8.84	high	Yes	Yes	Compara, eggNOG, OMA, OrthoDB, OrthoFinder, orthoMCL, Panther, RoundUp, TreeFam
ENSDARG00000076697	555294	ZDB-GENE-140106-128	zmp:0000001168	Human	57568	23800	SIPA1L2	3	2.81	low	No	No	eggNOG, OrthoDB, orthoMCL
ENSDARG00000076697	555294	ZDB-GENE-140106-128	zmp:0000001168	Human	23094	23801	SIPA1L3	3	2.81	low	No	No	eggNOG, OrthoDB, orthoMCL
ENSDARG00000076697	555294	ZDB-GENE-140106-128	zmp:0000001168	Human	26037	20284	SIPA1L1	3	2.81	low	No	No	eggNOG, OrthoDB, orthoMCL
ENSDARG00000015003	561231	ZDB-GENE-090311-38	arhgap4b	Human	393	674	ARHGAP4	8	8.2	high	Yes	Yes	Compara, eggNOG, Homologene, orthoMCL, Panther, Phylome, TreeFam, ZFIN
ENSDARG00000015003	561231	ZDB-GENE-090311-38	arhgap4b	Human	23380	19751	SRGAP2	4	3.81	moderate	No	No	eggNOG, OrthoDB, OrthoFinder, orthoMCL
ENSDARG00000015003	561231	ZDB-GENE-090311-38	arhgap4b	Human	57522	17382	SRGAP1	4	3.81	moderate	No	No	eggNOG, OrthoDB, OrthoFinder, orthoMCL
ENSDARG00000015003	561231	ZDB-GENE-090311-38	arhgap4b	Human	9901	19744	SRGAP3	4	3.81	moderate	No	No	eggNOG, OrthoDB, OrthoFinder, orthoMCL
ENSDARG00000015003	561231	ZDB-GENE-090311-38	arhgap4b	Human	653464	30584	SRGAP2C	2	1.9	low	No	No	eggNOG, OrthoFinder
ENSDARG00000015003	561231	ZDB-GENE-090311-38	arhgap4b	Human	647135	35237	SRGAP2B	2	1.9	low	No	No	eggNOG, OrthoFinder
ENSDARG00000099690	555805	ZDB-GENE-070424-68	vaspa	Human	7408	12652	VASP	7	7.4	moderate	Yes	No	Compara, eggNOG, OrthoDB, OrthoFinder, Panther, TreeFam, ZFIN
ENSDARG00000099690	555805	ZDB-GENE-070424-68	vaspa	Human	51466	20234	EVL	3	2.91	low	No	No	eggNOG, OrthoDB, OrthoFinder
ENSDARG00000099690	555805	ZDB-GENE-070424-68	vaspa	Human	55740	18271	ENAH	2	1.91	low	No	No	eggNOG, OrthoDB
ENSDARG00000037861	100330897	ZDB-GENE-121031-5	slc2a3b	Human	6515	11007	SLC2A3	10	10.22	high	Yes	Yes	Compara, eggNOG, OMA, OrthoDB, OrthoFinder, orthoMCL, Panther, Phylome, TreeFam, ZFIN
ENSDARG00000037861	100330897	ZDB-GENE-121031-5	slc2a3b	Human	144195	18301	SLC2A14	10	9.72	high	Yes	Yes	Compara, eggNOG, Homologene, OMA, OrthoDB, OrthoFinder, orthoMCL, Panther, Phylome, TreeFam
ENSDARG00000037861	100330897	ZDB-GENE-121031-5	slc2a3b	Human	6513	11005	SLC2A1	5	4.91	moderate	No	No	eggNOG, OrthoDB, OrthoFinder, orthoMCL, Panther
ENSDARG00000037861	100330897	ZDB-GENE-121031-5	slc2a3b	Human	155184	13445	SLC2A7	4	3.84	moderate	No	Yes	Compara, eggNOG, OrthoDB, OrthoFinder
ENSDARG00000037861	100330897	ZDB-GENE-121031-5	slc2a3b	Human	6517	11009	SLC2A4	4	3.81	moderate	No	No	eggNOG, OrthoDB, OrthoFinder, orthoMCL
ENSDARG00000037861	100330897	ZDB-GENE-121031-5	slc2a3b	Human	56606	13446	SLC2A9	3	2.91	low	No	No	eggNOG, OrthoDB, OrthoFinder
ENSDARG00000037861	100330897	ZDB-GENE-121031-5	slc2a3b	Human	6514	11006	SLC2A2	3	2.91	low	No	No	eggNOG, OrthoDB, OrthoFinder
ENSDARG00000037861	100330897	ZDB-GENE-121031-5	slc2a3b	Human	66035	14239	SLC2A11	3	2.91	low	No	No	eggNOG, OrthoDB, OrthoFinder
ENSDARG00000037861	100330897	ZDB-GENE-121031-5	slc2a3b	Human	6518	11010	SLC2A5	3	2.91	low	No	No	eggNOG, OrthoDB, OrthoFinder
ENSDARG00000016774	100334463	ZDB-GENE-120406-4	plekho2	Human	80301	30026	PLEKHO2	12	12.28	high	Yes	Yes	Compara, eggNOG, Hieranoid, Inparanoid, OrthoFinder, OrthoInspector, orthoMCL, Panther, Phylome, RoundUp, TreeFam, ZFIN
ENSDARG00000031506	569329	ZDB-GENE-041210-312	flvcr2b	Human	55640	20105	FLVCR2	13	13.27	high	Yes	Yes	Compara, eggNOG, Hieranoid, Inparanoid, OMA, OrthoDB, OrthoFinder, OrthoInspector, orthoMCL, Panther, Phylome, TreeFam, ZFIN
ENSDARG00000031506	569329	ZDB-GENE-041210-312	flvcr2b	Human	28982	24682	FLVCR1	4	3.81	moderate	No	No	eggNOG, OrthoDB, OrthoFinder, orthoMCL
ENSDARG00000031506	569329	ZDB-GENE-041210-312	flvcr2b	Human	84179	26177	SLC49A3	3	2.81	low	No	No	eggNOG, OrthoDB, orthoMCL
ENSDARG00000031506	569329	ZDB-GENE-041210-312	flvcr2b	Human	84925	16628	SLC49A4	2	1.91	low	No	No	eggNOG, OrthoDB
ENSDARG00000004060	324413	ZDB-GENE-030131-3133	bhlhe40	Human	8553	1046	BHLHE40	15	15.3	high	Yes	Yes	Compara, eggNOG, Hieranoid, Homologene, Inparanoid, OMA, OrthoDB, OrthoFinder, OrthoInspector, orthoMCL, Panther, Phylome, RoundUp, TreeFam, ZFIN
ENSDARG00000004060	324413	ZDB-GENE-030131-3133	bhlhe40	Human	79365	16617	BHLHE41	2	1.91	low	No	No	eggNOG, OrthoDB
ENSDARG00000097496	570738	ZDB-GENE-131121-72	si:dkey-6e2.2					0	0	None
ENSDARG00000101009	100006037	ZDB-GENE-030425-5	cited4b	Human	163732	18696	CITED4	6	6.41	moderate	Yes	No	Compara, OrthoDB, Panther, Phylome, TreeFam, ZFIN
ENSDARG00000101009	100006037	ZDB-GENE-030425-5	cited4b	Human	10370	1987	CITED2	2	1.91	low	No	No	OrthoDB, orthoMCL
ENSDARG00000019160	406439	ZDB-GENE-040426-2187	sh3bp5la	Human	80851	29360	SH3BP5L	12	12.24	moderate	Yes	No	Compara, eggNOG, Homologene, OrthoDB, OrthoFinder, OrthoInspector, orthoMCL, Panther, Phylome, RoundUp, TreeFam, ZFIN
ENSDARG00000019160	406439	ZDB-GENE-040426-2187	sh3bp5la	Human	9467	10827	SH3BP5	2	1.91	low	No	No	eggNOG, OrthoDB
ENSDARG00000051836	553000	ZDB-GENE-081104-56	si:dkeyp-19e1.3	Human	729873	19031	TBC1D3	6	6.02	high	Yes	Yes	eggNOG, Inparanoid, OrthoDB, OrthoFinder, Panther, TreeFam
ENSDARG00000051836	553000	ZDB-GENE-081104-56	si:dkeyp-19e1.3	Human	729877	30708	TBC1D3H	6	6.02	moderate	Yes	No	eggNOG, Inparanoid, OrthoDB, OrthoFinder, Panther, TreeFam
ENSDARG00000051836	553000	ZDB-GENE-081104-56	si:dkeyp-19e1.3	Human	84218	18257	TBC1D3F	5	5.12	moderate	No	No	Inparanoid, OrthoDB, OrthoFinder, Panther, TreeFam
ENSDARG00000051836	553000	ZDB-GENE-081104-56	si:dkeyp-19e1.3	Human	414059	27011	TBC1D3B	5	5.12	moderate	No	No	Inparanoid, OrthoDB, OrthoFinder, Panther, TreeFam
ENSDARG00000051836	553000	ZDB-GENE-081104-56	si:dkeyp-19e1.3	Human	414060	24889	TBC1D3C	5	4.97	moderate	No	No	eggNOG, OrthoDB, OrthoFinder, Panther, TreeFam
ENSDARG00000051836	553000	ZDB-GENE-081104-56	si:dkeyp-19e1.3	Human	9712	16858	USP6NL	5	4.84	moderate	No	No	eggNOG, OrthoDB, OrthoFinder, orthoMCL, RoundUp
ENSDARG00000051836	553000	ZDB-GENE-081104-56	si:dkeyp-19e1.3	Human	102723859	27071	TBC1D3E	4	4.01	moderate	No	Yes	eggNOG, OrthoDB, OrthoFinder, Panther
ENSDARG00000051836	553000	ZDB-GENE-081104-56	si:dkeyp-19e1.3	Human	353149	28745	TBC1D26	4	4.01	moderate	No	No	eggNOG, OrthoDB, OrthoFinder, Panther
ENSDARG00000051836	553000	ZDB-GENE-081104-56	si:dkeyp-19e1.3	Human	101060389	28944	TBC1D3D	4	4.01	moderate	No	Yes	eggNOG, OrthoDB, OrthoFinder, Panther
ENSDARG00000051836	553000	ZDB-GENE-081104-56	si:dkeyp-19e1.3	Human	101060351	51245	TBC1D3K	4	4.01	moderate	No	Yes	eggNOG, OrthoDB, OrthoFinder, Panther
ENSDARG00000051836	553000	ZDB-GENE-081104-56	si:dkeyp-19e1.3	Human	102724862	32709	TBC1D3I	4	4.01	moderate	No	Yes	eggNOG, OrthoDB, OrthoFinder, Panther
ENSDARG00000051836	553000	ZDB-GENE-081104-56	si:dkeyp-19e1.3	Human	101060321	29860	TBC1D3G	4	3.96	moderate	No	Yes	eggNOG, OrthoFinder, Panther, TreeFam
ENSDARG00000051836	553000	ZDB-GENE-081104-56	si:dkeyp-19e1.3	Human	254272	26858	TBC1D28	3	3.01	low	No	No	eggNOG, OrthoDB, Panther
ENSDARG00000051836	553000	ZDB-GENE-081104-56	si:dkeyp-19e1.3	Human	101060376	51246	TBC1D3L	2	2.1	moderate	No	Yes	OrthoFinder, Panther
ENSDARG00000051836	553000	ZDB-GENE-081104-56	si:dkeyp-19e1.3	Human	100510707	51247	TBC1D3J	2	2.01	moderate	No	Yes	OrthoDB, OrthoFinder
ENSDARG00000051836	553000	ZDB-GENE-081104-56	si:dkeyp-19e1.3	Human	9098	12629	USP6	2	2	low	No	No	eggNOG, Panther
ENSDARG00000051836	553000	ZDB-GENE-081104-56	si:dkeyp-19e1.3	Human	83874	23609	TBC1D10A	2	1.91	low	No	No	eggNOG, OrthoDB
ENSDARG00000051836	553000	ZDB-GENE-081104-56	si:dkeyp-19e1.3	Human	26000	24510	TBC1D10B	2	1.91	low	No	No	eggNOG, OrthoDB
ENSDARG00000051836	553000	ZDB-GENE-081104-56	si:dkeyp-19e1.3	Human	374403	24702	TBC1D10C	2	1.91	low	No	No	eggNOG, OrthoDB
ENSDARG00000100436	103911065	ZDB-GENE-050307-2	cnga2b	Human	1260	2149	CNGA2	8	8.55	moderate	Yes	No	Compara, Hieranoid, OMA, OrthoDB, OrthoFinder, OrthoInspector, Panther, ZFIN
ENSDARG00000100436	103911065	ZDB-GENE-050307-2	cnga2b	Human	1262	2152	CNGA4	2	2.01	low	No	No	OrthoDB, OrthoFinder
ENSDARG00000100436	103911065	ZDB-GENE-050307-2	cnga2b	Human	1259	2148	CNGA1	2	2.01	low	No	No	OrthoDB, OrthoFinder
ENSDARG00000100436	103911065	ZDB-GENE-050307-2	cnga2b	Human	1261	2150	CNGA3	2	2.01	low	No	No	OrthoDB, OrthoFinder
ENSDARG00000077788	334278	ZDB-GENE-030131-6210	arhgef10	Human	9639	14103	ARHGEF10	14	14.39	high	Yes	Yes	Compara, eggNOG, Hieranoid, Homologene, Inparanoid, OMA, OrthoDB, OrthoFinder, OrthoInspector, orthoMCL, Panther, RoundUp, TreeFam, ZFIN
ENSDARG00000077788	334278	ZDB-GENE-030131-6210	arhgef10	Human	55160	25540	ARHGEF10L	5	4.84	moderate	No	No	eggNOG, OrthoDB, OrthoFinder, orthoMCL, RoundUp
ENSDARG00000077788	334278	ZDB-GENE-030131-6210	arhgef10	Human	9828	21726	ARHGEF17	3	2.94	low	No	No	eggNOG, OrthoDB, RoundUp
ENSDARG00000105473	563900	ZDB-GENE-160113-146	si:cabz01036006.1	Human	84824	18504	FCRLA	2	2.11	moderate	Yes	No	OrthoDB, Panther
ENSDARG00000105473	563900	ZDB-GENE-160113-146	si:cabz01036006.1	Human	343413	31910	FCRL6	2	2.11	high	Yes	Yes	OrthoDB, Panther
ENSDARG00000105473	563900	ZDB-GENE-160113-146	si:cabz01036006.1	Human	2215	3620	FCGR3B	2	2.11	moderate	Yes	No	OrthoDB, Panther
ENSDARG00000105473	563900	ZDB-GENE-160113-146	si:cabz01036006.1	Human	2214	3619	FCGR3A	2	2.11	moderate	Yes	No	OrthoDB, Panther
ENSDARG00000105473	563900	ZDB-GENE-160113-146	si:cabz01036006.1	Human	2210	3614	FCGR1B	2	2.11	moderate	Yes	No	OrthoDB, Panther
ENSDARG00000105473	563900	ZDB-GENE-160113-146	si:cabz01036006.1	Human	2205	3609	FCER1A	2	2.11	moderate	Yes	No	OrthoDB, Panther
ENSDARG00000105473	563900	ZDB-GENE-160113-146	si:cabz01036006.1	Human	127943	26431	FCRLB	2	2.11	high	Yes	Yes	OrthoDB, Panther
ENSDARG00000024874	654774	ZDB-GENE-060130-74	dock4b	Human	9732	19192	DOCK4	12	12.4	high	Yes	Yes	Compara, eggNOG, Homologene, Inparanoid, OMA, OrthoDB, OrthoFinder, Panther, Phylome, RoundUp, TreeFam, ZFIN
ENSDARG00000024874	654774	ZDB-GENE-060130-74	dock4b	Human	1793	2987	DOCK1	5	4.84	moderate	No	No	eggNOG, OrthoDB, OrthoFinder, orthoMCL, RoundUp
ENSDARG00000024874	654774	ZDB-GENE-060130-74	dock4b	Human	1795	2989	DOCK3	5	4.84	moderate	No	No	eggNOG, OrthoDB, OrthoFinder, orthoMCL, RoundUp
ENSDARG00000024874	654774	ZDB-GENE-060130-74	dock4b	Human	80005	23476	DOCK5	4	3.81	moderate	No	No	eggNOG, OrthoDB, OrthoFinder, orthoMCL
ENSDARG00000024874	654774	ZDB-GENE-060130-74	dock4b	Human	1794	2988	DOCK2	3	2.8	moderate	No	Yes	eggNOG, OrthoFinder, orthoMCL
ENSDARG00000067916	447804	ZDB-GENE-040912-7	lyn	Human	4067	6735	LYN	11	11.37	high	Yes	Yes	eggNOG, Homologene, Inparanoid, OMA, OrthoDB, OrthoFinder, OrthoInspector, Phylome, RoundUp, TreeFam, ZFIN
ENSDARG00000067916	447804	ZDB-GENE-040912-7	lyn	Human	6725	11298	SRMS	4	4.01	moderate	No	No	eggNOG, OrthoDB, OrthoFinder, Panther
ENSDARG00000067916	447804	ZDB-GENE-040912-7	lyn	Human	3932	6524	LCK	4	3.81	moderate	No	No	eggNOG, OrthoDB, OrthoFinder, orthoMCL
ENSDARG00000067916	447804	ZDB-GENE-040912-7	lyn	Human	3055	4840	HCK	4	3.81	moderate	No	No	eggNOG, OrthoDB, OrthoFinder, orthoMCL
ENSDARG00000067916	447804	ZDB-GENE-040912-7	lyn	Human	640	1057	BLK	4	3.81	moderate	No	No	eggNOG, OrthoDB, OrthoFinder, orthoMCL
ENSDARG00000067916	447804	ZDB-GENE-040912-7	lyn	Human	5753	9617	PTK6	3	2.91	low	No	No	eggNOG, OrthoDB, OrthoFinder
ENSDARG00000067916	447804	ZDB-GENE-040912-7	lyn	Human	7525	12841	YES1	3	2.91	low	No	No	eggNOG, OrthoDB, OrthoFinder
ENSDARG00000067916	447804	ZDB-GENE-040912-7	lyn	Human	2444	3955	FRK	3	2.91	low	No	No	eggNOG, OrthoDB, OrthoFinder
ENSDARG00000067916	447804	ZDB-GENE-040912-7	lyn	Human	6714	11283	SRC	3	2.91	low	No	No	eggNOG, OrthoDB, OrthoFinder
ENSDARG00000067916	447804	ZDB-GENE-040912-7	lyn	Human	2534	4037	FYN	3	2.91	low	No	No	eggNOG, OrthoDB, OrthoFinder
ENSDARG00000067916	447804	ZDB-GENE-040912-7	lyn	Human	2268	3697	FGR	2	1.9	low	No	No	eggNOG, OrthoFinder
ENSDARG00000067916	100537552	ZDB-GENE-070802-2	tgs1	Human	96764	17843	TGS1	13	13.38	high	Yes	Yes	Compara, eggNOG, Hieranoid, Homologene, Inparanoid, OrthoDB, OrthoFinder, OrthoInspector, orthoMCL, Panther, RoundUp, TreeFam, ZFIN
ENSDARG00000067916	100537552	ZDB-GENE-070802-2	tgs1	Human	4067	6735	LYN	2	1.94	low	No	No	Compara, OMA
ENSDARG00000011175	393935	ZDB-GENE-040426-727	atp6v1d	Human	51382	13527	ATP6V1D	15	15.3	high	Yes	Yes	Compara, eggNOG, Hieranoid, Homologene, Inparanoid, OMA, OrthoDB, OrthoFinder, OrthoInspector, orthoMCL, Panther, Phylome, RoundUp, TreeFam, ZFIN
ENSDARG00000052515	553776	ZDB-GENE-050522-346	calcoco2	Human	10241	29912	CALCOCO2	10	10.35	high	Yes	Yes	Compara, eggNOG, Homologene, Inparanoid, OrthoDB, OrthoFinder, orthoMCL, Panther, TreeFam, ZFIN
ENSDARG00000052515	553776	ZDB-GENE-050522-346	calcoco2	Human	8887	11575	TAX1BP1	2	2.11	low	No	No	OrthoDB, Panther
ENSDARG00000014646	541429	ZDB-GENE-050320-133	aoc2	Human	8639	550	AOC3	11	11.43	high	Yes	Yes	Compara, eggNOG, Homologene, Inparanoid, OMA, OrthoDB, OrthoFinder, orthoMCL, Panther, RoundUp, ZFIN
ENSDARG00000014646	541429	ZDB-GENE-050320-133	aoc2	Human	314	549	AOC2	10	10.43	moderate	No	Yes	Compara, eggNOG, Inparanoid, OMA, OrthoDB, OrthoFinder, orthoMCL, Panther, RoundUp, ZFIN
ENSDARG00000014646	541429	ZDB-GENE-050320-133	aoc2	Human	26	80	AOC1	4	3.83	moderate	No	No	eggNOG, OrthoFinder, orthoMCL, RoundUp
ENSDARG00000059001	58054	ZDB-GENE-000831-6	pim2	Human	11040	8987	PIM2	7	7.49	high	Yes	Yes	Homologene, OMA, OrthoDB, Panther, Phylome, TreeFam, ZFIN
ENSDARG00000059001	58054	ZDB-GENE-000831-6	pim2	Human	415116	19310	PIM3	2	2.11	low	No	No	OrthoDB, Panther
ENSDARG00000103511	393489	ZDB-GENE-040426-1596	zfand2a	Human	130617	25206	ZFAND2B	14	13.8	high	Yes	Yes	Compara, eggNOG, Hieranoid, Homologene, Inparanoid, OMA, OrthoDB, OrthoFinder, OrthoInspector, orthoMCL, Panther, Phylome, RoundUp, TreeFam
ENSDARG00000103511	393489	ZDB-GENE-040426-1596	zfand2a	Human	90637	28073	ZFAND2A	8	8.41	moderate	No	Yes	eggNOG, OrthoDB, OrthoFinder, Panther, Phylome, RoundUp, TreeFam, ZFIN
ENSDARG00000103511	393489	ZDB-GENE-040426-1596	zfand2a	Human	79752	25858	ZFAND1	2	1.91	low	No	No	eggNOG, OrthoDB
ENSDARG00000038059	406308	ZDB-GENE-040426-1975	grb2b	Human	2885	4566	GRB2	15	15.3	high	Yes	Yes	Compara, eggNOG, Hieranoid, Homologene, Inparanoid, OMA, OrthoDB, OrthoFinder, OrthoInspector, orthoMCL, Panther, Phylome, RoundUp, TreeFam, ZFIN
ENSDARG00000038059	406308	ZDB-GENE-040426-1975	grb2b	Human	10750	4562	GRAP	4	3.81	moderate	No	No	eggNOG, OrthoDB, OrthoFinder, orthoMCL
ENSDARG00000038059	406308	ZDB-GENE-040426-1975	grb2b	Human	9402	4563	GRAP2	3	2.91	low	No	No	eggNOG, OrthoDB, OrthoFinder
ENSDARG00000038059	406308	ZDB-GENE-040426-1975	grb2b	Human	400581	37240	GRAPL	3	2.91	low	No	No	eggNOG, OrthoDB, OrthoFinder
ENSDARG00000104408	553526	ZDB-GENE-060929-544	zgc:152774	Human	79710	23485	MORC4	4	3.95	high	Yes	Yes	Compara, OrthoDB, Panther, Phylome
ENSDARG00000104408	553526	ZDB-GENE-060929-544	zgc:152774	Human	23515	23572	MORC3	2	2.11	low	No	No	OrthoDB, Panther
ENSDARG00000000887	405758	ZDB-GENE-040426-2099	zgc:56699	Human	121355	26565	GTSF1	13	12.87	high	Yes	Yes	eggNOG, Hieranoid, Homologene, Inparanoid, OMA, OrthoDB, OrthoFinder, OrthoInspector, orthoMCL, Panther, Phylome, RoundUp, TreeFam
ENSDARG00000000887	405758	ZDB-GENE-040426-2099	zgc:56699	Human	149699	16198	GTSF1L	6	5.9	moderate	No	Yes	Compara, eggNOG, OrthoDB, OrthoFinder, Panther, TreeFam
ENSDARG00000063295	333938	ZDB-GENE-030131-5870	myh9a	Human	4627	7579	MYH9	9	9.3	moderate	Yes	No	Compara, eggNOG, Homologene, OrthoDB, OrthoFinder, orthoMCL, Panther, TreeFam, ZFIN
ENSDARG00000063295	333938	ZDB-GENE-030131-5870	myh9a	Human	4622	7574	MYH4	4	3.81	moderate	No	No	eggNOG, OrthoDB, OrthoFinder, orthoMCL
ENSDARG00000063295	333938	ZDB-GENE-030131-5870	myh9a	Human	4625	7577	MYH7	4	3.81	moderate	No	No	eggNOG, OrthoDB, OrthoFinder, orthoMCL
ENSDARG00000063295	333938	ZDB-GENE-030131-5870	myh9a	Human	4628	7568	MYH10	4	3.81	moderate	No	No	eggNOG, OrthoDB, OrthoFinder, orthoMCL
ENSDARG00000063295	333938	ZDB-GENE-030131-5870	myh9a	Human	4619	7567	MYH1	4	3.81	moderate	No	No	eggNOG, OrthoDB, OrthoFinder, orthoMCL
ENSDARG00000063295	333938	ZDB-GENE-030131-5870	myh9a	Human	57644	15906	MYH7B	4	3.81	moderate	No	No	eggNOG, OrthoDB, OrthoFinder, orthoMCL
ENSDARG00000063295	333938	ZDB-GENE-030131-5870	myh9a	Human	4629	7569	MYH11	4	3.81	moderate	No	No	eggNOG, OrthoDB, OrthoFinder, orthoMCL
ENSDARG00000063295	333938	ZDB-GENE-030131-5870	myh9a	Human	4626	7578	MYH8	4	3.81	moderate	No	No	eggNOG, OrthoDB, OrthoFinder, orthoMCL
ENSDARG00000063295	333938	ZDB-GENE-030131-5870	myh9a	Human	4621	7573	MYH3	4	3.81	moderate	No	No	eggNOG, OrthoDB, OrthoFinder, orthoMCL
ENSDARG00000063295	333938	ZDB-GENE-030131-5870	myh9a	Human	22989	31073	MYH15	4	3.81	moderate	No	No	eggNOG, OrthoDB, OrthoFinder, orthoMCL
ENSDARG00000063295	333938	ZDB-GENE-030131-5870	myh9a	Human	4624	7576	MYH6	4	3.81	moderate	No	No	eggNOG, OrthoDB, OrthoFinder, orthoMCL
ENSDARG00000063295	333938	ZDB-GENE-030131-5870	myh9a	Human	79784	23212	MYH14	4	3.81	moderate	No	No	eggNOG, OrthoDB, OrthoFinder, orthoMCL
ENSDARG00000063295	333938	ZDB-GENE-030131-5870	myh9a	Human	4620	7572	MYH2	4	3.81	moderate	No	No	eggNOG, OrthoDB, OrthoFinder, orthoMCL
ENSDARG00000063295	333938	ZDB-GENE-030131-5870	myh9a	Human	8735	7571	MYH13	3	2.91	low	No	No	OrthoDB, OrthoFinder, orthoMCL
ENSDARG00000063295	333938	ZDB-GENE-030131-5870	myh9a	Human	4645	7603	MYO5B	2	1.9	low	No	No	OrthoFinder, orthoMCL
ENSDARG00000063295	333938	ZDB-GENE-030131-5870	myh9a	Human	55930	7604	MYO5C	2	1.9	low	No	No	OrthoFinder, orthoMCL
ENSDARG00000063295	333938	ZDB-GENE-030131-5870	myh9a	Human	4644	7602	MYO5A	2	1.9	low	No	No	OrthoFinder, orthoMCL
ENSDARG00000062025	321294	ZDB-GENE-030131-9884	cpox	Human	1371	2321	CPOX	15	15.3	high	Yes	Yes	Compara, eggNOG, Hieranoid, Homologene, Inparanoid, OMA, OrthoDB, OrthoFinder, OrthoInspector, orthoMCL, Panther, Phylome, RoundUp, TreeFam, ZFIN
ENSDARG00000040497	571124		LOC571124	Human	55303	21872	GIMAP4	8	7.95	high	Yes	Yes	Compara, eggNOG, Inparanoid, OrthoDB, OrthoFinder, OrthoInspector, Panther, TreeFam
ENSDARG00000040497	571124		LOC571124	Human	168537	22404	GIMAP7	5	5	moderate	No	Yes	eggNOG, Hieranoid, OrthoFinder, OrthoInspector, Panther
ENSDARG00000040497	571124		LOC571124	Human	474344	21918	GIMAP6	5	4.94	moderate	No	Yes	Compara, eggNOG, OrthoDB, OrthoFinder, Panther
ENSDARG00000040497	571124		LOC571124	Human	26157	21789	GIMAP2	5	4.94	moderate	No	Yes	Compara, eggNOG, OrthoDB, OrthoFinder, Panther
ENSDARG00000040497	571124		LOC571124	Human	100527949	51257	GIMAP1-GIMAP5	4	4.01	moderate	No	Yes	eggNOG, OrthoDB, OrthoFinder, Panther
ENSDARG00000040497	571124		LOC571124	Human	55340	18005	GIMAP5	3	3.11	low	No	No	OrthoDB, OrthoFinder, Panther
ENSDARG00000040497	571124		LOC571124	Human	170575	23237	GIMAP1	3	3.03	low	No	No	Compara, OrthoFinder, Panther
ENSDARG00000040497	571124		LOC571124	Human	155038	21792	GIMAP8	2	2	low	No	No	eggNOG, Panther
ENSDARG00000016470	337132	ZDB-GENE-030131-9076	anxa5b	Human	308	543	ANXA5	14	14.29	high	Yes	Yes	Compara, eggNOG, Hieranoid, Homologene, Inparanoid, OMA, OrthoFinder, OrthoInspector, orthoMCL, Panther, Phylome, RoundUp, TreeFam, ZFIN
ENSDARG00000016470	337132	ZDB-GENE-030131-9076	anxa5b	Human	728113	23334	ANXA8L1	3	3.01	moderate	No	Yes	eggNOG, OrthoDB, Panther
ENSDARG00000016470	337132	ZDB-GENE-030131-9076	anxa5b	Human	653145	546	ANXA8	3	3.01	moderate	No	Yes	eggNOG, OrthoDB, Panther
ENSDARG00000016470	337132	ZDB-GENE-030131-9076	anxa5b	Human	309	544	ANXA6	2	1.91	low	No	No	eggNOG, OrthoDB
ENSDARG00000016470	337132	ZDB-GENE-030131-9076	anxa5b	Human	11199	534	ANXA10	2	1.91	low	No	No	eggNOG, OrthoDB
ENSDARG00000016470	337132	ZDB-GENE-030131-9076	anxa5b	Human	310	545	ANXA7	2	1.91	low	No	No	eggNOG, OrthoDB
ENSDARG00000016470	337132	ZDB-GENE-030131-9076	anxa5b	Human	8416	547	ANXA9	2	1.91	low	No	No	eggNOG, OrthoDB
ENSDARG00000016470	337132	ZDB-GENE-030131-9076	anxa5b	Human	302	537	ANXA2	2	1.91	low	No	No	eggNOG, OrthoDB
ENSDARG00000006370	286779	ZDB-GENE-021219-2	atp6v1h	Human	51606	18303	ATP6V1H	15	15.3	high	Yes	Yes	Compara, eggNOG, Hieranoid, Homologene, Inparanoid, OMA, OrthoDB, OrthoFinder, OrthoInspector, orthoMCL, Panther, Phylome, RoundUp, TreeFam, ZFIN
ENSDARG00000035652	565700	ZDB-GENE-050913-41	sat1a.1	Human	6303	10540	SAT1	11	11.3	moderate	Yes	No	Compara, eggNOG, Homologene, Inparanoid, OMA, OrthoDB, OrthoFinder, Phylome, RoundUp, TreeFam, ZFIN
ENSDARG00000035652	565700	ZDB-GENE-050913-41	sat1a.1	Human	112483	23160	SAT2	3	2.8	low	No	No	eggNOG, OrthoFinder, orthoMCL
ENSDARG00000035652	565700	ZDB-GENE-050913-41	sat1a.1	Human	340562	27992	SATL1	2	1.91	low	No	No	eggNOG, OrthoDB
ENSDARG00000017569	641577	ZDB-GENE-051127-47	reep3a	Human	221035	23711	REEP3	9	9.21	moderate	Yes	No	Compara, eggNOG, OrthoDB, OrthoFinder, orthoMCL, Panther, Phylome, TreeFam, ZFIN
ENSDARG00000017569	641577	ZDB-GENE-051127-47	reep3a	Human	51308	17975	REEP2	3	2.91	low	No	No	eggNOG, OrthoDB, OrthoFinder
ENSDARG00000017569	641577	ZDB-GENE-051127-47	reep3a	Human	80346	26176	REEP4	3	2.91	low	No	No	eggNOG, OrthoDB, OrthoFinder
ENSDARG00000017569	641577	ZDB-GENE-051127-47	reep3a	Human	65055	25786	REEP1	3	2.91	low	No	No	eggNOG, OrthoDB, OrthoFinder
ENSDARG00000017569	641577	ZDB-GENE-051127-47	reep3a	Human	92840	30078	REEP6	2	1.91	low	No	No	eggNOG, OrthoDB
ENSDARG00000017569	641577	ZDB-GENE-051127-47	reep3a	Human	7905	30077	REEP5	2	1.91	low	No	No	eggNOG, OrthoDB
ENSDARG00000031698	558685	ZDB-GENE-080616-2	mylk2	Human	85366	16243	MYLK2	6	6.42	high	Yes	Yes	OrthoDB, OrthoFinder, orthoMCL, Panther, Phylome, ZFIN
ENSDARG00000031698	558685	ZDB-GENE-080616-2	mylk2	Human	91807	29826	MYLK3	2	2.01	low	No	No	OrthoDB, OrthoFinder
ENSDARG00000031698	558685	ZDB-GENE-080616-2	mylk2	Human	340156	27972	MYLK4	2	2.01	low	No	No	OrthoDB, OrthoFinder
ENSDARG00000098821	110439320		LOC110439320	Human	6397	10698	SEC14L1	2	2.01	moderate	Yes	No	OrthoDB, OrthoFinder
ENSDARG00000098821	110439320		LOC110439320	Human	9717	29032	SEC14L5	2	2.01	moderate	Yes	No	OrthoDB, OrthoFinder
ENSDARG00000068681	569454	ZDB-GENE-030131-8673	crfb1	Human	3588	5965	IL10RB	2	2.06	moderate	Yes	No	Panther, TreeFam
ENSDARG00000068681	569454	ZDB-GENE-030131-8673	crfb1	Human	3455	5433	IFNAR2	2	2.01	high	Yes	Yes	Panther, Phylome
ENSDARG00000003449	394077	ZDB-GENE-040426-1115	pde10a	Human	10846	8772	PDE10A	10	10.29	high	Yes	Yes	eggNOG, Homologene, OMA, OrthoDB, OrthoFinder, orthoMCL, Panther, Phylome, TreeFam, ZFIN
ENSDARG00000003449	394077	ZDB-GENE-040426-1115	pde10a	Human	90632	21160	LINC00473	2	1.94	moderate	No	Yes	Compara, OMA
ENSDARG00000003449	394077	ZDB-GENE-040426-1115	pde10a	Human	5141	8780	PDE4A	2	1.91	low	No	No	eggNOG, OrthoDB
ENSDARG00000003449	394077	ZDB-GENE-040426-1115	pde10a	Human	5142	8781	PDE4B	2	1.91	low	No	No	eggNOG, OrthoDB
ENSDARG00000003449	394077	ZDB-GENE-040426-1115	pde10a	Human	8654	8784	PDE5A	2	1.91	low	No	No	eggNOG, OrthoDB
ENSDARG00000003449	394077	ZDB-GENE-040426-1115	pde10a	Human	27115	8792	PDE7B	2	1.91	low	No	No	eggNOG, OrthoDB
ENSDARG00000003449	394077	ZDB-GENE-040426-1115	pde10a	Human	5138	8777	PDE2A	2	1.91	low	No	No	eggNOG, OrthoDB
ENSDARG00000003449	394077	ZDB-GENE-040426-1115	pde10a	Human	5143	8782	PDE4C	2	1.91	low	No	No	eggNOG, OrthoDB
ENSDARG00000003449	394077	ZDB-GENE-040426-1115	pde10a	Human	50940	8773	PDE11A	2	1.91	low	No	No	eggNOG, OrthoDB
ENSDARG00000003449	394077	ZDB-GENE-040426-1115	pde10a	Human	5146	8787	PDE6C	2	1.91	low	No	No	eggNOG, OrthoDB
ENSDARG00000003449	394077	ZDB-GENE-040426-1115	pde10a	Human	5145	8785	PDE6A	2	1.91	low	No	No	eggNOG, OrthoDB
ENSDARG00000003449	394077	ZDB-GENE-040426-1115	pde10a	Human	5150	8791	PDE7A	2	1.91	low	No	No	eggNOG, OrthoDB
ENSDARG00000003449	394077	ZDB-GENE-040426-1115	pde10a	Human	5144	8783	PDE4D	2	1.91	low	No	No	eggNOG, OrthoDB
ENSDARG00000003449	394077	ZDB-GENE-040426-1115	pde10a	Human	5158	8786	PDE6B	2	1.91	low	No	No	eggNOG, OrthoDB
ENSDARG00000003449	394077	ZDB-GENE-040426-1115	pde10a	Human	5152	8795	PDE9A	2	1.91	low	No	No	eggNOG, OrthoDB
ENSDARG00000060723	556360	ZDB-GENE-060503-914	stim1a	Human	6786	11386	STIM1	14	14.37	high	Yes	Yes	eggNOG, Hieranoid, Homologene, Inparanoid, OMA, OrthoDB, OrthoFinder, OrthoInspector, orthoMCL, Panther, Phylome, RoundUp, TreeFam, ZFIN
ENSDARG00000060723	556360	ZDB-GENE-060503-914	stim1a	Human	57620	19205	STIM2	3	2.91	low	No	No	eggNOG, OrthoDB, OrthoFinder
ENSDARG00000060723	556360	ZDB-GENE-060503-914	stim1a	Human	100616453	41712	MIR4687	2	1.94	moderate	No	Yes	Compara, OMA
ENSDARG00000042667	117508	ZDB-GENE-011109-1	klf2a	Human	10365	6347	KLF2	11	11.36	high	Yes	Yes	eggNOG, Hieranoid, Inparanoid, OrthoDB, OrthoInspector, orthoMCL, Panther, Phylome, RoundUp, TreeFam, ZFIN
ENSDARG00000042667	117508	ZDB-GENE-011109-1	klf2a	Human	9314	6348	KLF4	3	3.01	low	No	No	eggNOG, OrthoDB, Panther
ENSDARG00000042667	117508	ZDB-GENE-011109-1	klf2a	Human	10661	6345	KLF1	2	2.04	low	No	No	OrthoDB, RoundUp
ENSDARG00000094557	799637	ZDB-GENE-030131-4653	nupr1b	Human	26471	29990	NUPR1	9	9.38	high	Yes	Yes	Compara, eggNOG, Hieranoid, Inparanoid, OrthoDB, OrthoFinder, RoundUp, TreeFam, ZFIN
ENSDARG00000094557	799637	ZDB-GENE-030131-4653	nupr1b	Human	389493	44164	NUPR2	6	5.85	moderate	No	Yes	Compara, eggNOG, OMA, OrthoDB, OrthoFinder, OrthoInspector
ENSDARG00000062933	561893	ZDB-GENE-050419-50	cmip	Human	80790	24319	CMIP	11	11.22	high	Yes	Yes	Compara, eggNOG, Homologene, OMA, OrthoDB, OrthoFinder, orthoMCL, Panther, Phylome, TreeFam, ZFIN
ENSDARG00000077618	799244	ZDB-GENE-030131-8871	rin3	Human	79890	18751	RIN3	13	13.27	high	Yes	Yes	Compara, eggNOG, Hieranoid, Inparanoid, OMA, OrthoDB, OrthoFinder, OrthoInspector, orthoMCL, Panther, Phylome, TreeFam, ZFIN
ENSDARG00000077618	799244	ZDB-GENE-030131-8871	rin3	Human	54453	18750	RIN2	3	2.91	low	No	No	eggNOG, OrthoDB, OrthoFinder
ENSDARG00000077618	799244	ZDB-GENE-030131-8871	rin3	Human	9610	18749	RIN1	2	1.91	low	No	No	eggNOG, OrthoDB
ENSDARG00000015807	100001531	ZDB-GENE-041114-161	rab22a	Human	57403	9764	RAB22A	15	15.3	high	Yes	Yes	Compara, eggNOG, Hieranoid, Homologene, Inparanoid, OMA, OrthoDB, OrthoFinder, OrthoInspector, orthoMCL, Panther, Phylome, RoundUp, TreeFam, ZFIN
ENSDARG00000015807	100001531	ZDB-GENE-041114-161	rab22a	Human	5868	9783	RAB5A	4	3.81	moderate	No	No	eggNOG, OrthoDB, OrthoFinder, orthoMCL
ENSDARG00000015807	100001531	ZDB-GENE-041114-161	rab22a	Human	5869	9784	RAB5B	4	3.81	moderate	No	No	eggNOG, OrthoDB, OrthoFinder, orthoMCL
ENSDARG00000015807	100001531	ZDB-GENE-041114-161	rab22a	Human	5878	9785	RAB5C	4	3.81	moderate	No	No	eggNOG, OrthoDB, OrthoFinder, orthoMCL
ENSDARG00000015807	100001531	ZDB-GENE-041114-161	rab22a	Human	64284	16523	RAB17	3	2.91	moderate	No	Yes	eggNOG, OrthoDB, OrthoFinder
ENSDARG00000015807	100001531	ZDB-GENE-041114-161	rab22a	Human	11031	9771	RAB31	3	2.91	low	No	No	eggNOG, OrthoDB, OrthoFinder
ENSDARG00000015807	100001531	ZDB-GENE-041114-161	rab22a	Human	53917	9765	RAB24	2	1.91	low	No	No	eggNOG, OrthoDB
ENSDARG00000015807	100001531	ZDB-GENE-041114-161	rab22a	Human	55647	18260	RAB20	2	1.91	low	No	No	eggNOG, OrthoDB
ENSDARG00000093126	100006560	ZDB-GENE-091204-14	si:ch73-112l6.1					0	0	None
ENSDARG00000058647	101885596	ZDB-GENE-090313-72	hck	Human	3055	4840	HCK	13	13.49	high	Yes	Yes	Compara, eggNOG, Hieranoid, Homologene, Inparanoid, OMA, OrthoDB, OrthoFinder, OrthoInspector, Panther, RoundUp, TreeFam, ZFIN
ENSDARG00000058647	101885596	ZDB-GENE-090313-72	hck	Human	640	1057	BLK	4	4.01	moderate	No	No	eggNOG, OrthoDB, OrthoFinder, Panther
ENSDARG00000058647	101885596	ZDB-GENE-090313-72	hck	Human	5753	9617	PTK6	3	2.91	low	No	No	eggNOG, OrthoDB, OrthoFinder
ENSDARG00000058647	101885596	ZDB-GENE-090313-72	hck	Human	3932	6524	LCK	3	2.91	low	No	No	eggNOG, OrthoDB, OrthoFinder
ENSDARG00000058647	101885596	ZDB-GENE-090313-72	hck	Human	7525	12841	YES1	3	2.91	low	No	No	eggNOG, OrthoDB, OrthoFinder
ENSDARG00000058647	101885596	ZDB-GENE-090313-72	hck	Human	2444	3955	FRK	3	2.91	low	No	No	eggNOG, OrthoDB, OrthoFinder
ENSDARG00000058647	101885596	ZDB-GENE-090313-72	hck	Human	4067	6735	LYN	3	2.91	low	No	No	eggNOG, OrthoDB, OrthoFinder
ENSDARG00000058647	101885596	ZDB-GENE-090313-72	hck	Human	6714	11283	SRC	3	2.91	low	No	No	eggNOG, OrthoDB, OrthoFinder
ENSDARG00000058647	101885596	ZDB-GENE-090313-72	hck	Human	2534	4037	FYN	3	2.91	low	No	No	eggNOG, OrthoDB, OrthoFinder
ENSDARG00000058647	101885596	ZDB-GENE-090313-72	hck	Human	6725	11298	SRMS	3	2.91	low	No	No	eggNOG, OrthoDB, OrthoFinder
ENSDARG00000058647	101885596	ZDB-GENE-090313-72	hck	Human	2268	3697	FGR	2	1.9	low	No	No	eggNOG, OrthoFinder
ENSDARG00000003250	394174	ZDB-GENE-040426-1128	pik3cd	Human	5293	8977	PIK3CD	11	11.22	high	Yes	Yes	Compara, eggNOG, Homologene, OMA, OrthoDB, OrthoFinder, orthoMCL, Panther, Phylome, TreeFam, ZFIN
ENSDARG00000003250	394174	ZDB-GENE-040426-1128	pik3cd	Human	5291	8976	PIK3CB	4	3.81	moderate	No	No	eggNOG, OrthoDB, OrthoFinder, orthoMCL
ENSDARG00000003250	394174	ZDB-GENE-040426-1128	pik3cd	Human	5290	8975	PIK3CA	4	3.81	moderate	No	No	eggNOG, OrthoDB, OrthoFinder, orthoMCL
ENSDARG00000003250	394174	ZDB-GENE-040426-1128	pik3cd	Human	5294	8978	PIK3CG	3	2.81	low	No	No	eggNOG, OrthoDB, orthoMCL
ENSDARG00000003250	394174	ZDB-GENE-040426-1128	pik3cd	Human	5289	8974	PIK3C3	2	1.91	low	No	No	eggNOG, OrthoDB
ENSDARG00000003250	394174	ZDB-GENE-040426-1128	pik3cd	Human	5286	8971	PIK3C2A	2	1.91	low	No	No	eggNOG, OrthoDB
ENSDARG00000003250	394174	ZDB-GENE-040426-1128	pik3cd	Human	5288	8973	PIK3C2G	2	1.91	low	No	No	eggNOG, OrthoDB
ENSDARG00000003250	394174	ZDB-GENE-040426-1128	pik3cd	Human	5287	8972	PIK3C2B	2	1.91	low	No	No	eggNOG, OrthoDB
ENSDARG00000011376	393843	ZDB-GENE-040426-1884	dnase1l4.2	Human	1774	2957	DNASE1L1	4	3.78	moderate	Yes	No	eggNOG, OrthoDB, Phylome, TreeFam
ENSDARG00000011376	393843	ZDB-GENE-040426-1884	dnase1l4.2	Human	1773	2956	DNASE1	2	1.91	low	No	No	eggNOG, OrthoDB
ENSDARG00000011376	393843	ZDB-GENE-040426-1884	dnase1l4.2	Human	1776	2959	DNASE1L3	2	1.91	low	No	No	eggNOG, OrthoDB
ENSDARG00000043581	393548	ZDB-GENE-040426-1501	gadd45aa	Human	1647	4095	GADD45A	15	15.3	high	Yes	Yes	Compara, eggNOG, Hieranoid, Homologene, Inparanoid, OMA, OrthoDB, OrthoFinder, OrthoInspector, orthoMCL, Panther, Phylome, RoundUp, TreeFam, ZFIN
ENSDARG00000043581	393548	ZDB-GENE-040426-1501	gadd45aa	Human	10912	4097	GADD45G	3	2.91	low	No	No	eggNOG, OrthoDB, OrthoFinder
ENSDARG00000043581	393548	ZDB-GENE-040426-1501	gadd45aa	Human	4616	4096	GADD45B	3	2.91	low	No	No	eggNOG, OrthoDB, OrthoFinder
ENSDARG00000055759	571114	ZDB-GENE-060531-152	efhd2	Human	79180	28670	EFHD2	15	15.3	high	Yes	Yes	Compara, eggNOG, Hieranoid, Homologene, Inparanoid, OMA, OrthoDB, OrthoFinder, OrthoInspector, orthoMCL, Panther, Phylome, RoundUp, TreeFam, ZFIN
ENSDARG00000055759	571114	ZDB-GENE-060531-152	efhd2	Human	80303	29556	EFHD1	7	6.9	moderate	No	No	eggNOG, OrthoDB, OrthoFinder, orthoMCL, Panther, RoundUp, TreeFam
ENSDARG00000021647	393946	ZDB-GENE-040426-1310	gnai1	Human	2770	4384	GNAI1	13	13.36	high	Yes	Yes	eggNOG, Hieranoid, Homologene, Inparanoid, OMA, OrthoFinder, OrthoInspector, orthoMCL, Panther, Phylome, RoundUp, TreeFam, ZFIN
ENSDARG00000021647	393946	ZDB-GENE-040426-1310	gnai1	Human	2775	4389	GNAO1	5	4.84	moderate	No	No	eggNOG, OrthoDB, OrthoFinder, orthoMCL, RoundUp
ENSDARG00000021647	393946	ZDB-GENE-040426-1310	gnai1	Human	2771	4385	GNAI2	5	4.84	moderate	No	No	eggNOG, OrthoDB, OrthoFinder, orthoMCL, RoundUp
ENSDARG00000021647	393946	ZDB-GENE-040426-1310	gnai1	Human	2780	4394	GNAT2	4	3.81	moderate	No	No	eggNOG, OrthoDB, OrthoFinder, orthoMCL
ENSDARG00000021647	393946	ZDB-GENE-040426-1310	gnai1	Human	2773	4387	GNAI3	4	3.81	moderate	No	No	eggNOG, OrthoDB, OrthoFinder, orthoMCL
ENSDARG00000021647	393946	ZDB-GENE-040426-1310	gnai1	Human	346562	22800	GNAT3	4	3.81	moderate	No	No	eggNOG, OrthoDB, OrthoFinder, orthoMCL
ENSDARG00000021647	393946	ZDB-GENE-040426-1310	gnai1	Human	2769	4383	GNA15	3	2.91	low	No	No	eggNOG, OrthoDB, OrthoFinder
ENSDARG00000021647	393946	ZDB-GENE-040426-1310	gnai1	Human	2767	4379	GNA11	3	2.91	low	No	No	eggNOG, OrthoDB, OrthoFinder
ENSDARG00000021647	393946	ZDB-GENE-040426-1310	gnai1	Human	9630	4382	GNA14	3	2.91	low	No	No	eggNOG, OrthoDB, OrthoFinder
ENSDARG00000021647	393946	ZDB-GENE-040426-1310	gnai1	Human	2768	4380	GNA12	3	2.91	low	No	No	eggNOG, OrthoDB, OrthoFinder
ENSDARG00000021647	393946	ZDB-GENE-040426-1310	gnai1	Human	2781	4395	GNAZ	3	2.91	low	No	No	eggNOG, OrthoDB, OrthoFinder
ENSDARG00000021647	393946	ZDB-GENE-040426-1310	gnai1	Human	2779	4393	GNAT1	3	2.91	low	No	No	eggNOG, OrthoDB, OrthoFinder
ENSDARG00000021647	393946	ZDB-GENE-040426-1310	gnai1	Human	2776	4390	GNAQ	3	2.91	low	No	No	eggNOG, OrthoDB, OrthoFinder
ENSDARG00000021647	393946	ZDB-GENE-040426-1310	gnai1	Human	10672	4381	GNA13	3	2.91	low	No	No	eggNOG, OrthoDB, OrthoFinder
ENSDARG00000021647	393946	ZDB-GENE-040426-1310	gnai1	Human	2774	4388	GNAL	2	1.91	low	No	No	eggNOG, OrthoDB
ENSDARG00000021647	393946	ZDB-GENE-040426-1310	gnai1	Human	2778	4392	GNAS	2	1.91	low	No	No	eggNOG, OrthoDB
ENSDARG00000062748	100007897	ZDB-GENE-070424-87	pkn1b	Human	5585	9405	PKN1	11	11.22	high	Yes	Yes	Compara, eggNOG, Homologene, OMA, OrthoDB, OrthoFinder, orthoMCL, Panther, Phylome, TreeFam, ZFIN
ENSDARG00000062748	100007897	ZDB-GENE-070424-87	pkn1b	Human	29941	17999	PKN3	5	4.91	moderate	No	No	eggNOG, OrthoDB, OrthoFinder, orthoMCL, Panther
ENSDARG00000062748	100007897	ZDB-GENE-070424-87	pkn1b	Human	5586	9406	PKN2	4	3.81	moderate	No	No	eggNOG, OrthoDB, OrthoFinder, orthoMCL
ENSDARG00000103735	406725	ZDB-GENE-040426-2755	elovl1b	Human	64834	14418	ELOVL1	12	12.29	high	Yes	Yes	eggNOG, Hieranoid, Homologene, OMA, OrthoDB, OrthoFinder, OrthoInspector, orthoMCL, Panther, Phylome, TreeFam, ZFIN
ENSDARG00000103735	406725	ZDB-GENE-040426-2755	elovl1b	Human	60481	21308	ELOVL5	3	2.91	low	No	No	eggNOG, OrthoDB, OrthoFinder
ENSDARG00000103735	406725	ZDB-GENE-040426-2755	elovl1b	Human	6785	14415	ELOVL4	3	2.91	low	No	No	eggNOG, OrthoDB, OrthoFinder
ENSDARG00000103735	406725	ZDB-GENE-040426-2755	elovl1b	Human	79993	26292	ELOVL7	3	2.91	low	No	No	eggNOG, OrthoDB, OrthoFinder
ENSDARG00000103735	406725	ZDB-GENE-040426-2755	elovl1b	Human	54898	14416	ELOVL2	3	2.91	low	No	No	eggNOG, OrthoDB, OrthoFinder
ENSDARG00000103735	406725	ZDB-GENE-040426-2755	elovl1b	Human	102466723	50219	MIR6734	2	1.94	moderate	No	Yes	Compara, OMA
ENSDARG00000103735	406725	ZDB-GENE-040426-2755	elovl1b	Human	79071	15829	ELOVL6	2	1.91	low	No	No	eggNOG, OrthoDB
ENSDARG00000103735	406725	ZDB-GENE-040426-2755	elovl1b	Human	83401	18047	ELOVL3	2	1.91	low	No	No	eggNOG, OrthoDB
ENSDARG00000062695	751690	ZDB-GENE-060503-11	ccdc126	Human	90693	22398	CCDC126	13	13.26	high	Yes	Yes	Compara, eggNOG, Hieranoid, Homologene, Inparanoid, OrthoDB, OrthoFinder, OrthoInspector, orthoMCL, Panther, Phylome, TreeFam, ZFIN
ENSDARG00000030020	327597	ZDB-GENE-030131-5808	agfg1a	Human	3267	5175	AGFG1	13	13.22	high	Yes	Yes	Compara, eggNOG, Hieranoid, Homologene, OMA, OrthoDB, OrthoFinder, OrthoInspector, orthoMCL, Panther, Phylome, TreeFam, ZFIN
ENSDARG00000030020	327597	ZDB-GENE-030131-5808	agfg1a	Human	3268	5177	AGFG2	3	2.82	low	No	No	eggNOG, OrthoDB, Phylome
ENSDARG00000017320	323696	ZDB-GENE-030131-2416	f11r.1	Human	50848	14685	F11R	10	10.26	moderate	Yes	No	Compara, eggNOG, Homologene, OMA, OrthoDB, OrthoFinder, orthoMCL, Panther, Phylome, ZFIN
ENSDARG00000078285	100002256	ZDB-GENE-090313-250	pik3ap1	Human	118788	30034	PIK3AP1	13	13.36	high	Yes	Yes	Compara, eggNOG, Hieranoid, Homologene, Inparanoid, OMA, OrthoDB, OrthoFinder, OrthoInspector, orthoMCL, Panther, TreeFam, ZFIN
ENSDARG00000078285	100002256	ZDB-GENE-090313-250	pik3ap1	Human	55024	18233	BANK1	2	1.91	moderate	No	Yes	eggNOG, OrthoDB
ENSDARG00000096624	101882603	ZDB-GENE-121214-181	si:dkey-187i8.2	Human	165530	25357	CLEC4F	2	2	high	Yes	Yes	eggNOG, Panther
ENSDARG00000096624	101882603	ZDB-GENE-121214-181	si:dkey-187i8.2	Human	50489	17935	CD207	2	2	high	Yes	Yes	eggNOG, Panther
ENSDARG00000032743	100006927	ZDB-GENE-100922-120	si:dkey-11p23.7	Human	284266	27596	SIGLEC15	12	11.86	high	Yes	Yes	eggNOG, Hieranoid, Homologene, Inparanoid, OMA, OrthoFinder, OrthoInspector, orthoMCL, Panther, Phylome, RoundUp, TreeFam
ENSDARG00000060093	558314	ZDB-GENE-060526-177	dapk1	Human	1612	2674	DAPK1	15	15.3	high	Yes	Yes	Compara, eggNOG, Hieranoid, Homologene, Inparanoid, OMA, OrthoDB, OrthoFinder, OrthoInspector, orthoMCL, Panther, Phylome, RoundUp, TreeFam, ZFIN
ENSDARG00000060093	558314	ZDB-GENE-060526-177	dapk1	Human	1613	2676	DAPK3	3	2.94	low	No	No	eggNOG, OrthoDB, RoundUp
ENSDARG00000060093	558314	ZDB-GENE-060526-177	dapk1	Human	23604	2675	DAPK2	3	2.94	low	No	No	eggNOG, OrthoDB, RoundUp
ENSDARG00000003017	325470	ZDB-GENE-030131-4195	ube2al	Human	7319	12472	UBE2A	9	9.41	moderate	Yes	No	eggNOG, OMA, OrthoDB, OrthoFinder, orthoMCL, Panther, RoundUp, TreeFam, ZFIN
ENSDARG00000003017	325470	ZDB-GENE-030131-4195	ube2al	Human	7320	12473	UBE2B	6	5.8	moderate	No	No	eggNOG, OrthoDB, OrthoFinder, orthoMCL, RoundUp, TreeFam
ENSDARG00000099624	336426	ZDB-GENE-030131-8370	chmp1b	Human	57132	24287	CHMP1B	10	10.04	high	Yes	Yes	Compara, Hieranoid, Inparanoid, OMA, OrthoDB, OrthoFinder, OrthoInspector, Panther, Phylome, RoundUp
ENSDARG00000037865	492340	ZDB-GENE-041114-174	cln3	Human	1201	2074	CLN3	14	14.4	high	Yes	Yes	Compara, Hieranoid, Homologene, Inparanoid, OMA, OrthoDB, OrthoFinder, OrthoInspector, orthoMCL, Panther, Phylome, RoundUp, TreeFam, ZFIN
ENSDARG00000058225	445305	ZDB-GENE-040808-18	arpc4l	Human	10093	707	ARPC4	7	6.7	moderate	Yes	No	Compara, eggNOG, Homologene, OMA, OrthoFinder, orthoMCL, TreeFam
ENSDARG00000058225	445305	ZDB-GENE-040808-18	arpc4l	Human	100526693	38830	ARPC4-TTLL3	2	1.91	low	No	No	eggNOG, OMA
ENSDARG00000059035	327556	ZDB-GENE-030131-5767	porb	Human	5447	9208	POR	11	11.42	high	Yes	Yes	eggNOG, Hieranoid, OMA, OrthoDB, OrthoFinder, OrthoInspector, Panther, Phylome, RoundUp, TreeFam, ZFIN
ENSDARG00000059035	327556	ZDB-GENE-030131-5767	porb	Human	100616270	41647	MIR4651	2	1.94	moderate	No	Yes	Compara, OMA
ENSDARG00000059035	327556	ZDB-GENE-030131-5767	porb	Human	27158	29838	NDOR1	2	1.91	low	No	No	eggNOG, OrthoDB
ENSDARG00000045980	768128	ZDB-GENE-061013-189	cst14b.1	Human	1476	2482	CSTB	9	8.89	moderate	Yes	No	eggNOG, Homologene, OMA, OrthoDB, OrthoFinder, OrthoInspector, Panther, Phylome, TreeFam
ENSDARG00000045980	768128	ZDB-GENE-061013-189	cst14b.1	Human	1475	2481	CSTA	8	7.82	moderate	No	No	Compara, eggNOG, OMA, OrthoDB, OrthoFinder, Panther, Phylome, TreeFam
ENSDARG00000092760	100537572		LOC100537572	Human	79177	28357	ZNF576	1	1.1	low	Yes	No	Panther
ENSDARG00000028086	406724	ZDB-GENE-040426-2753	zbtb2b	Human	57621	20868	ZBTB2	13	13.36	high	Yes	Yes	Compara, eggNOG, Hieranoid, Homologene, Inparanoid, OMA, OrthoDB, OrthoFinder, OrthoInspector, orthoMCL, Panther, TreeFam, ZFIN
ENSDARG00000075643	559610	ZDB-GENE-100311-2	ifi35	Human	3430	5399	IFI35	10	10.31	high	Yes	Yes	Compara, eggNOG, Homologene, OMA, OrthoDB, OrthoFinder, orthoMCL, Panther, TreeFam, ZFIN
ENSDARG00000075643	559610	ZDB-GENE-100311-2	ifi35	Human	9111	7854	NMI	2	1.91	low	No	No	eggNOG, OrthoDB
ENSDARG00000099874	565109	ZDB-GENE-061103-343	agap2	Human	116986	16921	AGAP2	11	11.22	high	Yes	Yes	Compara, eggNOG, Homologene, OMA, OrthoDB, OrthoFinder, orthoMCL, Panther, Phylome, TreeFam, ZFIN
ENSDARG00000099874	565109	ZDB-GENE-061103-343	agap2	Human	729092	23467	AGAP5	4	3.81	moderate	No	No	eggNOG, OrthoDB, OrthoFinder, orthoMCL
ENSDARG00000099874	565109	ZDB-GENE-061103-343	agap2	Human	414189	23466	AGAP6	4	3.81	moderate	No	No	eggNOG, OrthoDB, OrthoFinder, orthoMCL
ENSDARG00000099874	565109	ZDB-GENE-061103-343	agap2	Human	116988	16923	AGAP3	4	3.81	moderate	No	No	eggNOG, OrthoDB, OrthoFinder, orthoMCL
ENSDARG00000099874	565109	ZDB-GENE-061103-343	agap2	Human	116987	16922	AGAP1	4	3.81	moderate	No	No	eggNOG, OrthoDB, OrthoFinder, orthoMCL
ENSDARG00000099874	565109	ZDB-GENE-061103-343	agap2	Human	119016	23459	AGAP4	4	3.81	moderate	No	No	eggNOG, OrthoDB, OrthoFinder, orthoMCL
ENSDARG00000099874	565109	ZDB-GENE-061103-343	agap2	Human	119385	29421	AGAP11	2	2.01	low	No	No	OrthoDB, OrthoFinder
ENSDARG00000099874	565109	ZDB-GENE-061103-343	agap2	Human	107984026		LOC107984026	2	2.01	moderate	No	Yes	OrthoDB, OrthoFinder
ENSDARG00000099874	565109	ZDB-GENE-061103-343	agap2	Human	642517	23463	AGAP9	2	2.01	low	No	No	OrthoDB, OrthoFinder
ENSDARG00000099874	565109	ZDB-GENE-061103-343	agap2	Human	9744	16467	ACAP1	2	1.91	low	No	No	eggNOG, OrthoDB
ENSDARG00000099874	565109	ZDB-GENE-061103-343	agap2	Human	8853	2721	ASAP2	2	1.91	low	No	No	eggNOG, OrthoDB
ENSDARG00000099874	565109	ZDB-GENE-061103-343	agap2	Human	23527	16469	ACAP2	2	1.91	low	No	No	eggNOG, OrthoDB
ENSDARG00000099874	565109	ZDB-GENE-061103-343	agap2	Human	50807	2720	ASAP1	2	1.91	low	No	No	eggNOG, OrthoDB
ENSDARG00000099874	565109	ZDB-GENE-061103-343	agap2	Human	116983	16754	ACAP3	2	1.91	low	No	No	eggNOG, OrthoDB
ENSDARG00000099874	565109	ZDB-GENE-061103-343	agap2	Human	55616	14987	ASAP3	2	1.91	low	No	No	eggNOG, OrthoDB
ENSDARG00000099874	565109	ZDB-GENE-061103-343	agap2	Human	653234	23659	AGAP10P	2	1.8	low	No	No	eggNOG, orthoMCL
ENSDARG00000069302	558917	ZDB-GENE-031118-50	snx9b	Human	51429	14973	SNX9	11	11.31	high	Yes	Yes	Compara, eggNOG, Homologene, Inparanoid, OMA, OrthoDB, OrthoFinder, orthoMCL, Panther, Phylome, ZFIN
ENSDARG00000069302	558917	ZDB-GENE-031118-50	snx9b	Human	257364	28468	SNX33	3	2.94	low	No	No	eggNOG, OrthoDB, RoundUp
ENSDARG00000069302	558917	ZDB-GENE-031118-50	snx9b	Human	112574	19245	SNX18	2	1.93	low	No	No	eggNOG, RoundUp
ENSDARG00000099014	503884	ZDB-GENE-050309-14	fxyd1	Human	5349	4027	FXYD3	4	4.11	high	Yes	Yes	Hieranoid, OrthoDB, OrthoFinder, Panther
ENSDARG00000099014	503884	ZDB-GENE-050309-14	fxyd1	Human	53828	4028	FXYD4	2	2.1	moderate	No	Yes	Hieranoid, Panther
ENSDARG00000031681	321724	ZDB-GENE-030131-443	atp6v0b	Human	533	861	ATP6V0B	15	15.3	high	Yes	Yes	Compara, eggNOG, Hieranoid, Homologene, Inparanoid, OMA, OrthoDB, OrthoFinder, OrthoInspector, orthoMCL, Panther, Phylome, RoundUp, TreeFam, ZFIN
ENSDARG00000098075	393248	ZDB-GENE-040426-1059	sh3bgrl3	Human	83442	15568	SH3BGRL3	15	15.3	high	Yes	Yes	Compara, eggNOG, Hieranoid, Homologene, Inparanoid, OMA, OrthoDB, OrthoFinder, OrthoInspector, orthoMCL, Panther, Phylome, RoundUp, TreeFam, ZFIN
ENSDARG00000098075	393248	ZDB-GENE-040426-1059	sh3bgrl3	Human	83699	15567	SH3BGRL2	4	3.94	moderate	No	No	eggNOG, OrthoDB, OrthoFinder, RoundUp
ENSDARG00000098075	393248	ZDB-GENE-040426-1059	sh3bgrl3	Human	6451	10823	SH3BGRL	4	3.94	moderate	No	No	eggNOG, OrthoDB, OrthoFinder, RoundUp
ENSDARG00000098075	393248	ZDB-GENE-040426-1059	sh3bgrl3	Human	6450	10822	SH3BGR	3	2.91	low	No	No	eggNOG, OrthoDB, OrthoFinder
ENSDARG00000104636	100330171	ZDB-GENE-030131-9661	si:dkey-112a7.4	Human	55450	24190	CAMK2N1	1	1.1	low	Yes	No	Panther
ENSDARG00000099476	100136852	ZDB-GENE-080204-87	zgc:174863	Human	114625	15743	ERMAP	1	1.1	low	Yes	No	Panther
ENSDARG00000099476	100136852	ZDB-GENE-080204-87	zgc:174863	Human	54718	13229	BTN2A3P	1	1.1	low	Yes	Yes	Panther
ENSDARG00000099476	100136852	ZDB-GENE-080204-87	zgc:174863	Human	10384	1140	BTN3A3	1	1.1	low	Yes	No	Panther
ENSDARG00000099476	100136852	ZDB-GENE-080204-87	zgc:174863	Human	153579	24176	BTNL9	1	1.1	low	Yes	No	Panther
ENSDARG00000099476	100136852	ZDB-GENE-080204-87	zgc:174863	Human	10917	1143	BTNL3	1	1.1	low	Yes	No	Panther
ENSDARG00000099476	100136852	ZDB-GENE-080204-87	zgc:174863	Human	80381	19137	CD276	1	1.1	low	Yes	No	Panther
ENSDARG00000099476	100136852	ZDB-GENE-080204-87	zgc:174863	Human	100129094	42540	BTNL10	1	1.1	low	Yes	No	Panther
ENSDARG00000099476	100136852	ZDB-GENE-080204-87	zgc:174863	Human	4340	7197	MOG	1	1.1	low	Yes	Yes	Panther
ENSDARG00000099476	100136852	ZDB-GENE-080204-87	zgc:174863	Human	11118	1139	BTN3A2	1	1.1	low	Yes	No	Panther
ENSDARG00000099476	100136852	ZDB-GENE-080204-87	zgc:174863	Human	11119	1138	BTN3A1	1	1.1	low	Yes	No	Panther
ENSDARG00000099476	100136852	ZDB-GENE-080204-87	zgc:174863	Human	11120	1136	BTN2A1	1	1.1	low	Yes	No	Panther
ENSDARG00000099476	100136852	ZDB-GENE-080204-87	zgc:174863	Human	696	1135	BTN1A1	1	1.1	low	Yes	No	Panther
ENSDARG00000099476	100136852	ZDB-GENE-080204-87	zgc:174863	Human	79908	26131	BTNL8	1	1.1	low	Yes	No	Panther
ENSDARG00000099476	100136852	ZDB-GENE-080204-87	zgc:174863	Human	10385	1137	BTN2A2	1	1.1	low	Yes	No	Panther
ENSDARG00000099476	100136852	ZDB-GENE-080204-87	zgc:174863	Human	79679	28873	VTCN1	1	1.1	low	Yes	No	Panther
ENSDARG00000099476	100136852	ZDB-GENE-080204-87	zgc:174863	Human	56244	1142	BTNL2	1	1.1	low	Yes	No	Panther
ENSDARG00000099476	100136852	ZDB-GENE-080204-87	zgc:174863	Human	23705	5951	CADM1	1	0.93	low	Yes	No	Compara
ENSDARG00000008075	559737	ZDB-GENE-050311-5	illr4	Human	26253	14555	CLEC4E	7	7.04	high	Yes	Yes	Homologene, Inparanoid, OrthoInspector, orthoMCL, Panther, RoundUp, TreeFam
ENSDARG00000008075	559737	ZDB-GENE-050311-5	illr4	Human	170482	13258	CLEC4C	2	2.1	low	No	No	OrthoInspector, Panther
ENSDARG00000008075	559737	ZDB-GENE-050311-5	illr4	Human	93978	14556	CLEC6A	2	2.1	low	No	No	OrthoInspector, Panther
ENSDARG00000008075	559737	ZDB-GENE-050311-5	illr4	Human	50856	13257	CLEC4A	2	2.1	low	No	No	OrthoInspector, Panther
ENSDARG00000008075	559737	ZDB-GENE-050311-5	illr4	Human	338339	14554	CLEC4D	2	2.1	low	No	No	OrthoInspector, Panther
ENSDARG00000008075	559737	ZDB-GENE-050311-5	illr4	Human	10332	13523	CLEC4M	2	1.97	low	No	No	OrthoDB, TreeFam
ENSDARG00000008075	559737	ZDB-GENE-050311-5	illr4	Human	165530	25357	CLEC4F	2	1.86	moderate	No	Yes	eggNOG, TreeFam
ENSDARG00000079315	560743	ZDB-GENE-081105-159	lpxn	Human	9404	14061	LPXN	8	8.41	high	Yes	Yes	Compara, eggNOG, OMA, OrthoDB, OrthoFinder, Panther, TreeFam, ZFIN
ENSDARG00000079315	560743	ZDB-GENE-081105-159	lpxn	Human	5829	9718	PXN	3	2.91	low	No	No	eggNOG, OrthoDB, OrthoFinder
ENSDARG00000079315	560743	ZDB-GENE-081105-159	lpxn	Human	7041	11767	TGFB1I1	3	2.91	low	No	No	eggNOG, OrthoDB, OrthoFinder
ENSDARG00000079315	560743	ZDB-GENE-081105-159	lpxn	Human	11155	15710	LDB3	2	1.9	low	No	No	eggNOG, OrthoFinder
ENSDARG00000078191	570537	ZDB-GENE-090313-352	zbtb46	Human	140685	16094	ZBTB46	11	11.22	high	Yes	Yes	Compara, eggNOG, Homologene, OMA, OrthoDB, OrthoFinder, orthoMCL, Panther, Phylome, TreeFam, ZFIN
ENSDARG00000104300	100005341	ZDB-GENE-080204-101	wipf1a	Human	7456	12736	WIPF1	7	7.44	moderate	Yes	No	Compara, eggNOG, OrthoDB, OrthoFinder, OrthoInspector, Panther, ZFIN
ENSDARG00000104300	100005341	ZDB-GENE-080204-101	wipf1a	Human	644150	22004	WIPF3	3	3.01	low	No	No	eggNOG, OrthoDB, Panther
ENSDARG00000104300	100005341	ZDB-GENE-080204-101	wipf1a	Human	147179	30923	WIPF2	2	1.91	low	No	No	eggNOG, OrthoDB
ENSDARG00000007693	323099	ZDB-GENE-030131-1819	nfkbiab	Human	4792	7797	NFKBIA	13	13.34	high	Yes	Yes	eggNOG, Hieranoid, Homologene, Inparanoid, OMA, OrthoDB, OrthoFinder, OrthoInspector, orthoMCL, Panther, Phylome, TreeFam, ZFIN
ENSDARG00000007693	323099	ZDB-GENE-030131-1819	nfkbiab	Human	602	998	BCL3	2	2.01	low	No	No	OrthoDB, OrthoFinder
ENSDARG00000007693	323099	ZDB-GENE-030131-1819	nfkbiab	Human	4794	7799	NFKBIE	2	2.01	low	No	No	OrthoDB, OrthoFinder
ENSDARG00000099155	393391	ZDB-GENE-040426-1400	tpst2	Human	8459	12021	TPST2	9	9.31	high	Yes	Yes	Compara, eggNOG, Homologene, OrthoDB, OrthoFinder, Panther, Phylome, TreeFam, ZFIN
ENSDARG00000099155	393391	ZDB-GENE-040426-1400	tpst2	Human	8460	12020	TPST1	3	2.91	low	No	No	eggNOG, OrthoDB, OrthoFinder
ENSDARG00000054447	100331439	ZDB-GENE-130415-4	slc29a1b	Human	2030	11003	SLC29A1	10	10.4	moderate	Yes	No	Compara, eggNOG, Hieranoid, Homologene, OMA, OrthoFinder, OrthoInspector, Panther, TreeFam, ZFIN
ENSDARG00000054447	100331439	ZDB-GENE-130415-4	slc29a1b	Human	55315	23096	SLC29A3	3	2.91	low	No	No	eggNOG, OrthoDB, OrthoFinder
ENSDARG00000054447	100331439	ZDB-GENE-130415-4	slc29a1b	Human	3177	11004	SLC29A2	3	2.91	low	No	No	eggNOG, OrthoDB, OrthoFinder
ENSDARG00000052438	406820	ZDB-GENE-040426-2894	actr2a	Human	10097	169	ACTR2	14	14.27	high	Yes	Yes	Compara, eggNOG, Hieranoid, Homologene, Inparanoid, OMA, OrthoDB, OrthoFinder, OrthoInspector, orthoMCL, Panther, Phylome, TreeFam, ZFIN
ENSDARG00000052438	406820	ZDB-GENE-040426-2894	actr2a	Human	445582	33895	POTEE	2	1.91	low	No	No	eggNOG, OrthoDB
ENSDARG00000052438	406820	ZDB-GENE-040426-2894	actr2a	Human	170487	16127	ACTL10	2	1.91	low	No	No	eggNOG, OrthoDB
ENSDARG00000052438	406820	ZDB-GENE-040426-2894	actr2a	Human	10120	168	ACTR1B	2	1.91	low	No	No	eggNOG, OrthoDB
ENSDARG00000052438	406820	ZDB-GENE-040426-2894	actr2a	Human	70	143	ACTC1	2	1.91	low	No	No	eggNOG, OrthoDB
ENSDARG00000052438	406820	ZDB-GENE-040426-2894	actr2a	Human	81569	24018	ACTL8	2	1.91	low	No	No	eggNOG, OrthoDB
ENSDARG00000052438	406820	ZDB-GENE-040426-2894	actr2a	Human	10096	170	ACTR3	2	1.91	low	No	No	eggNOG, OrthoDB
ENSDARG00000052438	406820	ZDB-GENE-040426-2894	actr2a	Human	10121	167	ACTR1A	2	1.91	low	No	No	eggNOG, OrthoDB
ENSDARG00000052438	406820	ZDB-GENE-040426-2894	actr2a	Human	284382	28494	ACTL9	2	1.91	low	No	No	eggNOG, OrthoDB
ENSDARG00000052438	406820	ZDB-GENE-040426-2894	actr2a	Human	59	130	ACTA2	2	1.91	low	No	No	eggNOG, OrthoDB
ENSDARG00000052438	406820	ZDB-GENE-040426-2894	actr2a	Human	57180	17256	ACTR3B	2	1.91	low	No	No	eggNOG, OrthoDB
ENSDARG00000052438	406820	ZDB-GENE-040426-2894	actr2a	Human	51412	160	ACTL6B	2	1.91	low	No	No	eggNOG, OrthoDB
ENSDARG00000052438	406820	ZDB-GENE-040426-2894	actr2a	Human	653781	37094	POTEJ	2	1.91	low	No	No	eggNOG, OrthoDB
ENSDARG00000052438	406820	ZDB-GENE-040426-2894	actr2a	Human	653269	37093	POTEI	2	1.91	low	No	No	eggNOG, OrthoDB
ENSDARG00000052438	406820	ZDB-GENE-040426-2894	actr2a	Human	728378	33905	POTEF	2	1.91	low	No	No	eggNOG, OrthoDB
ENSDARG00000052438	406820	ZDB-GENE-040426-2894	actr2a	Human	60	132	ACTB	2	1.91	low	No	No	eggNOG, OrthoDB
ENSDARG00000052438	406820	ZDB-GENE-040426-2894	actr2a	Human	84517	24022	ACTRT3	2	1.91	low	No	No	eggNOG, OrthoDB
ENSDARG00000052438	406820	ZDB-GENE-040426-2894	actr2a	Human	86	24124	ACTL6A	2	1.91	low	No	No	eggNOG, OrthoDB
ENSDARG00000052438	406820	ZDB-GENE-040426-2894	actr2a	Human	345651	17780	ACTBL2	2	1.91	low	No	No	eggNOG, OrthoDB
ENSDARG00000068432	797705	ZDB-GENE-030131-226	si:dkey-56m19.5	Human	53838	1174	C11orf24	1	1.01	low	Yes	No	OMA
ENSDARG00000022315	335025	ZDB-GENE-030131-6965	atp6v1g1	Human	9550	864	ATP6V1G1	15	15.3	high	Yes	Yes	Compara, eggNOG, Hieranoid, Homologene, Inparanoid, OMA, OrthoDB, OrthoFinder, OrthoInspector, orthoMCL, Panther, Phylome, RoundUp, TreeFam, ZFIN
ENSDARG00000022315	335025	ZDB-GENE-030131-6965	atp6v1g1	Human	534	862	ATP6V1G2	5	5.04	moderate	No	Yes	eggNOG, OrthoDB, OrthoFinder, Panther, RoundUp
ENSDARG00000022315	335025	ZDB-GENE-030131-6965	atp6v1g1	Human	127124	18265	ATP6V1G3	5	5.04	moderate	No	Yes	eggNOG, OrthoDB, OrthoFinder, Panther, RoundUp
ENSDARG00000006546	406590	ZDB-GENE-040426-2505	ak4	Human	205	363	AK4	14	14.4	high	Yes	Yes	Compara, eggNOG, Hieranoid, Homologene, Inparanoid, OMA, OrthoDB, OrthoFinder, OrthoInspector, Panther, Phylome, RoundUp, TreeFam, ZFIN
ENSDARG00000006546	406590	ZDB-GENE-040426-2505	ak4	Human	50808	17376	AK3	4	3.81	moderate	No	No	eggNOG, OrthoDB, OrthoFinder, orthoMCL
ENSDARG00000006546	406590	ZDB-GENE-040426-2505	ak4	Human	204	362	AK2	2	1.91	low	No	No	eggNOG, OrthoDB
ENSDARG00000058178	100001188	ZDB-GENE-091117-30	zdhhc20b	Human	253832	20749	ZDHHC20	11	11.22	moderate	Yes	No	Compara, eggNOG, Homologene, OMA, OrthoDB, OrthoFinder, orthoMCL, Panther, Phylome, TreeFam, ZFIN
ENSDARG00000058178	100001188	ZDB-GENE-091117-30	zdhhc20b	Human	158866	20342	ZDHHC15	4	3.81	moderate	No	No	eggNOG, OrthoDB, OrthoFinder, orthoMCL
ENSDARG00000058178	100001188	ZDB-GENE-091117-30	zdhhc20b	Human	51201	18469	ZDHHC2	3	2.91	low	No	No	eggNOG, OrthoDB, OrthoFinder
ENSDARG00000058178	100001188	ZDB-GENE-091117-30	zdhhc20b	Human	84287	20714	ZDHHC16	2	1.91	low	No	No	eggNOG, OrthoDB
ENSDARG00000058178	100001188	ZDB-GENE-091117-30	zdhhc20b	Human	51304	18470	ZDHHC3	2	1.91	low	No	No	eggNOG, OrthoDB
ENSDARG00000058178	100001188	ZDB-GENE-091117-30	zdhhc20b	Human	340481	20750	ZDHHC21	2	1.91	low	No	No	eggNOG, OrthoDB
ENSDARG00000058178	100001188	ZDB-GENE-091117-30	zdhhc20b	Human	64429	19160	ZDHHC6	2	1.91	low	No	No	eggNOG, OrthoDB
ENSDARG00000058178	100001188	ZDB-GENE-091117-30	zdhhc20b	Human	55625	18459	ZDHHC7	2	1.91	low	No	No	eggNOG, OrthoDB
ENSDARG00000030641	567014	ZDB-GENE-080723-8	letmd1	Human	25875	24241	LETMD1	15	15.3	high	Yes	Yes	Compara, eggNOG, Hieranoid, Homologene, Inparanoid, OMA, OrthoDB, OrthoFinder, OrthoInspector, orthoMCL, Panther, Phylome, RoundUp, TreeFam, ZFIN
ENSDARG00000006545	436881	ZDB-GENE-040718-352	rgp1	Human	9827	21965	RGP1	15	15.3	high	Yes	Yes	Compara, eggNOG, Hieranoid, Homologene, Inparanoid, OMA, OrthoDB, OrthoFinder, OrthoInspector, orthoMCL, Panther, Phylome, RoundUp, TreeFam, ZFIN
ENSDARG00000062447	100150269	ZDB-GENE-090311-22	hecw2a	Human	57520	29853	HECW2	7	7.3	moderate	Yes	No	Compara, eggNOG, OrthoDB, orthoMCL, Panther, TreeFam, ZFIN
ENSDARG00000062447	100150269	ZDB-GENE-090311-22	hecw2a	Human	23072	22195	HECW1	4	3.77	moderate	No	No	eggNOG, OrthoDB, orthoMCL, TreeFam
ENSDARG00000062447	100150269	ZDB-GENE-090311-22	hecw2a	Human	23327	7728	NEDD4L	2	1.9	low	No	No	eggNOG, OrthoFinder
ENSDARG00000062447	100150269	ZDB-GENE-090311-22	hecw2a	Human	4734	7727	NEDD4	2	1.9	low	No	No	eggNOG, OrthoFinder
ENSDARG00000062447	100150269	ZDB-GENE-090311-22	hecw2a	Human	11060	16804	WWP2	2	1.9	low	No	No	eggNOG, OrthoFinder
ENSDARG00000062447	100150269	ZDB-GENE-090311-22	hecw2a	Human	11059	17004	WWP1	2	1.9	low	No	No	eggNOG, OrthoFinder
ENSDARG00000062447	100150269	ZDB-GENE-090311-22	hecw2a	Human	83737	13890	ITCH	2	1.9	low	No	No	eggNOG, OrthoFinder
ENSDARG00000062447	100150269	ZDB-GENE-090311-22	hecw2a	Human	64750	16809	SMURF2	2	1.9	low	No	No	eggNOG, OrthoFinder
ENSDARG00000062447	100150269	ZDB-GENE-090311-22	hecw2a	Human	57154	16807	SMURF1	2	1.9	low	No	No	eggNOG, OrthoFinder
ENSDARG00000003757	402819	ZDB-GENE-060315-3	cnpy1	Human	285888	27786	CNPY1	10	10.29	high	Yes	Yes	Compara, eggNOG, OMA, OrthoDB, OrthoFinder, orthoMCL, Panther, Phylome, RoundUp, ZFIN
ENSDARG00000003757	402819	ZDB-GENE-060315-3	cnpy1	Human	10330	13529	CNPY2	6	5.8	moderate	No	No	eggNOG, OrthoDB, OrthoFinder, orthoMCL, RoundUp, TreeFam
ENSDARG00000061757	555272	ZDB-GENE-050208-389	rabgap1l	Human	9910	24663	RABGAP1L	12	12.25	high	Yes	Yes	Compara, eggNOG, Homologene, OMA, OrthoDB, OrthoFinder, orthoMCL, Panther, Phylome, RoundUp, TreeFam, ZFIN
ENSDARG00000061757	555272	ZDB-GENE-050208-389	rabgap1l	Human	23637	17155	RABGAP1	4	3.81	moderate	No	No	eggNOG, OrthoDB, OrthoFinder, orthoMCL
ENSDARG00000063686	100004177	ZDB-GENE-070410-102	atp23	Human	91419	29452	ATP23	15	15.3	high	Yes	Yes	Compara, eggNOG, Hieranoid, Homologene, Inparanoid, OMA, OrthoDB, OrthoFinder, OrthoInspector, orthoMCL, Panther, Phylome, RoundUp, TreeFam, ZFIN
ENSDARG00000014496	100000322	ZDB-GENE-040624-12	trpv6	Human	55503	14006	TRPV6	13	13.25	high	Yes	Yes	Compara, eggNOG, Hieranoid, Homologene, OMA, OrthoDB, OrthoFinder, orthoMCL, Panther, Phylome, RoundUp, TreeFam, ZFIN
ENSDARG00000014496	100000322	ZDB-GENE-040624-12	trpv6	Human	56302	3145	TRPV5	10	9.82	moderate	No	Yes	eggNOG, Hieranoid, OMA, OrthoDB, OrthoFinder, orthoMCL, Panther, Phylome, RoundUp, TreeFam
ENSDARG00000014496	100000322	ZDB-GENE-040624-12	trpv6	Human	7442	12716	TRPV1	3	2.94	low	No	No	eggNOG, OrthoDB, RoundUp
ENSDARG00000014496	100000322	ZDB-GENE-040624-12	trpv6	Human	162514	18084	TRPV3	3	2.94	low	No	No	eggNOG, OrthoDB, RoundUp
ENSDARG00000014496	100000322	ZDB-GENE-040624-12	trpv6	Human	59341	18083	TRPV4	3	2.94	low	No	No	eggNOG, OrthoDB, RoundUp
ENSDARG00000014496	100000322	ZDB-GENE-040624-12	trpv6	Human	51393	18082	TRPV2	2	1.91	low	No	No	eggNOG, OrthoDB
ENSDARG00000098753	406364	ZDB-GENE-040426-2069	elmo1	Human	9844	16286	ELMO1	13	13.44	high	Yes	Yes	Compara, Hieranoid, Homologene, Inparanoid, OMA, OrthoDB, OrthoFinder, OrthoInspector, orthoMCL, Panther, Phylome, RoundUp, ZFIN
ENSDARG00000098753	406364	ZDB-GENE-040426-2069	elmo1	Human	79767	17289	ELMO3	3	2.91	low	No	No	OrthoDB, OrthoFinder, orthoMCL
ENSDARG00000098753	406364	ZDB-GENE-040426-2069	elmo1	Human	63916	17233	ELMO2	3	2.91	low	No	No	OrthoDB, OrthoFinder, orthoMCL
ENSDARG00000097845	103911274	ZDB-GENE-131127-499	si:ch211-105j21.9					0	0	None
ENSDARG00000020759	30396	ZDB-GENE-980526-335	elf1	Human	1997	3316	ELF1	8	8.37	high	Yes	Yes	eggNOG, Homologene, Inparanoid, OMA, OrthoDB, OrthoFinder, orthoMCL, ZFIN
ENSDARG00000020759	30396	ZDB-GENE-980526-335	elf1	Human	2000	3319	ELF4	4	3.96	moderate	No	Yes	eggNOG, OrthoInspector, Panther, TreeFam
ENSDARG00000020759	30396	ZDB-GENE-980526-335	elf1	Human	1998	3317	ELF2	3	3.01	low	No	No	eggNOG, OrthoDB, Panther
ENSDARG00000020759	30396	ZDB-GENE-980526-335	elf1	Human	26298	3246	EHF	2	1.91	low	No	No	eggNOG, OrthoDB
ENSDARG00000020759	30396	ZDB-GENE-980526-335	elf1	Human	2001	3320	ELF5	2	1.91	low	No	No	eggNOG, OrthoDB
ENSDARG00000020759	30396	ZDB-GENE-980526-335	elf1	Human	1999	3318	ELF3	2	1.91	low	No	No	eggNOG, OrthoDB
ENSDARG00000067795	562820	ZDB-GENE-030131-5999	ifngr2	Human	3459	5439	IFNGR1	2	2.03	moderate	Yes	No	Compara, Panther
ENSDARG00000067795	562820	ZDB-GENE-030131-5999	ifngr2	Human	58985	13700	IL22RA1	2	2.03	moderate	Yes	No	Compara, Panther
ENSDARG00000067795	562820	ZDB-GENE-030131-5999	ifngr2	Human	3587	5964	IL10RA	2	2.03	high	Yes	Yes	Compara, Panther
ENSDARG00000067795	562820	ZDB-GENE-030131-5999	ifngr2	Human	3460	5440	IFNGR2	2	2.01	high	Yes	Yes	OrthoDB, OrthoFinder
ENSDARG00000067795	562820	ZDB-GENE-030131-5999	ifngr2	Human	3588	5965	IL10RB	2	1.89	moderate	Yes	No	Compara, TreeFam
ENSDARG00000010482	336351	ZDB-GENE-030131-8295	prg4a	Human	10216	9364	PRG4	10	10.38	high	Yes	Yes	Compara, eggNOG, Inparanoid, OrthoDB, OrthoFinder, orthoMCL, Panther, RoundUp, TreeFam, ZFIN
ENSDARG00000010482	336351	ZDB-GENE-030131-8295	prg4a	Human	7448	12724	VTN	2	1.91	low	No	No	eggNOG, OrthoDB
ENSDARG00000091418	568263	ZDB-GENE-030131-9475	snx17	Human	9784	14979	SNX17	14	14.4	high	Yes	Yes	Compara, eggNOG, Hieranoid, Homologene, Inparanoid, OMA, OrthoDB, OrthoFinder, OrthoInspector, Panther, Phylome, RoundUp, TreeFam, ZFIN
ENSDARG00000091418	568263	ZDB-GENE-030131-9475	snx17	Human	169166	28605	SNX31	4	3.94	moderate	No	Yes	eggNOG, OrthoDB, OrthoFinder, RoundUp
ENSDARG00000091418	568263	ZDB-GENE-030131-9475	snx17	Human	2185	9612	PTK2B	2	1.94	low	No	No	Compara, OMA
ENSDARG00000014727	449662	ZDB-GENE-041010-219	acox1	Human	51	119	ACOX1	14	14.29	high	Yes	Yes	Compara, eggNOG, Hieranoid, Homologene, Inparanoid, OMA, OrthoFinder, OrthoInspector, orthoMCL, Panther, Phylome, RoundUp, TreeFam, ZFIN
ENSDARG00000014727	449662	ZDB-GENE-041010-219	acox1	Human	8309	120	ACOX2	4	3.81	moderate	No	Yes	eggNOG, OrthoDB, OrthoFinder, orthoMCL
ENSDARG00000033046	100330479	ZDB-GENE-081106-2	ccni2	Human	645121	33869	CCNI2	9	9.31	high	Yes	Yes	Compara, eggNOG, OMA, OrthoDB, OrthoFinder, orthoMCL, Panther, TreeFam, ZFIN
ENSDARG00000033046	100330479	ZDB-GENE-081106-2	ccni2	Human	10983	1595	CCNI	4	3.94	moderate	No	No	eggNOG, OrthoDB, OrthoFinder, RoundUp
ENSDARG00000033046	100330479	ZDB-GENE-081106-2	ccni2	Human	901	1593	CCNG2	2	1.91	low	No	No	eggNOG, OrthoDB
ENSDARG00000101557	387260	ZDB-GENE-031126-1	scarb1	Human	949	1664	SCARB1	12	12.41	high	Yes	Yes	Compara, Hieranoid, Homologene, Inparanoid, OMA, OrthoDB, OrthoFinder, OrthoInspector, orthoMCL, Panther, Phylome, ZFIN
ENSDARG00000101557	387260	ZDB-GENE-031126-1	scarb1	Human	950	1665	SCARB2	2	1.91	low	No	No	OrthoDB, orthoMCL
ENSDARG00000103124	100001581	ZDB-GENE-131121-49	slc35f4	Human	341880	19845	SLC35F4	10	10.32	high	Yes	Yes	Compara, Homologene, OMA, OrthoDB, OrthoFinder, orthoMCL, Panther, Phylome, TreeFam, ZFIN
ENSDARG00000103124	100001581	ZDB-GENE-131121-49	slc35f4	Human	148641	23616	SLC35F3	3	2.91	low	No	No	OrthoDB, OrthoFinder, orthoMCL
ENSDARG00000058232	557358	ZDB-GENE-070705-487	fbrsl1	Human	57666	29308	FBRSL1	9	9.31	high	Yes	Yes	Compara, eggNOG, OMA, OrthoDB, OrthoFinder, orthoMCL, Panther, TreeFam, ZFIN
ENSDARG00000058232	557358	ZDB-GENE-070705-487	fbrsl1	Human	26053	14262	AUTS2	3	2.81	low	No	No	eggNOG, OrthoDB, orthoMCL
ENSDARG00000058232	557358	ZDB-GENE-070705-487	fbrsl1	Human	64319	20442	FBRS	2	1.91	low	No	No	eggNOG, OrthoDB
ENSDARG00000098302	101885193		LOC101885193	Human	79177	28357	ZNF576	1	1.1	low	Yes	No	Panther
ENSDARG00000068468	100334351	ZDB-GENE-091112-7	dnah3	Human	55567	2949	DNAH3	10	10.32	high	Yes	Yes	Compara, eggNOG, Homologene, OMA, OrthoDB, OrthoFinder, Panther, Phylome, TreeFam, ZFIN
ENSDARG00000068468	100334351	ZDB-GENE-091112-7	dnah3	Human	201625	2943	DNAH12	3	2.91	low	No	No	eggNOG, OrthoDB, OrthoFinder
ENSDARG00000068468	100334351	ZDB-GENE-091112-7	dnah3	Human	25981	2940	DNAH1	3	2.91	low	No	No	eggNOG, OrthoDB, OrthoFinder
ENSDARG00000068468	100334351	ZDB-GENE-091112-7	dnah3	Human	56171	18661	DNAH7	3	2.91	low	No	No	eggNOG, OrthoDB, OrthoFinder
ENSDARG00000068468	100334351	ZDB-GENE-091112-7	dnah3	Human	1769	2952	DNAH8	2	1.9	low	No	No	eggNOG, OrthoFinder
ENSDARG00000068468	100334351	ZDB-GENE-091112-7	dnah3	Human	1768	2951	DNAH6	2	1.9	low	No	No	eggNOG, OrthoFinder
ENSDARG00000068468	100334351	ZDB-GENE-091112-7	dnah3	Human	8701	2942	DNAH11	2	1.9	low	No	No	eggNOG, OrthoFinder
ENSDARG00000068468	100334351	ZDB-GENE-091112-7	dnah3	Human	196385	2941	DNAH10	2	1.9	low	No	No	eggNOG, OrthoFinder
ENSDARG00000068468	100334351	ZDB-GENE-091112-7	dnah3	Human	8632	2946	DNAH17	2	1.9	low	No	No	eggNOG, OrthoFinder
ENSDARG00000068468	100334351	ZDB-GENE-091112-7	dnah3	Human	146754	2948	DNAH2	2	1.9	low	No	No	eggNOG, OrthoFinder
ENSDARG00000068468	100334351	ZDB-GENE-091112-7	dnah3	Human	1767	2950	DNAH5	2	1.9	low	No	No	eggNOG, OrthoFinder
ENSDARG00000068468	100334351	ZDB-GENE-091112-7	dnah3	Human	1770	2953	DNAH9	2	1.9	low	No	No	eggNOG, OrthoFinder
ENSDARG00000003854	445175	ZDB-GENE-040801-88	acsl1b	Human	2180	3569	ACSL1	11	11.21	moderate	Yes	No	Compara, eggNOG, Hieranoid, OrthoDB, OrthoFinder, OrthoInspector, orthoMCL, Panther, Phylome, TreeFam, ZFIN
ENSDARG00000003854	445175	ZDB-GENE-040801-88	acsl1b	Human	23305	16496	ACSL6	5	4.81	moderate	No	No	eggNOG, Homologene, OrthoDB, OrthoFinder, orthoMCL
ENSDARG00000003854	445175	ZDB-GENE-040801-88	acsl1b	Human	51703	16526	ACSL5	4	3.81	moderate	No	No	eggNOG, OrthoDB, OrthoFinder, orthoMCL
ENSDARG00000003854	445175	ZDB-GENE-040801-88	acsl1b	Human	2182	3571	ACSL4	2	1.8	low	No	No	eggNOG, orthoMCL
ENSDARG00000003854	445175	ZDB-GENE-040801-88	acsl1b	Human	2181	3570	ACSL3	2	1.8	low	No	No	eggNOG, orthoMCL
ENSDARG00000036104	571487	ZDB-GENE-060503-562	myo1g	Human	64005	13880	MYO1G	11	11.22	high	Yes	Yes	Compara, eggNOG, Homologene, OMA, OrthoDB, OrthoFinder, orthoMCL, Panther, Phylome, TreeFam, ZFIN
ENSDARG00000036104	571487	ZDB-GENE-060503-562	myo1g	Human	4640	7595	MYO1A	4	3.81	moderate	No	No	eggNOG, OrthoDB, OrthoFinder, orthoMCL
ENSDARG00000036104	571487	ZDB-GENE-060503-562	myo1g	Human	4642	7598	MYO1D	4	3.81	moderate	No	No	eggNOG, OrthoDB, OrthoFinder, orthoMCL
ENSDARG00000036104	571487	ZDB-GENE-060503-562	myo1g	Human	4430	7596	MYO1B	4	3.81	moderate	No	No	eggNOG, OrthoDB, OrthoFinder, orthoMCL
ENSDARG00000036104	571487	ZDB-GENE-060503-562	myo1g	Human	4641	7597	MYO1C	4	3.81	moderate	No	No	eggNOG, OrthoDB, OrthoFinder, orthoMCL
ENSDARG00000036104	571487	ZDB-GENE-060503-562	myo1g	Human	283446	13879	MYO1H	3	2.91	low	No	No	eggNOG, OrthoDB, OrthoFinder
ENSDARG00000036104	571487	ZDB-GENE-060503-562	myo1g	Human	4643	7599	MYO1E	3	2.91	low	No	No	OrthoDB, OrthoFinder, orthoMCL
ENSDARG00000036104	571487	ZDB-GENE-060503-562	myo1g	Human	4542	7600	MYO1F	3	2.91	low	No	No	OrthoDB, OrthoFinder, orthoMCL
ENSDARG00000009401	323465	ZDB-GENE-030131-2185	vcanb	Human	1462	2464	VCAN	8	8.3	high	Yes	Yes	Compara, eggNOG, OrthoDB, OrthoFinder, orthoMCL, Panther, TreeFam, ZFIN
ENSDARG00000009401	323465	ZDB-GENE-030131-2185	vcanb	Human	1463	2465	NCAN	2	1.81	low	No	No	eggNOG, Phylome
ENSDARG00000089706	555317	ZDB-GENE-141215-4	si:ch211-276a23.5	Human	290	500	ANPEP	7	6.88	moderate	Yes	No	eggNOG, Homologene, OrthoDB, OrthoFinder, Panther, Phylome, TreeFam
ENSDARG00000089706	555317	ZDB-GENE-141215-4	si:ch211-276a23.5	Human	206338	26904	LVRN	4	3.84	moderate	No	Yes	Compara, eggNOG, OrthoDB, OrthoFinder
ENSDARG00000089706	555317	ZDB-GENE-141215-4	si:ch211-276a23.5	Human	4012	6656	LNPEP	3	2.91	low	No	No	eggNOG, OrthoDB, OrthoFinder
ENSDARG00000089706	555317	ZDB-GENE-141215-4	si:ch211-276a23.5	Human	9520	7900	NPEPPS	3	2.91	low	No	No	eggNOG, OrthoDB, OrthoFinder
ENSDARG00000089706	555317	ZDB-GENE-141215-4	si:ch211-276a23.5	Human	51752	18173	ERAP1	3	2.91	low	No	No	eggNOG, OrthoDB, OrthoFinder
ENSDARG00000089706	555317	ZDB-GENE-141215-4	si:ch211-276a23.5	Human	64167	29499	ERAP2	3	2.91	low	No	No	eggNOG, OrthoDB, OrthoFinder
ENSDARG00000089706	555317	ZDB-GENE-141215-4	si:ch211-276a23.5	Human	29953	30748	TRHDE	2	1.91	low	No	No	eggNOG, OrthoDB
ENSDARG00000089706	555317	ZDB-GENE-141215-4	si:ch211-276a23.5	Human	2028	3355	ENPEP	2	1.9	low	No	No	eggNOG, OrthoFinder
ENSDARG00000036967	387290	ZDB-GENE-031201-3	smox	Human	54498	15862	SMOX	14	14.3	high	Yes	Yes	Compara, eggNOG, Hieranoid, Inparanoid, OMA, OrthoDB, OrthoFinder, OrthoInspector, orthoMCL, Panther, Phylome, RoundUp, TreeFam, ZFIN
ENSDARG00000036967	387290	ZDB-GENE-031201-3	smox	Human	196743	20837	PAOX	5	4.84	moderate	No	No	eggNOG, OrthoDB, OrthoFinder, orthoMCL, RoundUp
ENSDARG00000036967	387290	ZDB-GENE-031201-3	smox	Human	23028	29079	KDM1A	2	1.93	low	No	No	eggNOG, RoundUp
ENSDARG00000002285	406689	ZDB-GENE-040426-2704	mcoln1a	Human	57192	13356	MCOLN1	13	13.4	moderate	Yes	No	Compara, eggNOG, Hieranoid, Inparanoid, OMA, OrthoDB, OrthoFinder, OrthoInspector, Panther, Phylome, RoundUp, TreeFam, ZFIN
ENSDARG00000002285	406689	ZDB-GENE-040426-2704	mcoln1a	Human	55283	13358	MCOLN3	4	3.94	moderate	No	No	eggNOG, OrthoDB, OrthoFinder, RoundUp
ENSDARG00000002285	406689	ZDB-GENE-040426-2704	mcoln1a	Human	255231	13357	MCOLN2	3	2.91	low	No	No	eggNOG, OrthoDB, OrthoFinder
ENSDARG00000021569	447824	ZDB-GENE-040912-31	gdap2	Human	54834	18010	GDAP2	15	15.3	high	Yes	Yes	Compara, eggNOG, Hieranoid, Homologene, Inparanoid, OMA, OrthoDB, OrthoFinder, OrthoInspector, orthoMCL, Panther, Phylome, RoundUp, TreeFam, ZFIN
ENSDARG00000021569	447824	ZDB-GENE-040912-31	gdap2	Human	28992	29598	MACROD1	2	1.91	low	No	No	eggNOG, OrthoDB
ENSDARG00000021569	447824	ZDB-GENE-040912-31	gdap2	Human	140733	16126	MACROD2	2	1.91	low	No	No	eggNOG, OrthoDB
ENSDARG00000015887	791742	ZDB-GENE-040426-2136	b2ml	Human	567	914	B2M	10	9.93	moderate	Yes	No	eggNOG, Hieranoid, Homologene, Inparanoid, OMA, OrthoFinder, OrthoInspector, Panther, Phylome, TreeFam
ENSDARG00000079329	100037391	ZDB-GENE-070410-134	cop1	Human	64326	17440	COP1	11	11.22	high	Yes	Yes	Compara, eggNOG, Homologene, OMA, OrthoDB, OrthoFinder, orthoMCL, Panther, Phylome, TreeFam, ZFIN
ENSDARG00000044135	445161	ZDB-GENE-040801-74	cenpp	Human	401541	32933	CENPP	15	15.3	high	Yes	Yes	Compara, eggNOG, Hieranoid, Homologene, Inparanoid, OMA, OrthoDB, OrthoFinder, OrthoInspector, orthoMCL, Panther, Phylome, RoundUp, TreeFam, ZFIN
ENSDARG00000102914	798528	ZDB-GENE-130530-684	dennd4b	Human	9909	29044	DENND4B	11	11.48	high	Yes	Yes	Compara, eggNOG, Hieranoid, Homologene, Inparanoid, OMA, OrthoInspector, Panther, RoundUp, TreeFam, ZFIN
ENSDARG00000011545	394099	ZDB-GENE-040426-1332	arrb2b	Human	409	712	ARRB2	14	14.3	high	Yes	Yes	Compara, eggNOG, Homologene, Inparanoid, OMA, OrthoDB, OrthoFinder, OrthoInspector, orthoMCL, Panther, Phylome, RoundUp, TreeFam, ZFIN
ENSDARG00000011545	394099	ZDB-GENE-040426-1332	arrb2b	Human	408	711	ARRB1	5	4.84	moderate	No	No	eggNOG, OrthoDB, OrthoFinder, orthoMCL, RoundUp
ENSDARG00000011545	394099	ZDB-GENE-040426-1332	arrb2b	Human	407	710	ARR3	3	2.91	low	No	No	eggNOG, OrthoDB, OrthoFinder
ENSDARG00000011545	394099	ZDB-GENE-040426-1332	arrb2b	Human	6295	10521	SAG	2	1.91	low	No	No	eggNOG, OrthoDB
ENSDARG00000105481	103909146	ZDB-GENE-061207-29	si:ch211-243a20.4	Human	150372	29872	NFAM1	3	3.11	high	Yes	Yes	OrthoDB, OrthoFinder, Panther
ENSDARG00000098752	100190920	ZDB-GENE-141212-221	csf3b	Human	1440	2438	CSF3	3	3.53	moderate	Yes	No	Compara, Panther, ZFIN
ENSDARG00000013014	30356	ZDB-GENE-990415-190	or101-1	Human	390323	31304	OR6C75	4	3.98	high	Yes	Yes	eggNOG, Inparanoid, OrthoInspector, RoundUp
ENSDARG00000013014	30356	ZDB-GENE-990415-190	or101-1	Human	81442	15035	OR6N2	3	3.02	moderate	No	Yes	OrthoDB, Panther, Phylome
ENSDARG00000013014	30356	ZDB-GENE-990415-190	or101-1	Human	122740	15352	OR4K14	2	2.1	moderate	No	Yes	Hieranoid, Panther
ENSDARG00000013014	30356	ZDB-GENE-990415-190	or101-1	Human	283617	14731	OR4K3	2	2.1	moderate	No	Yes	Hieranoid, Panther
ENSDARG00000013014	30356	ZDB-GENE-990415-190	or101-1	Human	119764	15184	OR4X2	2	2.1	moderate	No	Yes	Hieranoid, Panther
ENSDARG00000013014	30356	ZDB-GENE-990415-190	or101-1	Human	81127	15353	OR4K15	2	2.1	moderate	No	Yes	Hieranoid, Panther
ENSDARG00000013014	30356	ZDB-GENE-990415-190	or101-1	Human	341418	19632	OR6C4	2	1.95	moderate	No	Yes	Inparanoid, orthoMCL
ENSDARG00000013014	30356	ZDB-GENE-990415-190	or101-1	Human	390321	8355	OR6C1	2	1.95	moderate	No	Yes	eggNOG, Inparanoid
ENSDARG00000061737	777750	ZDB-GENE-061110-100	ece1	Human	1889	3146	ECE1	11	11.22	high	Yes	Yes	Compara, eggNOG, Homologene, OMA, OrthoDB, OrthoFinder, orthoMCL, Panther, Phylome, TreeFam, ZFIN
ENSDARG00000061737	777750	ZDB-GENE-061110-100	ece1	Human	9718	13275	ECE2	4	3.81	moderate	No	No	eggNOG, OrthoDB, OrthoFinder, orthoMCL
ENSDARG00000061737	777750	ZDB-GENE-061110-100	ece1	Human	79258	14668	MMEL1	4	3.81	moderate	No	No	eggNOG, OrthoDB, OrthoFinder, orthoMCL
ENSDARG00000061737	777750	ZDB-GENE-061110-100	ece1	Human	4311	7154	MME	4	3.81	moderate	No	Yes	eggNOG, OrthoDB, OrthoFinder, orthoMCL
ENSDARG00000061737	777750	ZDB-GENE-061110-100	ece1	Human	3792	6308	KEL	3	3.01	low	No	No	eggNOG, OrthoDB, Panther
ENSDARG00000061737	777750	ZDB-GENE-061110-100	ece1	Human	5251	8918	PHEX	2	1.91	low	No	No	eggNOG, OrthoDB
ENSDARG00000061737	777750	ZDB-GENE-061110-100	ece1	Human	9427	3147	ECEL1	2	1.91	low	No	No	eggNOG, OrthoDB
ENSDARG00000052496	556955	ZDB-GENE-140106-47	arhgap45a	Human	23526	17102	ARHGAP45	14	14.39	high	Yes	Yes	Compara, eggNOG, Hieranoid, Homologene, Inparanoid, OMA, OrthoDB, OrthoFinder, OrthoInspector, orthoMCL, Panther, RoundUp, TreeFam, ZFIN
ENSDARG00000052496	556955	ZDB-GENE-140106-47	arhgap45a	Human	9411	30207	ARHGAP29	3	2.81	low	No	No	eggNOG, OrthoDB, orthoMCL
ENSDARG00000052496	556955	ZDB-GENE-140106-47	arhgap45a	Human	1123	1943	CHN1	2	1.91	low	No	No	eggNOG, OrthoDB
ENSDARG00000052496	556955	ZDB-GENE-140106-47	arhgap45a	Human	1124	1944	CHN2	2	1.91	low	No	No	eggNOG, OrthoDB
ENSDARG00000052496	556955	ZDB-GENE-140106-47	arhgap45a	Human	51291	24852	GMIP	2	1.91	low	No	No	eggNOG, OrthoDB
ENSDARG00000088449	792924	ZDB-GENE-030131-1009	wu:fb55g09	Human	196477	28373	CCER1	4	4.03	high	Yes	Yes	eggNOG, OrthoFinder, Panther, RoundUp
ENSDARG00000076914	100005054	ZDB-GENE-081104-155	lacc1	Human	144811	26789	LACC1	12	12.35	high	Yes	Yes	Compara, eggNOG, Hieranoid, Homologene, Inparanoid, OrthoDB, OrthoFinder, OrthoInspector, orthoMCL, Panther, TreeFam, ZFIN
ENSDARG00000029497	431761	ZDB-GENE-040704-58	tfcp2l1	Human	29842	17925	TFCP2L1	8	8.38	high	Yes	Yes	Compara, OrthoDB, OrthoFinder, orthoMCL, Panther, Phylome, RoundUp, ZFIN
ENSDARG00000029497	431761	ZDB-GENE-040704-58	tfcp2l1	Human	7024	11748	TFCP2	4	3.94	moderate	No	No	OrthoDB, OrthoFinder, orthoMCL, RoundUp
ENSDARG00000029497	431761	ZDB-GENE-040704-58	tfcp2l1	Human	7342	12507	UBP1	3	2.91	low	No	No	OrthoDB, OrthoFinder, orthoMCL
ENSDARG00000054300	368670	ZDB-GENE-030616-591	dhrs1	Human	115817	16445	DHRS1	14	14.29	high	Yes	Yes	Compara, eggNOG, Hieranoid, Homologene, Inparanoid, OMA, OrthoFinder, OrthoInspector, orthoMCL, Panther, Phylome, RoundUp, TreeFam, ZFIN
ENSDARG00000088927	103911751		LOC103911751	Human	2738	4320	GLI4	1	1.1	low	Yes	Yes	Panther
ENSDARG00000088927	103911751		LOC103911751	Human	7638	13014	ZNF221	1	1.1	low	Yes	Yes	Panther
ENSDARG00000088927	103911751		LOC103911751	Human	342909	13078	ZNF284	1	1.1	low	Yes	Yes	Panther
ENSDARG00000088927	103911751		LOC103911751	Human	127665	18190	ZNF648	1	1.1	low	Yes	No	Panther
ENSDARG00000088927	103911751		LOC103911751	Human	9726	29004	ZNF646	1	1.1	low	Yes	No	Panther
ENSDARG00000088927	103911751		LOC103911751	Human	7760	13005	ZNF213	1	0.91	low	Yes	Yes	Phylome
ENSDARG00000088927	103911751		LOC103911751	Human	137209	26758	ZNF572	1	0.91	low	Yes	Yes	Phylome
ENSDARG00000088927	103911751		LOC103911751	Human	92283	21629	ZNF461	1	0.91	low	Yes	Yes	Phylome
ENSDARG00000088927	103911751		LOC103911751	Human	147657	23305	ZNF480	1	0.91	low	Yes	Yes	Phylome
ENSDARG00000088927	103911751		LOC103911751	Human	348327	29297	ZNF530	1	0.91	low	Yes	Yes	Phylome
ENSDARG00000088927	103911751		LOC103911751	Human	342945	4929	ZSCAN22	1	0.91	low	Yes	Yes	Phylome
ENSDARG00000088927	103911751		LOC103911751	Human	7562	12945	ZNF708	1	0.91	low	Yes	No	Phylome
ENSDARG00000088927	103911751		LOC103911751	Human	401509	32033	ZNF658B	1	0.91	low	Yes	No	Phylome
ENSDARG00000088927	103911751		LOC103911751	Human	7554	13154	ZNF8	1	0.91	low	Yes	Yes	Phylome
ENSDARG00000088927	103911751		LOC103911751	Human	9831	29084	ZNF623	1	0.91	low	Yes	Yes	Phylome
ENSDARG00000088927	103911751		LOC103911751	Human	90075	13090	ZNF30	1	0.91	low	Yes	Yes	Phylome
ENSDARG00000035326	30078	ZDB-GENE-000210-13	nccrp1	Human	342897	33739	NCCRP1	14	14.3	high	Yes	Yes	Compara, eggNOG, Hieranoid, Inparanoid, OMA, OrthoDB, OrthoFinder, OrthoInspector, orthoMCL, Panther, Phylome, RoundUp, TreeFam, ZFIN
ENSDARG00000076239	560941	ZDB-GENE-160114-78	si:ch211-74f19.2	Human	54976	15873	C20orf27	13	12.89	high	Yes	Yes	Compara, eggNOG, Hieranoid, Homologene, Inparanoid, OMA, OrthoDB, OrthoFinder, OrthoInspector, orthoMCL, Panther, RoundUp, TreeFam
ENSDARG00000075626	565611	ZDB-GENE-080204-40	zgc:172090	Human	55303	21872	GIMAP4	4	3.89	moderate	Yes	No	Compara, eggNOG, Panther, TreeFam
ENSDARG00000075626	565611	ZDB-GENE-080204-40	zgc:172090	Human	168537	22404	GIMAP7	3	3.01	low	No	No	eggNOG, OrthoDB, Panther
ENSDARG00000075626	565611	ZDB-GENE-080204-40	zgc:172090	Human	474344	21918	GIMAP6	3	2.93	low	No	No	Compara, eggNOG, Panther
ENSDARG00000075626	565611	ZDB-GENE-080204-40	zgc:172090	Human	26157	21789	GIMAP2	3	2.93	low	No	No	Compara, eggNOG, Panther
ENSDARG00000075626	565611	ZDB-GENE-080204-40	zgc:172090	Human	170575	23237	GIMAP1	2	2.03	low	No	No	Compara, Panther
ENSDARG00000075626	565611	ZDB-GENE-080204-40	zgc:172090	Human	155038	21792	GIMAP8	2	2	low	No	No	eggNOG, Panther
ENSDARG00000075626	565611	ZDB-GENE-080204-40	zgc:172090	Human	100527949	51257	GIMAP1-GIMAP5	2	2	low	No	No	eggNOG, Panther
ENSDARG00000108781	103909003		c17h14orf132	Human	56967	20346	C14orf132	3	2.94	high	Yes	Yes	Compara, OMA, OrthoFinder
ENSDARG00000099439	336797	ZDB-GENE-030131-8741	serp1	Human	27230	10759	SERP1	7	7.51	moderate	Yes	No	Compara, OMA, OrthoDB, OrthoFinder, Panther, TreeFam, ZFIN
ENSDARG00000099439	336797	ZDB-GENE-030131-8741	serp1	Human	387923	20607	SERP2	3	2.91	low	No	No	OrthoDB, OrthoFinder, orthoMCL
ENSDARG00000103503	325875	ZDB-GENE-030131-4600	dgat1a	Human	8694	2843	DGAT1	14	14.37	high	Yes	Yes	eggNOG, Hieranoid, Homologene, Inparanoid, OMA, OrthoDB, OrthoFinder, OrthoInspector, orthoMCL, Panther, Phylome, RoundUp, TreeFam, ZFIN
ENSDARG00000103503	325875	ZDB-GENE-030131-4600	dgat1a	Human	6646	11177	SOAT1	3	2.94	low	No	No	eggNOG, OrthoDB, RoundUp
ENSDARG00000103503	325875	ZDB-GENE-030131-4600	dgat1a	Human	8435	11178	SOAT2	3	2.94	low	No	No	eggNOG, OrthoDB, RoundUp
ENSDARG00000103503	325875	ZDB-GENE-030131-4600	dgat1a	Human	102465511	50176	MIR6848	2	1.94	moderate	No	Yes	Compara, OMA
ENSDARG00000052388	692252	ZDB-GENE-060512-34	pcgf5b	Human	84333	28264	PCGF5	15	15.3	high	Yes	Yes	Compara, eggNOG, Hieranoid, Homologene, Inparanoid, OMA, OrthoDB, OrthoFinder, OrthoInspector, orthoMCL, Panther, Phylome, RoundUp, TreeFam, ZFIN
ENSDARG00000052388	692252	ZDB-GENE-060512-34	pcgf5b	Human	10336	10066	PCGF3	3	2.91	low	No	No	eggNOG, OrthoDB, OrthoFinder
ENSDARG00000052388	692252	ZDB-GENE-060512-34	pcgf5b	Human	84759	17615	PCGF1	3	2.91	low	No	No	eggNOG, OrthoDB, OrthoFinder
ENSDARG00000052388	692252	ZDB-GENE-060512-34	pcgf5b	Human	84108	21156	PCGF6	2	1.91	low	No	No	eggNOG, OrthoDB
ENSDARG00000036415	548343	ZDB-GENE-050410-9	glb1	Human	2720	4298	GLB1	12	12.32	high	Yes	Yes	eggNOG, Hieranoid, Homologene, OMA, OrthoDB, OrthoFinder, orthoMCL, Panther, Phylome, RoundUp, TreeFam, ZFIN
ENSDARG00000036415	548343	ZDB-GENE-050410-9	glb1	Human	79411	28129	GLB1L	5	4.84	moderate	No	No	eggNOG, OrthoDB, OrthoFinder, orthoMCL, RoundUp
ENSDARG00000036415	548343	ZDB-GENE-050410-9	glb1	Human	89944	25129	GLB1L2	3	2.81	low	No	No	eggNOG, OrthoDB, orthoMCL
ENSDARG00000036415	548343	ZDB-GENE-050410-9	glb1	Human	643853	33865	TMPPE	2	1.94	low	No	No	Compara, OMA
ENSDARG00000036415	548343	ZDB-GENE-050410-9	glb1	Human	112937	25147	GLB1L3	2	1.8	low	No	No	eggNOG, orthoMCL
ENSDARG00000022904	100170835	ZDB-GENE-080723-40	skilb	Human	6498	10897	SKIL	8	8.2	moderate	Yes	No	Compara, eggNOG, OrthoFinder, orthoMCL, Panther, Phylome, TreeFam, ZFIN
ENSDARG00000022904	100170835	ZDB-GENE-080723-40	skilb	Human	6497	10896	SKI	2	1.9	low	No	No	eggNOG, OrthoFinder
ENSDARG00000079858	564964	ZDB-GENE-081104-429	tmem163a	Human	81615	25380	TMEM163	14	14.3	high	Yes	Yes	Compara, eggNOG, Hieranoid, Inparanoid, OMA, OrthoDB, OrthoFinder, OrthoInspector, orthoMCL, Panther, Phylome, RoundUp, TreeFam, ZFIN
ENSDARG00000076609	108180085	ZDB-GENE-120214-17	si:ch211-199g17.9	Human	93426	28852	SYCE1	8	7.77	high	Yes	Yes	Compara, eggNOG, Hieranoid, OrthoFinder, orthoMCL, Panther, Phylome, RoundUp
ENSDARG00000076609	108180085	ZDB-GENE-120214-17	si:ch211-199g17.9	Human	100130958	37236	SYCE1L	6	5.94	moderate	No	Yes	Compara, eggNOG, Hieranoid, OMA, OrthoFinder, Panther
ENSDARG00000007323	406766	ZDB-GENE-040426-2812	chmp4bb	Human	128866	16171	CHMP4B	11	11.41	moderate	Yes	No	eggNOG, Hieranoid, OMA, OrthoDB, OrthoFinder, OrthoInspector, orthoMCL, Panther, RoundUp, TreeFam, ZFIN
ENSDARG00000007323	406766	ZDB-GENE-040426-2812	chmp4bb	Human	29082	20274	CHMP4A	6	5.94	moderate	No	Yes	eggNOG, OrthoDB, OrthoFinder, orthoMCL, Panther, RoundUp
ENSDARG00000007323	406766	ZDB-GENE-040426-2812	chmp4bb	Human	92421	30599	CHMP4C	3	2.91	low	No	No	eggNOG, OrthoDB, OrthoFinder
ENSDARG00000040930	768177	ZDB-GENE-061013-453	deptor	Human	64798	22953	DEPTOR	13	13.31	high	Yes	Yes	Compara, eggNOG, Hieranoid, Homologene, Inparanoid, OMA, OrthoDB, OrthoFinder, OrthoInspector, orthoMCL, Panther, Phylome, ZFIN
ENSDARG00000101407	555962	ZDB-GENE-050913-29	tgm1l4	Human	7051	11777	TGM1	8	7.71	moderate	Yes	No	Compara, eggNOG, Homologene, OrthoDB, orthoMCL, Panther, Phylome, TreeFam
ENSDARG00000101407	555962	ZDB-GENE-050913-29	tgm1l4	Human	7047	11780	TGM4	4	3.77	moderate	No	No	eggNOG, OrthoDB, orthoMCL, TreeFam
ENSDARG00000101407	555962	ZDB-GENE-050913-29	tgm1l4	Human	343641	16255	TGM6	2	1.91	low	No	No	eggNOG, OrthoDB
ENSDARG00000101407	555962	ZDB-GENE-050913-29	tgm1l4	Human	2162	3531	F13A1	2	1.91	low	No	No	eggNOG, OrthoDB
ENSDARG00000101407	555962	ZDB-GENE-050913-29	tgm1l4	Human	2038	3381	EPB42	2	1.91	low	No	No	eggNOG, OrthoDB
ENSDARG00000101407	555962	ZDB-GENE-050913-29	tgm1l4	Human	9333	11781	TGM5	2	1.91	low	No	No	eggNOG, OrthoDB
ENSDARG00000096331	101885142	ZDB-GENE-120215-231	si:ch73-248e21.7					0	0	None
ENSDARG00000029480	562343	ZDB-GENE-060526-207	specc1	Human	92521	30615	SPECC1	13	13.44	high	Yes	Yes	Compara, Hieranoid, Homologene, Inparanoid, OMA, OrthoDB, OrthoFinder, OrthoInspector, orthoMCL, Panther, Phylome, RoundUp, ZFIN
ENSDARG00000029480	562343	ZDB-GENE-060526-207	specc1	Human	23384	29022	SPECC1L	2	1.91	low	No	No	OrthoDB, orthoMCL
ENSDARG00000056831	550256	ZDB-GENE-050417-59	gng2	Human	54331	4404	GNG2	13	13.29	high	Yes	Yes	Compara, eggNOG, Hieranoid, Homologene, Inparanoid, OMA, OrthoInspector, orthoMCL, Panther, Phylome, RoundUp, TreeFam, ZFIN
ENSDARG00000056831	550256	ZDB-GENE-050417-59	gng2	Human	2786	4407	GNG4	2	2	low	No	No	eggNOG, Panther
ENSDARG00000056831	550256	ZDB-GENE-050417-59	gng2	Human	2788	4410	GNG7	2	1.93	low	No	No	eggNOG, RoundUp
ENSDARG00000025269	406669	ZDB-GENE-040426-2678	pdcd6ip	Human	10015	8766	PDCD6IP	13	13.32	high	Yes	Yes	eggNOG, Hieranoid, Homologene, OMA, OrthoDB, OrthoFinder, OrthoInspector, orthoMCL, Panther, Phylome, RoundUp, TreeFam, ZFIN
ENSDARG00000025269	406669	ZDB-GENE-040426-2678	pdcd6ip	Human	25930	14406	PTPN23	4	3.94	moderate	No	No	eggNOG, OrthoDB, OrthoFinder, RoundUp
ENSDARG00000088087	556678	ZDB-GENE-091005-1	kdm6ba	Human	23135	29012	KDM6B	9	9.4	moderate	Yes	No	Compara, eggNOG, Hieranoid, OrthoDB, OrthoFinder, OrthoInspector, Panther, TreeFam, ZFIN
ENSDARG00000088087	556678	ZDB-GENE-091005-1	kdm6ba	Human	7403	12637	KDM6A	3	2.91	low	No	No	eggNOG, OrthoDB, OrthoFinder
ENSDARG00000088087	556678	ZDB-GENE-091005-1	kdm6ba	Human	7404	12638	UTY	2	2.01	low	No	No	OrthoDB, OrthoFinder
ENSDARG00000100753	564077	ZDB-GENE-170406-1	scarb2b	Human	950	1665	SCARB2	10	9.81	high	Yes	Yes	eggNOG, Homologene, OrthoDB, OrthoFinder, OrthoInspector, orthoMCL, Panther, Phylome, RoundUp, TreeFam
ENSDARG00000100753	564077	ZDB-GENE-170406-1	scarb2b	Human	948	1663	CD36	3	2.91	low	No	No	eggNOG, OrthoDB, OrthoFinder
ENSDARG00000100753	564077	ZDB-GENE-170406-1	scarb2b	Human	949	1664	SCARB1	3	2.81	low	No	No	eggNOG, OrthoDB, orthoMCL
ENSDARG00000058964	100535600	ZDB-GENE-110411-89	themis2	Human	9473	16839	THEMIS2	13	13.36	high	Yes	Yes	Compara, eggNOG, Hieranoid, Homologene, Inparanoid, OMA, OrthoDB, OrthoFinder, OrthoInspector, orthoMCL, Panther, TreeFam, ZFIN
ENSDARG00000058964	100535600	ZDB-GENE-110411-89	themis2	Human	387357	21569	THEMIS	2	1.91	low	No	No	eggNOG, OrthoDB
ENSDARG00000068965	796407	ZDB-GENE-040723-8	nrip1a	Human	8204	8001	NRIP1	12	12.46	high	Yes	Yes	Compara, eggNOG, Hieranoid, Homologene, Inparanoid, OMA, OrthoDB, OrthoFinder, OrthoInspector, Panther, TreeFam, ZFIN
ENSDARG00000067996	556454	ZDB-GENE-061103-493	csk	Human	1445	2444	CSK	15	15.3	high	Yes	Yes	Compara, eggNOG, Hieranoid, Homologene, Inparanoid, OMA, OrthoDB, OrthoFinder, OrthoInspector, orthoMCL, Panther, Phylome, RoundUp, TreeFam, ZFIN
ENSDARG00000067996	556454	ZDB-GENE-061103-493	csk	Human	4145	6906	MATK	2	1.91	low	No	No	eggNOG, OrthoDB
ENSDARG00000026482	393848	ZDB-GENE-040426-1727	arhgap12b	Human	94134	16348	ARHGAP12	13	13.22	high	Yes	Yes	Compara, eggNOG, Hieranoid, Homologene, OMA, OrthoDB, OrthoFinder, OrthoInspector, orthoMCL, Panther, Phylome, TreeFam, ZFIN
ENSDARG00000026482	393848	ZDB-GENE-040426-1727	arhgap12b	Human	64333	14130	ARHGAP9	3	2.91	low	No	No	eggNOG, OrthoDB, OrthoFinder
ENSDARG00000026482	393848	ZDB-GENE-040426-1727	arhgap12b	Human	55843	21030	ARHGAP15	3	2.91	low	No	No	eggNOG, OrthoDB, OrthoFinder
ENSDARG00000026482	393848	ZDB-GENE-040426-1727	arhgap12b	Human	201176	31813	ARHGAP27	3	2.91	low	No	No	eggNOG, OrthoDB, OrthoFinder
ENSDARG00000040396	81595	ZDB-GENE-010328-17	bcl7bb	Human	9275	1005	BCL7B	13	13.35	moderate	Yes	No	Compara, eggNOG, Hieranoid, Homologene, OMA, OrthoDB, OrthoFinder, OrthoInspector, Panther, Phylome, RoundUp, TreeFam, ZFIN
ENSDARG00000040396	81595	ZDB-GENE-010328-17	bcl7bb	Human	9274	1006	BCL7C	6	5.75	moderate	No	Yes	eggNOG, OrthoDB, OrthoFinder, orthoMCL, Phylome, RoundUp
ENSDARG00000040396	81595	ZDB-GENE-010328-17	bcl7bb	Human	605	1004	BCL7A	3	2.93	low	No	No	eggNOG, OrthoFinder, RoundUp
ENSDARG00000060184	560840	ZDB-GENE-061207-17	pkn1a	Human	5585	9405	PKN1	11	11.34	high	Yes	Yes	Compara, eggNOG, Homologene, OMA, OrthoDB, OrthoFinder, orthoMCL, Panther, RoundUp, TreeFam, ZFIN
ENSDARG00000060184	560840	ZDB-GENE-061207-17	pkn1a	Human	29941	17999	PKN3	6	5.94	moderate	No	No	eggNOG, OrthoDB, OrthoFinder, orthoMCL, Panther, RoundUp
ENSDARG00000060184	560840	ZDB-GENE-061207-17	pkn1a	Human	5586	9406	PKN2	5	4.84	moderate	No	No	eggNOG, OrthoDB, OrthoFinder, orthoMCL, RoundUp
ENSDARG00000060184	560840	ZDB-GENE-061207-17	pkn1a	Human	5583	9403	PRKCH	2	1.93	low	No	No	eggNOG, RoundUp
ENSDARG00000060184	560840	ZDB-GENE-061207-17	pkn1a	Human	5581	9401	PRKCE	2	1.93	low	No	No	eggNOG, RoundUp
ENSDARG00000060184	560840	ZDB-GENE-061207-17	pkn1a	Human	5580	9399	PRKCD	2	1.93	low	No	No	eggNOG, RoundUp
ENSDARG00000060184	560840	ZDB-GENE-061207-17	pkn1a	Human	5588	9410	PRKCQ	2	1.93	low	No	No	eggNOG, RoundUp
ENSDARG00000074331	568761	ZDB-GENE-090312-49	eif4g3b	Human	8672	3298	EIF4G3	11	11.22	high	Yes	Yes	Compara, eggNOG, Homologene, OMA, OrthoDB, OrthoFinder, orthoMCL, Panther, Phylome, TreeFam, ZFIN
ENSDARG00000074331	568761	ZDB-GENE-090312-49	eif4g3b	Human	1981	3296	EIF4G1	4	3.81	moderate	No	No	eggNOG, OrthoDB, OrthoFinder, orthoMCL
ENSDARG00000074331	568761	ZDB-GENE-090312-49	eif4g3b	Human	1982	3297	EIF4G2	2	1.91	low	No	No	eggNOG, OrthoDB
ENSDARG00000061717	100537036	ZDB-GENE-140106-76	cytip	Human	9595	9506	CYTIP	15	15.3	high	Yes	Yes	Compara, eggNOG, Hieranoid, Homologene, Inparanoid, OMA, OrthoDB, OrthoFinder, OrthoInspector, orthoMCL, Panther, Phylome, RoundUp, TreeFam, ZFIN
ENSDARG00000061717	100537036	ZDB-GENE-140106-76	cytip	Human	160622	18707	GRASP	3	2.91	low	No	No	eggNOG, OrthoDB, OrthoFinder
ENSDARG00000005318	492497	ZDB-GENE-041114-64	stam2	Human	10254	11358	STAM2	13	13.25	high	Yes	Yes	Compara, eggNOG, Hieranoid, OMA, OrthoDB, OrthoFinder, OrthoInspector, orthoMCL, Panther, Phylome, RoundUp, TreeFam, ZFIN
ENSDARG00000005318	492497	ZDB-GENE-041114-64	stam2	Human	8027	11357	STAM	5	4.84	moderate	No	No	eggNOG, OrthoDB, OrthoFinder, orthoMCL, RoundUp
ENSDARG00000016573	794708	ZDB-GENE-090806-2	mroh1	Human	727957	26958	MROH1	14	14.39	high	Yes	Yes	Compara, eggNOG, Hieranoid, Homologene, Inparanoid, OMA, OrthoDB, OrthoFinder, OrthoInspector, orthoMCL, Panther, RoundUp, TreeFam, ZFIN
ENSDARG00000016573	794708	ZDB-GENE-090806-2	mroh1	Human	133558	26857	MROH2B	5	4.97	moderate	No	Yes	eggNOG, OrthoDB, OrthoFinder, Panther, TreeFam
ENSDARG00000016573	794708	ZDB-GENE-090806-2	mroh1	Human	339766	27936	MROH2A	4	3.97	moderate	No	Yes	eggNOG, OrthoDB, Panther, TreeFam
ENSDARG00000016573	794708	ZDB-GENE-090806-2	mroh1	Human	140699	16125	MROH8	3	3.01	moderate	No	Yes	eggNOG, OrthoDB, Panther
ENSDARG00000016573	794708	ZDB-GENE-090806-2	mroh1	Human	374977	24802	MROH7	3	3.01	moderate	No	Yes	eggNOG, OrthoDB, Panther
ENSDARG00000016573	794708	ZDB-GENE-090806-2	mroh1	Human	642475	27814	MROH6	2	2	moderate	No	Yes	eggNOG, Panther
ENSDARG00000016573	794708	ZDB-GENE-090806-2	mroh1	Human	80133	26287	MROH9	2	2	moderate	No	Yes	eggNOG, Panther
ENSDARG00000016573	794708	ZDB-GENE-090806-2	mroh1	Human	83876	24121	MRO	2	1.91	moderate	No	Yes	eggNOG, OrthoDB
ENSDARG00000016613	564111	ZDB-GENE-041111-231	mcat	Human	27349	29622	MCAT	15	15.3	high	Yes	Yes	Compara, eggNOG, Hieranoid, Homologene, Inparanoid, OMA, OrthoDB, OrthoFinder, OrthoInspector, orthoMCL, Panther, Phylome, RoundUp, TreeFam, ZFIN
ENSDARG00000102482	100073329	ZDB-GENE-070615-27	zgc:165573	Human	84418	30239	CYSTM1	5	5.09	moderate	Yes	No	Hieranoid, Inparanoid, OMA, OrthoFinder, RoundUp
ENSDARG00000056722	323266	ZDB-GENE-030131-1986	cd99l2	Human	83692	18237	CD99L2	14	14.3	high	Yes	Yes	Compara, eggNOG, Hieranoid, Inparanoid, OMA, OrthoDB, OrthoFinder, OrthoInspector, orthoMCL, Panther, Phylome, RoundUp, TreeFam, ZFIN
ENSDARG00000035650	58003	ZDB-GENE-000607-65	evla	Human	51466	20234	EVL	9	9.38	high	Yes	Yes	eggNOG, OMA, OrthoDB, OrthoFinder, OrthoInspector, orthoMCL, Panther, TreeFam, ZFIN
ENSDARG00000035650	58003	ZDB-GENE-000607-65	evla	Human	55740	18271	ENAH	3	2.96	low	No	No	eggNOG, Inparanoid, OrthoDB
ENSDARG00000035650	58003	ZDB-GENE-000607-65	evla	Human	7408	12652	VASP	3	2.91	low	No	No	eggNOG, OrthoDB, OrthoFinder
ENSDARG00000006915	337424	ZDB-GENE-030131-9370	arl8ba	Human	55207	25564	ARL8B	14	14.3	high	Yes	Yes	Compara, eggNOG, Hieranoid, Inparanoid, OMA, OrthoDB, OrthoFinder, OrthoInspector, orthoMCL, Panther, Phylome, RoundUp, TreeFam, ZFIN
ENSDARG00000006915	337424	ZDB-GENE-030131-9370	arl8ba	Human	127829	25192	ARL8A	6	5.84	moderate	No	No	eggNOG, Hieranoid, OrthoDB, OrthoFinder, orthoMCL, RoundUp
ENSDARG00000074129	559811	ZDB-GENE-070801-5	edem3	Human	80267	16787	EDEM3	10	10.31	high	Yes	Yes	Compara, eggNOG, Homologene, OMA, OrthoDB, OrthoFinder, orthoMCL, Panther, TreeFam, ZFIN
ENSDARG00000074129	559811	ZDB-GENE-070801-5	edem3	Human	9695	18967	EDEM1	2	2.01	low	No	No	OrthoDB, OrthoFinder
ENSDARG00000042929	798580	ZDB-GENE-050522-49	tmem120b	Human	144404	32008	TMEM120B	14	14.27	high	Yes	Yes	Compara, eggNOG, Hieranoid, Homologene, Inparanoid, OMA, OrthoDB, OrthoFinder, OrthoInspector, orthoMCL, Panther, Phylome, TreeFam, ZFIN
ENSDARG00000042929	798580	ZDB-GENE-050522-49	tmem120b	Human	83862	21697	TMEM120A	2	1.91	low	No	No	eggNOG, OrthoDB
ENSDARG00000054251	447876	ZDB-GENE-040912-40	slc66a3	Human	130814	28503	SLC66A3	15	15.3	high	Yes	Yes	Compara, eggNOG, Hieranoid, Homologene, Inparanoid, OMA, OrthoDB, OrthoFinder, OrthoInspector, orthoMCL, Panther, Phylome, RoundUp, TreeFam, ZFIN
ENSDARG00000052928	100003206	ZDB-GENE-030131-9056	arf6b	Human	382	659	ARF6	6	6.34	moderate	Yes	No	Compara, Homologene, OMA, OrthoFinder, orthoMCL, ZFIN
ENSDARG00000095459	325517	ZDB-GENE-030131-4242	si:ch211-191j22.3					0	0	None
ENSDARG00000016163	406508	ZDB-GENE-040426-2323	usp33	Human	23032	20059	USP33	15	15.3	high	Yes	Yes	Compara, eggNOG, Hieranoid, Homologene, Inparanoid, OMA, OrthoDB, OrthoFinder, OrthoInspector, orthoMCL, Panther, Phylome, RoundUp, TreeFam, ZFIN
ENSDARG00000016163	406508	ZDB-GENE-040426-2323	usp33	Human	10868	12619	USP20	4	3.81	moderate	No	No	eggNOG, OrthoDB, OrthoFinder, orthoMCL
ENSDARG00000075919	795160	ZDB-GENE-081104-422	ccser1	Human	401145	29349	CCSER1	12	12.31	high	Yes	Yes	Compara, eggNOG, Hieranoid, Homologene, OMA, OrthoDB, OrthoFinder, OrthoInspector, orthoMCL, Panther, TreeFam, ZFIN
ENSDARG00000015149	571256	ZDB-GENE-081104-419	wasa	Human	7454	12731	WAS	9	9.43	moderate	Yes	No	Compara, eggNOG, Homologene, OrthoDB, OrthoFinder, Panther, RoundUp, TreeFam, ZFIN
ENSDARG00000015149	571256	ZDB-GENE-081104-419	wasa	Human	8976	12735	WASL	4	3.94	moderate	No	No	eggNOG, OrthoDB, OrthoFinder, RoundUp
ENSDARG00000003109	445222	ZDB-GENE-040801-135	rcan1a	Human	1827	3040	RCAN1	9	9.31	high	Yes	Yes	Compara, eggNOG, OMA, OrthoDB, OrthoFinder, orthoMCL, Panther, TreeFam, ZFIN
ENSDARG00000003109	445222	ZDB-GENE-040801-135	rcan1a	Human	10231	3041	RCAN2	3	2.91	low	No	No	eggNOG, OrthoDB, OrthoFinder
ENSDARG00000003109	445222	ZDB-GENE-040801-135	rcan1a	Human	11123	3042	RCAN3	3	2.91	low	No	No	eggNOG, OrthoDB, OrthoFinder
ENSDARG00000090767	100000629	ZDB-GENE-121214-301	si:ch211-136m16.8					0	0	None
ENSDARG00000098099	393379	ZDB-GENE-040426-1355	zgc:64065	Human	55344	23148	PLCXD1	5	4.97	moderate	Yes	No	eggNOG, OrthoDB, OrthoFinder, Panther, TreeFam
ENSDARG00000098099	393379	ZDB-GENE-040426-1355	zgc:64065	Human	345557	31822	PLCXD3	3	2.91	low	No	No	eggNOG, OrthoDB, OrthoFinder
ENSDARG00000098099	393379	ZDB-GENE-040426-1355	zgc:64065	Human	257068	26462	PLCXD2	3	2.91	low	No	No	eggNOG, OrthoDB, OrthoFinder
ENSDARG00000056141	550442	ZDB-GENE-050417-263	coq10b	Human	80219	25819	COQ10B	14	14.29	high	Yes	Yes	Compara, eggNOG, Hieranoid, Homologene, Inparanoid, OrthoDB, OrthoFinder, OrthoInspector, orthoMCL, Panther, Phylome, RoundUp, TreeFam, ZFIN
ENSDARG00000056141	550442	ZDB-GENE-050417-263	coq10b	Human	93058	26515	COQ10A	5	4.84	moderate	No	No	eggNOG, OrthoDB, OrthoFinder, orthoMCL, RoundUp
ENSDARG00000075793	570984	ZDB-GENE-030131-1428	prex1	Human	57580	32594	PREX1	14	14.39	high	Yes	Yes	Compara, eggNOG, Hieranoid, Homologene, Inparanoid, OMA, OrthoDB, OrthoFinder, OrthoInspector, orthoMCL, Panther, RoundUp, TreeFam, ZFIN
ENSDARG00000075793	570984	ZDB-GENE-030131-1428	prex1	Human	80243	22950	PREX2	4	3.81	moderate	No	No	eggNOG, OrthoDB, OrthoFinder, orthoMCL
ENSDARG00000075793	570984	ZDB-GENE-030131-1428	prex1	Human	221178	23222	SPATA13	2	1.93	low	No	No	eggNOG, RoundUp
ENSDARG00000075793	570984	ZDB-GENE-030131-1428	prex1	Human	23229	14561	ARHGEF9	2	1.93	low	No	No	eggNOG, RoundUp
ENSDARG00000075793	570984	ZDB-GENE-030131-1428	prex1	Human	50649	684	ARHGEF4	2	1.93	low	No	No	eggNOG, RoundUp
ENSDARG00000103860	570464	ZDB-GENE-050302-121	wu:fu71h07	Human	6330	10592	SCN4B	1	1.1	low	Yes	No	Panther
ENSDARG00000103860	570464	ZDB-GENE-050302-121	wu:fu71h07	Human	920	1678	CD4	1	0.91	low	Yes	No	Phylome
ENSDARG00000035909	445176	ZDB-GENE-040801-89	mfsd2ab	Human	84879	25897	MFSD2A	15	15.3	high	Yes	Yes	Compara, eggNOG, Hieranoid, Homologene, Inparanoid, OMA, OrthoDB, OrthoFinder, OrthoInspector, orthoMCL, Panther, Phylome, RoundUp, TreeFam, ZFIN
ENSDARG00000035909	445176	ZDB-GENE-040801-89	mfsd2ab	Human	388931	37207	MFSD2B	2	1.91	low	No	No	eggNOG, OrthoDB
ENSDARG00000053979	798901	ZDB-GENE-040426-2922	chmp2a	Human	27243	30216	CHMP2A	14	14.4	high	Yes	Yes	Compara, Hieranoid, Homologene, Inparanoid, OMA, OrthoDB, OrthoFinder, OrthoInspector, orthoMCL, Panther, Phylome, RoundUp, TreeFam, ZFIN
ENSDARG00000016745	436832	ZDB-GENE-040718-297	slc35f6	Human	54978	26055	SLC35F6	15	15.3	high	Yes	Yes	Compara, eggNOG, Hieranoid, Homologene, Inparanoid, OMA, OrthoDB, OrthoFinder, OrthoInspector, orthoMCL, Panther, Phylome, RoundUp, TreeFam, ZFIN
ENSDARG00000002271	393923	ZDB-GENE-040426-875	zfand5b	Human	7763	13008	ZFAND5	12	12.37	high	Yes	Yes	eggNOG, Homologene, Inparanoid, OMA, OrthoDB, OrthoFinder, orthoMCL, Panther, Phylome, RoundUp, TreeFam, ZFIN
ENSDARG00000002271	393923	ZDB-GENE-040426-875	zfand5b	Human	54469	30164	ZFAND6	5	4.84	moderate	No	No	eggNOG, OrthoDB, OrthoFinder, orthoMCL, RoundUp
ENSDARG00000002271	393923	ZDB-GENE-040426-875	zfand5b	Human	93550	23504	ZFAND4	2	1.91	low	No	No	eggNOG, OrthoDB
ENSDARG00000009958	492364	ZDB-GENE-041114-207	cbl	Human	867	1541	CBL	10	10.32	high	Yes	Yes	Compara, Homologene, OMA, OrthoDB, OrthoFinder, orthoMCL, Panther, Phylome, TreeFam, ZFIN
ENSDARG00000009958	492364	ZDB-GENE-041114-207	cbl	Human	23624	15961	CBLC	3	3.11	low	No	No	OrthoDB, OrthoFinder, Panther
ENSDARG00000009958	492364	ZDB-GENE-041114-207	cbl	Human	868	1542	CBLB	3	2.91	low	No	No	OrthoDB, OrthoFinder, orthoMCL
ENSDARG00000088801	100151562	ZDB-GENE-090428-3	fgd5a	Human	152273	19117	FGD5	10	10.41	high	Yes	Yes	Compara, Hieranoid, OMA, OrthoDB, OrthoFinder, OrthoInspector, orthoMCL, Panther, TreeFam, ZFIN
ENSDARG00000104903	100004175	ZDB-GENE-131127-286	cdkn1cb	Human	1028	1786	CDKN1C	6	6.35	moderate	Yes	No	Compara, eggNOG, OrthoDB, Panther, Phylome, ZFIN
ENSDARG00000104903	100004175	ZDB-GENE-131127-286	cdkn1cb	Human	1026	1784	CDKN1A	4	3.89	moderate	No	No	eggNOG, OrthoFinder, RoundUp, TreeFam
ENSDARG00000104903	100004175	ZDB-GENE-131127-286	cdkn1cb	Human	1027	1785	CDKN1B	3	2.86	low	No	No	eggNOG, OrthoFinder, TreeFam
ENSDARG00000075043	100536832	ZDB-GENE-090313-376	si:dkeyp-123h10.2	Human	285513	27733	GPRIN3	6	5.96	high	Yes	Yes	Compara, eggNOG, OrthoFinder, OrthoInspector, Panther, RoundUp
ENSDARG00000076229	559638	ZDB-GENE-030131-681	mrtfab	Human	57591	14334	MRTFA	13	13.3	high	Yes	Yes	Compara, eggNOG, Homologene, Inparanoid, OMA, OrthoDB, OrthoFinder, orthoMCL, Panther, Phylome, RoundUp, TreeFam, ZFIN
ENSDARG00000076229	559638	ZDB-GENE-030131-681	mrtfab	Human	57496	29819	MRTFB	4	3.81	moderate	No	No	eggNOG, OrthoDB, OrthoFinder, orthoMCL
ENSDARG00000076229	559638	ZDB-GENE-030131-681	mrtfab	Human	93649	16067	MYOCD	2	1.91	low	No	No	eggNOG, OrthoDB
ENSDARG00000073905	447865	ZDB-GENE-040912-181	zgc:92481	Human	4013	6658	VWA5A	8	7.79	high	Yes	Yes	eggNOG, Homologene, OMA, OrthoDB, orthoMCL, Panther, Phylome, TreeFam
ENSDARG00000073905	447865	ZDB-GENE-040912-181	zgc:92481	Human	3697	6166	ITIH1	3	2.84	low	No	No	Compara, eggNOG, OrthoDB
ENSDARG00000073905	447865	ZDB-GENE-040912-181	zgc:92481	Human	3699	6168	ITIH3	2	1.91	low	No	No	eggNOG, OrthoDB
ENSDARG00000073905	447865	ZDB-GENE-040912-181	zgc:92481	Human	3698	6167	ITIH2	2	1.91	low	No	No	eggNOG, OrthoDB
ENSDARG00000073905	447865	ZDB-GENE-040912-181	zgc:92481	Human	347365	28907	ITIH6	2	1.91	low	No	No	eggNOG, OrthoDB
ENSDARG00000073905	447865	ZDB-GENE-040912-181	zgc:92481	Human	80760	21449	ITIH5	2	1.91	low	No	No	eggNOG, OrthoDB
ENSDARG00000073905	447865	ZDB-GENE-040912-181	zgc:92481	Human	3700	6169	ITIH4	2	1.91	low	No	No	eggNOG, OrthoDB
ENSDARG00000073905	447865	ZDB-GENE-040912-181	zgc:92481	Human	127731	26538	VWA5B1	2	1.91	low	No	No	eggNOG, OrthoDB
ENSDARG00000075285	100536317	ZDB-GENE-110411-67	si:ch73-116o1.2	Human	22808	7227	MRAS	10	10.16	moderate	Yes	No	Hieranoid, Homologene, Inparanoid, OMA, OrthoDB, OrthoFinder, OrthoInspector, Panther, RoundUp, TreeFam
ENSDARG00000075285	100536317	ZDB-GENE-110411-67	si:ch73-116o1.2	Human	4893	7989	NRAS	2	2.01	low	No	No	OrthoDB, OrthoFinder
ENSDARG00000075285	100536317	ZDB-GENE-110411-67	si:ch73-116o1.2	Human	6237	10447	RRAS	2	2.01	low	No	No	OrthoDB, OrthoFinder
ENSDARG00000075285	100536317	ZDB-GENE-110411-67	si:ch73-116o1.2	Human	3845	6407	KRAS	2	2.01	low	No	No	OrthoDB, OrthoFinder
ENSDARG00000075285	100536317	ZDB-GENE-110411-67	si:ch73-116o1.2	Human	22800	17271	RRAS2	2	2.01	low	No	No	OrthoDB, OrthoFinder
ENSDARG00000075285	100536317	ZDB-GENE-110411-67	si:ch73-116o1.2	Human	3265	5173	HRAS	2	2.01	low	No	No	OrthoDB, OrthoFinder
ENSDARG00000075285	100317924	ZDB-GENE-050208-495	mras	Human	22808	7227	MRAS	11	11.25	high	Yes	Yes	Compara, eggNOG, OMA, OrthoDB, OrthoFinder, orthoMCL, Panther, Phylome, RoundUp, TreeFam, ZFIN
ENSDARG00000075285	100317924	ZDB-GENE-050208-495	mras	Human	4893	7989	NRAS	2	2.01	low	No	No	OrthoDB, OrthoFinder
ENSDARG00000075285	100317924	ZDB-GENE-050208-495	mras	Human	6237	10447	RRAS	2	2.01	low	No	No	OrthoDB, OrthoFinder
ENSDARG00000075285	100317924	ZDB-GENE-050208-495	mras	Human	3845	6407	KRAS	2	2.01	low	No	No	OrthoDB, OrthoFinder
ENSDARG00000075285	100317924	ZDB-GENE-050208-495	mras	Human	22800	17271	RRAS2	2	2.01	low	No	No	OrthoDB, OrthoFinder
ENSDARG00000075285	100317924	ZDB-GENE-050208-495	mras	Human	3265	5173	HRAS	2	2.01	low	No	No	OrthoDB, OrthoFinder
ENSDARG00000033466	259183	ZDB-GENE-020802-2	tagln2	Human	8407	11554	TAGLN2	7	6.9	high	Yes	Yes	eggNOG, Inparanoid, OMA, OrthoDB, OrthoFinder, orthoMCL, RoundUp
ENSDARG00000033466	259183	ZDB-GENE-020802-2	tagln2	Human	6876	11553	TAGLN	7	6.9	moderate	Yes	No	Homologene, OrthoFinder, orthoMCL, Panther, Phylome, RoundUp, TreeFam
ENSDARG00000033466	259183	ZDB-GENE-020802-2	tagln2	Human	1265	2156	CNN2	4	3.94	moderate	No	No	eggNOG, OrthoDB, OrthoFinder, RoundUp
ENSDARG00000033466	259183	ZDB-GENE-020802-2	tagln2	Human	1264	2155	CNN1	4	3.94	moderate	No	No	eggNOG, OrthoDB, OrthoFinder, RoundUp
ENSDARG00000033466	259183	ZDB-GENE-020802-2	tagln2	Human	29114	29868	TAGLN3	4	3.94	moderate	No	No	eggNOG, OrthoDB, OrthoFinder, RoundUp
ENSDARG00000033466	259183	ZDB-GENE-020802-2	tagln2	Human	1266	2157	CNN3	3	2.93	low	No	No	eggNOG, OrthoFinder, RoundUp
ENSDARG00000039133	286831	ZDB-GENE-021226-2	lamb4	Human	22798	6491	LAMB4	10	10.22	high	Yes	Yes	Compara, eggNOG, OMA, OrthoDB, OrthoFinder, orthoMCL, Panther, Phylome, TreeFam, ZFIN
ENSDARG00000039133	286831	ZDB-GENE-021226-2	lamb4	Human	3912	6486	LAMB1	4	3.81	moderate	No	No	eggNOG, OrthoDB, OrthoFinder, orthoMCL
ENSDARG00000039133	286831	ZDB-GENE-021226-2	lamb4	Human	3913	6487	LAMB2	4	3.81	moderate	No	No	eggNOG, OrthoDB, OrthoFinder, orthoMCL
ENSDARG00000039133	286831	ZDB-GENE-021226-2	lamb4	Human	59277	13658	NTN4	2	1.9	low	No	No	eggNOG, OrthoFinder
ENSDARG00000039133	286831	ZDB-GENE-021226-2	lamb4	Human	3914	6490	LAMB3	2	1.9	low	No	No	eggNOG, OrthoFinder
ENSDARG00000071653	100535303		LOC100535303					0	0	None
ENSDARG00000104431	323439	ZDB-GENE-030131-2159	slc1a3a	Human	6507	10941	SLC1A3	14	14.29	high	Yes	Yes	Compara, eggNOG, Hieranoid, Homologene, Inparanoid, OrthoDB, OrthoFinder, OrthoInspector, orthoMCL, Panther, Phylome, RoundUp, TreeFam, ZFIN
ENSDARG00000104431	323439	ZDB-GENE-030131-2159	slc1a3a	Human	6512	10945	SLC1A7	5	4.85	moderate	No	No	Compara, eggNOG, OMA, OrthoDB, OrthoFinder
ENSDARG00000104431	323439	ZDB-GENE-030131-2159	slc1a3a	Human	6510	10943	SLC1A5	4	3.81	moderate	No	No	eggNOG, OrthoDB, OrthoFinder, orthoMCL
ENSDARG00000104431	323439	ZDB-GENE-030131-2159	slc1a3a	Human	6509	10942	SLC1A4	4	3.81	moderate	No	No	eggNOG, OrthoDB, OrthoFinder, orthoMCL
ENSDARG00000104431	323439	ZDB-GENE-030131-2159	slc1a3a	Human	6511	10944	SLC1A6	4	3.81	moderate	No	No	eggNOG, OrthoDB, OrthoFinder, orthoMCL
ENSDARG00000104431	323439	ZDB-GENE-030131-2159	slc1a3a	Human	6505	10939	SLC1A1	4	3.81	moderate	No	No	eggNOG, OrthoDB, OrthoFinder, orthoMCL
ENSDARG00000104431	323439	ZDB-GENE-030131-2159	slc1a3a	Human	6506	10940	SLC1A2	4	3.81	moderate	No	No	eggNOG, OrthoDB, OrthoFinder, orthoMCL
ENSDARG00000015222	394041	ZDB-GENE-040426-691	cbll1	Human	79872	21225	CBLL1	13	13.25	high	Yes	Yes	Compara, eggNOG, Hieranoid, OMA, OrthoDB, OrthoFinder, OrthoInspector, orthoMCL, Panther, Phylome, RoundUp, TreeFam, ZFIN
ENSDARG00000015222	394041	ZDB-GENE-040426-691	cbll1	Human	158506	26371	CBLL2	7	6.81	moderate	No	Yes	Compara, eggNOG, OrthoDB, OrthoFinder, Panther, Phylome, TreeFam
ENSDARG00000031164	393664	ZDB-GENE-040426-1646	tuba8l2	Human	7277	12407	TUBA4A	7	6.75	high	Yes	Yes	Compara, eggNOG, OrthoDB, OrthoFinder, orthoMCL, Panther, Phylome
ENSDARG00000031164	393664	ZDB-GENE-040426-1646	tuba8l2	Human	7846	20766	TUBA1A	5	4.84	moderate	No	No	eggNOG, OrthoDB, OrthoFinder, orthoMCL, RoundUp
ENSDARG00000031164	393664	ZDB-GENE-040426-1646	tuba8l2	Human	84790	20768	TUBA1C	5	4.84	moderate	No	No	eggNOG, OrthoDB, OrthoFinder, orthoMCL, RoundUp
ENSDARG00000031164	393664	ZDB-GENE-040426-1646	tuba8l2	Human	10376	18809	TUBA1B	5	4.84	moderate	No	No	eggNOG, OrthoDB, OrthoFinder, orthoMCL, RoundUp
ENSDARG00000031164	393664	ZDB-GENE-040426-1646	tuba8l2	Human	113457	24071	TUBA3D	5	4.84	moderate	No	No	eggNOG, OrthoDB, OrthoFinder, orthoMCL, RoundUp
ENSDARG00000031164	393664	ZDB-GENE-040426-1646	tuba8l2	Human	79861	23534	TUBAL3	4	3.81	moderate	No	No	eggNOG, OrthoDB, OrthoFinder, orthoMCL
ENSDARG00000031164	393664	ZDB-GENE-040426-1646	tuba8l2	Human	112714	20765	TUBA3E	3	2.8	low	No	No	eggNOG, OrthoFinder, orthoMCL
ENSDARG00000031164	393664	ZDB-GENE-040426-1646	tuba8l2	Human	7278	12408	TUBA3C	3	2.8	low	No	No	eggNOG, OrthoFinder, orthoMCL
ENSDARG00000031164	393664	ZDB-GENE-040426-1646	tuba8l2	Human	51807	12410	TUBA8	3	2.8	low	No	No	eggNOG, OrthoFinder, orthoMCL
ENSDARG00000031136	570584	ZDB-GENE-030131-9320	moxd1	Human	26002	21063	MOXD1	15	15.3	high	Yes	Yes	Compara, eggNOG, Hieranoid, Homologene, Inparanoid, OMA, OrthoDB, OrthoFinder, OrthoInspector, orthoMCL, Panther, Phylome, RoundUp, TreeFam, ZFIN
ENSDARG00000031136	570584	ZDB-GENE-030131-9320	moxd1	Human	1621	2689	DBH	3	2.81	low	No	No	eggNOG, OrthoDB, orthoMCL
ENSDARG00000070651	100150844	ZDB-GENE-111129-1	prkcdb	Human	5580	9399	PRKCD	15	15.3	high	Yes	Yes	Compara, eggNOG, Hieranoid, Homologene, Inparanoid, OMA, OrthoDB, OrthoFinder, OrthoInspector, orthoMCL, Panther, Phylome, RoundUp, TreeFam, ZFIN
ENSDARG00000070651	100150844	ZDB-GENE-111129-1	prkcdb	Human	5588	9410	PRKCQ	5	4.84	moderate	No	No	eggNOG, OrthoDB, OrthoFinder, orthoMCL, RoundUp
ENSDARG00000070651	100150844	ZDB-GENE-111129-1	prkcdb	Human	5581	9401	PRKCE	4	3.94	moderate	No	No	eggNOG, OrthoDB, OrthoFinder, RoundUp
ENSDARG00000070651	100150844	ZDB-GENE-111129-1	prkcdb	Human	5583	9403	PRKCH	4	3.94	moderate	No	No	eggNOG, OrthoDB, OrthoFinder, RoundUp
ENSDARG00000070651	100150844	ZDB-GENE-111129-1	prkcdb	Human	5578	9393	PRKCA	2	2.03	low	No	No	OrthoFinder, RoundUp
ENSDARG00000070651	100150844	ZDB-GENE-111129-1	prkcdb	Human	5579	9395	PRKCB	2	2.03	low	No	No	OrthoFinder, RoundUp
ENSDARG00000070651	100150844	ZDB-GENE-111129-1	prkcdb	Human	5585	9405	PKN1	2	1.93	low	No	No	eggNOG, RoundUp
ENSDARG00000070651	100150844	ZDB-GENE-111129-1	prkcdb	Human	5586	9406	PKN2	2	1.93	low	No	No	eggNOG, RoundUp
ENSDARG00000070651	100150844	ZDB-GENE-111129-1	prkcdb	Human	29941	17999	PKN3	2	1.93	low	No	No	eggNOG, RoundUp
ENSDARG00000078125	558727	ZDB-GENE-100922-274	rusc1	Human	23623	17153	RUSC1	6	6.44	high	Yes	Yes	Compara, eggNOG, OrthoDB, OrthoFinder, Panther, ZFIN
ENSDARG00000044241	415225	ZDB-GENE-040625-141	dram2b	Human	128338	28769	DRAM2	15	15.3	high	Yes	Yes	Compara, eggNOG, Hieranoid, Homologene, Inparanoid, OMA, OrthoDB, OrthoFinder, OrthoInspector, orthoMCL, Panther, Phylome, RoundUp, TreeFam, ZFIN
ENSDARG00000044241	415225	ZDB-GENE-040625-141	dram2b	Human	55332	25645	DRAM1	4	3.94	moderate	No	No	eggNOG, OrthoDB, OrthoFinder, RoundUp
ENSDARG00000044241	415225	ZDB-GENE-040625-141	dram2b	Human	284417	34415	TMEM150B	3	2.94	low	No	No	eggNOG, OrthoDB, RoundUp
ENSDARG00000044241	415225	ZDB-GENE-040625-141	dram2b	Human	441027	37263	TMEM150C	2	1.91	low	No	No	eggNOG, OrthoDB
ENSDARG00000062081	561193	ZDB-GENE-060710-1	tbc1d1	Human	23216	11578	TBC1D1	11	11.22	high	Yes	Yes	Compara, eggNOG, Homologene, OMA, OrthoDB, OrthoFinder, orthoMCL, Panther, Phylome, TreeFam, ZFIN
ENSDARG00000062081	561193	ZDB-GENE-060710-1	tbc1d1	Human	9882	19165	TBC1D4	4	3.81	moderate	No	No	eggNOG, OrthoDB, OrthoFinder, orthoMCL
ENSDARG00000071384	100151597	ZDB-GENE-150416-1	slc7a11	Human	23657	11059	SLC7A11	15	15.3	high	Yes	Yes	Compara, eggNOG, Hieranoid, Homologene, Inparanoid, OMA, OrthoDB, OrthoFinder, OrthoInspector, orthoMCL, Panther, Phylome, RoundUp, TreeFam, ZFIN
ENSDARG00000071384	100151597	ZDB-GENE-150416-1	slc7a11	Human	157724	23092	SLC7A13	4	3.84	moderate	No	Yes	Compara, eggNOG, OrthoDB, OrthoFinder
ENSDARG00000071384	100151597	ZDB-GENE-150416-1	slc7a11	Human	9056	11065	SLC7A7	3	2.91	low	No	No	eggNOG, OrthoDB, OrthoFinder
ENSDARG00000071384	100151597	ZDB-GENE-150416-1	slc7a11	Human	9057	11064	SLC7A6	3	2.91	low	No	No	eggNOG, OrthoDB, OrthoFinder
ENSDARG00000071384	100151597	ZDB-GENE-150416-1	slc7a11	Human	11136	11067	SLC7A9	3	2.91	low	No	No	eggNOG, OrthoDB, OrthoFinder
ENSDARG00000071384	100151597	ZDB-GENE-150416-1	slc7a11	Human	8140	11063	SLC7A5	3	2.91	low	No	No	eggNOG, OrthoDB, OrthoFinder
ENSDARG00000071384	100151597	ZDB-GENE-150416-1	slc7a11	Human	23428	11066	SLC7A8	3	2.91	low	No	No	eggNOG, OrthoDB, OrthoFinder
ENSDARG00000071384	100151597	ZDB-GENE-150416-1	slc7a11	Human	56301	11058	SLC7A10	2	1.9	low	No	No	eggNOG, OrthoFinder
ENSDARG00000077897	553232	ZDB-GENE-050419-201	znf296	Human	162979	15981	ZNF296	8	8.2	high	Yes	Yes	Compara, eggNOG, OrthoFinder, orthoMCL, Panther, Phylome, TreeFam, ZFIN
ENSDARG00000077897	553232	ZDB-GENE-050419-201	znf296	Human	53335	13221	BCL11A	2	2.11	low	No	No	OrthoDB, Panther
ENSDARG00000040131	324565	ZDB-GENE-030131-3286	zfyve26	Human	23503	20761	ZFYVE26	14	14.39	high	Yes	Yes	Compara, eggNOG, Hieranoid, Homologene, Inparanoid, OMA, OrthoDB, OrthoFinder, OrthoInspector, orthoMCL, Panther, RoundUp, TreeFam, ZFIN
ENSDARG00000042732	450031	ZDB-GENE-041010-150	tmem189	Human	387521	16735	TMEM189	6	6.31	high	Yes	Yes	eggNOG, Homologene, OMA, OrthoFinder, orthoMCL, ZFIN
ENSDARG00000042732	450031	ZDB-GENE-041010-150	tmem189	Human	387522	33521	TMEM189-UBE2V1	5	4.79	moderate	No	No	eggNOG, OMA, OrthoDB, Phylome, TreeFam
ENSDARG00000079353	100142635	ZDB-GENE-080303-7	si:ch211-165d12.4	Human	924	1695	CD7	3	2.93	high	Yes	Yes	Compara, eggNOG, Panther
ENSDARG00000058038	100533983	ZDB-GENE-110304-3	eml3	Human	256364	26666	EML3	15	15.3	high	Yes	Yes	Compara, eggNOG, Hieranoid, Homologene, Inparanoid, OMA, OrthoDB, OrthoFinder, OrthoInspector, orthoMCL, Panther, Phylome, RoundUp, TreeFam, ZFIN
ENSDARG00000058038	100533983	ZDB-GENE-110304-3	eml3	Human	24139	18035	EML2	4	3.81	moderate	No	No	eggNOG, OrthoDB, OrthoFinder, orthoMCL
ENSDARG00000058038	100533983	ZDB-GENE-110304-3	eml3	Human	27436	1316	EML4	4	3.81	moderate	No	Yes	eggNOG, OrthoDB, OrthoFinder, orthoMCL
ENSDARG00000058038	100533983	ZDB-GENE-110304-3	eml3	Human	2009	3330	EML1	4	3.81	moderate	No	No	eggNOG, OrthoDB, OrthoFinder, orthoMCL
ENSDARG00000075261	406650	ZDB-GENE-040426-2655	timp2b	Human	7077	11821	TIMP2	6	6.39	moderate	Yes	No	Compara, eggNOG, OrthoFinder, Panther, TreeFam, ZFIN
ENSDARG00000075261	406650	ZDB-GENE-040426-2655	timp2b	Human	7079	11823	TIMP4	3	2.8	low	No	No	eggNOG, OrthoFinder, orthoMCL
ENSDARG00000075261	406650	ZDB-GENE-040426-2655	timp2b	Human	7076	11820	TIMP1	2	2	low	No	No	eggNOG, Panther
ENSDARG00000075261	406650	ZDB-GENE-040426-2655	timp2b	Human	7078	11822	TIMP3	2	1.9	low	No	No	eggNOG, OrthoFinder
ENSDARG00000090882	101882211		LOC101882211	Human	57823	21394	SLAMF7	1	1.01	low	Yes	No	OrthoDB
ENSDARG00000090882	101882211		LOC101882211	Human	114836	21392	SLAMF6	1	1.01	low	Yes	No	OrthoDB
ENSDARG00000090882	101882211		LOC101882211	Human	4063	6730	LY9	1	1.01	low	Yes	No	OrthoDB
ENSDARG00000090882	101882211		LOC101882211	Human	8832	1704	CD84	1	1.01	low	Yes	No	OrthoDB
ENSDARG00000090882	101882211		LOC101882211	Human	89886	18430	SLAMF9	1	1.01	low	Yes	No	OrthoDB
ENSDARG00000060751	798408	ZDB-GENE-100921-50	taok3a	Human	51347	18133	TAOK3	14	14.37	high	Yes	Yes	eggNOG, Hieranoid, Homologene, Inparanoid, OMA, OrthoDB, OrthoFinder, OrthoInspector, orthoMCL, Panther, Phylome, RoundUp, TreeFam, ZFIN
ENSDARG00000060751	798408	ZDB-GENE-100921-50	taok3a	Human	57551	29259	TAOK1	4	3.81	moderate	No	No	eggNOG, OrthoDB, OrthoFinder, orthoMCL
ENSDARG00000060751	798408	ZDB-GENE-100921-50	taok3a	Human	9344	16835	TAOK2	3	2.81	low	No	No	eggNOG, OrthoDB, orthoMCL
ENSDARG00000033754	402897	ZDB-GENE-060328-1	rbm48	Human	84060	21785	RBM48	15	15.3	high	Yes	Yes	Compara, eggNOG, Hieranoid, Homologene, Inparanoid, OMA, OrthoDB, OrthoFinder, OrthoInspector, orthoMCL, Panther, Phylome, RoundUp, TreeFam, ZFIN
ENSDARG00000005350	405899	ZDB-GENE-040426-2305	dip2ba	Human	57609	29284	DIP2B	15	15.3	high	Yes	Yes	Compara, eggNOG, Hieranoid, Homologene, Inparanoid, OMA, OrthoDB, OrthoFinder, OrthoInspector, orthoMCL, Panther, Phylome, RoundUp, TreeFam, ZFIN
ENSDARG00000005350	405899	ZDB-GENE-040426-2305	dip2ba	Human	22982	29150	DIP2C	5	4.84	moderate	No	No	eggNOG, OrthoDB, OrthoFinder, orthoMCL, RoundUp
ENSDARG00000005350	405899	ZDB-GENE-040426-2305	dip2ba	Human	23181	17217	DIP2A	5	4.84	moderate	No	No	eggNOG, OrthoDB, OrthoFinder, orthoMCL, RoundUp
ENSDARG00000032242	353248	ZDB-GENE-030520-1	tnnt2c	Human	7139	11949	TNNT2	7	6.8	moderate	Yes	No	Compara, eggNOG, OrthoDB, OrthoFinder, orthoMCL, Panther, TreeFam
ENSDARG00000032242	353248	ZDB-GENE-030520-1	tnnt2c	Human	7140	11950	TNNT3	4	3.81	moderate	No	No	eggNOG, OrthoDB, OrthoFinder, orthoMCL
ENSDARG00000032242	353248	ZDB-GENE-030520-1	tnnt2c	Human	7138	11948	TNNT1	3	2.91	low	No	No	eggNOG, OrthoDB, OrthoFinder
ENSDARG00000104508	445025	ZDB-GENE-040801-5	slc10a7	Human	84068	23088	SLC10A7	15	15.3	high	Yes	Yes	Compara, eggNOG, Hieranoid, Homologene, Inparanoid, OMA, OrthoDB, OrthoFinder, OrthoInspector, orthoMCL, Panther, Phylome, RoundUp, TreeFam, ZFIN
ENSDARG00000100582	100334344	ZDB-GENE-141222-6	si:ch211-195b11.3	Human	6690	11244	SPINK1	1	1.01	low	Yes	No	OrthoDB
ENSDARG00000100582	100334344	ZDB-GENE-141222-6	si:ch211-195b11.3	Human	11005	15464	SPINK5	1	1	low	Yes	Yes	OrthoInspector
ENSDARG00000100582	100334344	ZDB-GENE-141222-6	si:ch211-195b11.3	Human	404203	29486	SPINK6	1	1	low	Yes	Yes	OrthoFinder
ENSDARG00000029019	326287	ZDB-GENE-030130-1	epb41b	Human	2035	3377	EPB41	4	4.46	high	Yes	Yes	eggNOG, Panther, TreeFam, ZFIN
ENSDARG00000029019	326287	ZDB-GENE-030130-1	epb41b	Human	2037	3379	EPB41L2	2	1.83	low	No	No	Compara, eggNOG
ENSDARG00000035198	324510	ZDB-GENE-030131-3231	gcnt4a	Human	51301	17973	GCNT4	15	15.3	high	Yes	Yes	Compara, eggNOG, Hieranoid, Homologene, Inparanoid, OMA, OrthoDB, OrthoFinder, OrthoInspector, orthoMCL, Panther, Phylome, RoundUp, TreeFam, ZFIN
ENSDARG00000035198	324510	ZDB-GENE-030131-3231	gcnt4a	Human	9245	4205	GCNT3	3	2.91	low	No	No	eggNOG, OrthoDB, OrthoFinder
ENSDARG00000035198	324510	ZDB-GENE-030131-3231	gcnt4a	Human	2650	4203	GCNT1	3	2.91	low	No	No	eggNOG, OrthoDB, OrthoFinder
ENSDARG00000035198	324510	ZDB-GENE-030131-3231	gcnt4a	Human	2651	4204	GCNT2	2	1.9	low	No	No	eggNOG, OrthoFinder
ENSDARG00000035198	324510	ZDB-GENE-030131-3231	gcnt4a	Human	140687	16099	GCNT7	2	1.9	low	No	No	eggNOG, OrthoFinder
ENSDARG00000071261	101884253		LOC101884253	Human	2210	3614	FCGR1B	3	3.01	high	Yes	Yes	Hieranoid, Panther, Phylome
ENSDARG00000071261	101884253		LOC101884253	Human	79368	14875	FCRL2	2	2.11	low	No	No	OrthoDB, Panther
ENSDARG00000071261	101884253		LOC101884253	Human	115350	18509	FCRL1	2	2.11	low	No	No	OrthoDB, Panther
ENSDARG00000071261	101884253		LOC101884253	Human	83416	18508	FCRL5	2	2.11	low	No	No	OrthoDB, Panther
ENSDARG00000071261	101884253		LOC101884253	Human	83417	18507	FCRL4	2	2.11	low	No	No	OrthoDB, Panther
ENSDARG00000071261	101884253		LOC101884253	Human	2209	3613	FCGR1A	2	2.1	low	No	No	Hieranoid, Panther
ENSDARG00000071261	101884253		LOC101884253	Human	127943	26431	FCRLB	2	2.1	moderate	No	Yes	Hieranoid, Panther
ENSDARG00000071261	101884253		LOC101884253	Human	84824	18504	FCRLA	2	2.01	low	No	No	Panther, Phylome
ENSDARG00000071261	101884253		LOC101884253	Human	2215	3620	FCGR3B	2	2.01	low	No	No	Panther, Phylome
ENSDARG00000071261	101884253		LOC101884253	Human	2214	3619	FCGR3A	2	2.01	low	No	No	Panther, Phylome
ENSDARG00000062965	556203	ZDB-GENE-030131-3548	dennd10	Human	404636	31793	DENND10	14	14.37	high	Yes	Yes	eggNOG, Hieranoid, Homologene, Inparanoid, OMA, OrthoDB, OrthoFinder, OrthoInspector, orthoMCL, Panther, Phylome, RoundUp, TreeFam, ZFIN
ENSDARG00000023703	436601	ZDB-GENE-040718-14	kctd6b	Human	200845	22235	KCTD6	14	14.3	high	Yes	Yes	Compara, eggNOG, Hieranoid, Inparanoid, OMA, OrthoDB, OrthoFinder, OrthoInspector, orthoMCL, Panther, Phylome, RoundUp, TreeFam, ZFIN
ENSDARG00000023703	436601	ZDB-GENE-040718-14	kctd6b	Human	147040	21302	KCTD11	3	3.01	moderate	No	Yes	eggNOG, OrthoDB, Panther
ENSDARG00000023703	436601	ZDB-GENE-040718-14	kctd6b	Human	146212	24753	KCTD19	2	2	moderate	No	Yes	eggNOG, Panther
ENSDARG00000023703	436601	ZDB-GENE-040718-14	kctd6b	Human	283219	27452	KCTD21	2	1.91	low	No	No	eggNOG, OrthoDB
ENSDARG00000020442	406797	ZDB-GENE-040426-2857	snx5	Human	27131	14969	SNX5	15	15.3	high	Yes	Yes	Compara, eggNOG, Hieranoid, Homologene, Inparanoid, OMA, OrthoDB, OrthoFinder, OrthoInspector, orthoMCL, Panther, Phylome, RoundUp, TreeFam, ZFIN
ENSDARG00000020442	406797	ZDB-GENE-040426-2857	snx5	Human	254122	26423	SNX32	3	2.91	low	No	No	eggNOG, OrthoDB, OrthoFinder
ENSDARG00000020442	406797	ZDB-GENE-040426-2857	snx5	Human	58533	14970	SNX6	3	2.91	low	No	No	eggNOG, OrthoDB, OrthoFinder
ENSDARG00000023303	406256	ZDB-GENE-040426-1913	zgc:66427	Human	84937	18452	ZNRF1	5	4.97	moderate	Yes	No	eggNOG, OrthoDB, OrthoFinder, Panther, TreeFam
ENSDARG00000023303	406256	ZDB-GENE-040426-1913	zgc:66427	Human	223082	22316	ZNRF2	3	2.91	low	No	No	eggNOG, OrthoDB, OrthoFinder
ENSDARG00000053127	797342	ZDB-GENE-030729-16	helb	Human	92797	17196	HELB	15	15.3	high	Yes	Yes	Compara, eggNOG, Hieranoid, Homologene, Inparanoid, OMA, OrthoDB, OrthoFinder, OrthoInspector, orthoMCL, Panther, Phylome, RoundUp, TreeFam, ZFIN
ENSDARG00000001782	393998	ZDB-GENE-040426-1351	prkacba	Human	5567	9381	PRKACB	9	9.28	moderate	Yes	No	eggNOG, Hieranoid, OrthoDB, OrthoFinder, orthoMCL, Panther, Phylome, TreeFam, ZFIN
ENSDARG00000001782	393998	ZDB-GENE-040426-1351	prkacba	Human	5568	9382	PRKACG	6	5.84	moderate	No	No	Compara, eggNOG, OrthoDB, OrthoFinder, orthoMCL, Panther
ENSDARG00000001782	393998	ZDB-GENE-040426-1351	prkacba	Human	5566	9380	PRKACA	5	4.91	moderate	No	No	eggNOG, OrthoDB, OrthoFinder, orthoMCL, Panther
ENSDARG00000001782	393998	ZDB-GENE-040426-1351	prkacba	Human	5613	9441	PRKX	4	3.81	moderate	No	No	eggNOG, OrthoDB, OrthoFinder, orthoMCL
ENSDARG00000075333	556338	ZDB-GENE-041111-25	tbc1d25	Human	4943	8092	TBC1D25	15	15.3	high	Yes	Yes	Compara, eggNOG, Hieranoid, Homologene, Inparanoid, OMA, OrthoDB, OrthoFinder, OrthoInspector, orthoMCL, Panther, Phylome, RoundUp, TreeFam, ZFIN
ENSDARG00000075333	556338	ZDB-GENE-041111-25	tbc1d25	Human	64786	25694	TBC1D15	2	1.91	low	No	No	eggNOG, OrthoDB
ENSDARG00000075333	556338	ZDB-GENE-041111-25	tbc1d25	Human	161514	28536	TBC1D21	2	1.91	low	No	No	eggNOG, OrthoDB
ENSDARG00000075333	556338	ZDB-GENE-041111-25	tbc1d25	Human	125058	28356	TBC1D16	2	1.91	low	No	No	eggNOG, OrthoDB
ENSDARG00000075333	556338	ZDB-GENE-041111-25	tbc1d25	Human	79735	25699	TBC1D17	2	1.91	low	No	No	eggNOG, OrthoDB
ENSDARG00000002405	561694	ZDB-GENE-060531-39	si:ch211-225b11.1	Human	28968	13622	SLC6A16	2	1.94	moderate	Yes	No	Compara, OrthoDB
ENSDARG00000095019	30332	ZDB-GENE-980526-419	lmo2	Human	4005	6642	LMO2	15	15.3	high	Yes	Yes	Compara, eggNOG, Hieranoid, Homologene, Inparanoid, OMA, OrthoDB, OrthoFinder, OrthoInspector, orthoMCL, Panther, Phylome, RoundUp, TreeFam, ZFIN
ENSDARG00000004634	564372	ZDB-GENE-090312-18	osbp	Human	5007	8503	OSBP	15	15.3	high	Yes	Yes	Compara, eggNOG, Hieranoid, Homologene, Inparanoid, OMA, OrthoDB, OrthoFinder, OrthoInspector, orthoMCL, Panther, Phylome, RoundUp, TreeFam, ZFIN
ENSDARG00000004634	564372	ZDB-GENE-090312-18	osbp	Human	23762	8504	OSBP2	5	4.84	moderate	No	No	eggNOG, OrthoDB, OrthoFinder, orthoMCL, RoundUp
ENSDARG00000004634	564372	ZDB-GENE-090312-18	osbp	Human	9885	15761	OSBPL2	4	3.83	moderate	No	No	eggNOG, OrthoFinder, orthoMCL, RoundUp
ENSDARG00000004634	564372	ZDB-GENE-090312-18	osbp	Human	114876	16398	OSBPL1A	4	3.83	moderate	No	No	eggNOG, OrthoFinder, orthoMCL, RoundUp
ENSDARG00000004634	564372	ZDB-GENE-090312-18	osbp	Human	114881	16387	OSBPL7	4	3.81	moderate	No	No	eggNOG, OrthoDB, OrthoFinder, orthoMCL
ENSDARG00000004634	564372	ZDB-GENE-090312-18	osbp	Human	26031	16370	OSBPL3	4	3.81	moderate	No	No	eggNOG, OrthoDB, OrthoFinder, orthoMCL
ENSDARG00000004634	564372	ZDB-GENE-090312-18	osbp	Human	114880	16388	OSBPL6	3	2.81	low	No	No	eggNOG, OrthoDB, orthoMCL
ENSDARG00000013861	494066	ZDB-GENE-041212-33	armc1	Human	55156	17684	ARMC1	15	15.3	high	Yes	Yes	Compara, eggNOG, Hieranoid, Homologene, Inparanoid, OMA, OrthoDB, OrthoFinder, OrthoInspector, orthoMCL, Panther, Phylome, RoundUp, TreeFam, ZFIN
ENSDARG00000039243	641326	ZDB-GENE-060901-4	zgc:152791	Human	122509	19754	IFI27L1	6	5.92	high	Yes	Yes	eggNOG, Hieranoid, OMA, OrthoFinder, Panther, Phylome
ENSDARG00000039243	641326	ZDB-GENE-060901-4	zgc:152791	Human	83982	19753	IFI27L2	5	4.91	moderate	No	No	eggNOG, Hieranoid, OrthoFinder, Panther, Phylome
ENSDARG00000039243	641326	ZDB-GENE-060901-4	zgc:152791	Human	3429	5397	IFI27	5	4.91	moderate	No	No	eggNOG, Hieranoid, OrthoFinder, Panther, Phylome
ENSDARG00000039243	641326	ZDB-GENE-060901-4	zgc:152791	Human	2537	4054	IFI6	2	2.01	moderate	No	Yes	Panther, Phylome
ENSDARG00000033614	327572	ZDB-GENE-030131-5783	rasgef1ba	Human	153020	24881	RASGEF1B	15	15.3	high	Yes	Yes	Compara, eggNOG, Hieranoid, Homologene, Inparanoid, OMA, OrthoDB, OrthoFinder, OrthoInspector, orthoMCL, Panther, Phylome, RoundUp, TreeFam, ZFIN
ENSDARG00000033614	327572	ZDB-GENE-030131-5783	rasgef1ba	Human	255426	27400	RASGEF1C	4	3.81	moderate	No	Yes	eggNOG, OrthoDB, OrthoFinder, orthoMCL
ENSDARG00000033614	327572	ZDB-GENE-030131-5783	rasgef1ba	Human	221002	24246	RASGEF1A	3	2.91	moderate	No	Yes	eggNOG, OrthoDB, OrthoFinder
ENSDARG00000093493	100329524	ZDB-GENE-100922-138	urp1					0	0	None
ENSDARG00000009484	114428	ZDB-GENE-010724-5	arf1	Human	375	652	ARF1	11	11.32	high	Yes	Yes	eggNOG, Homologene, OMA, OrthoDB, OrthoFinder, orthoMCL, Panther, Phylome, RoundUp, TreeFam, ZFIN
ENSDARG00000009484	114428	ZDB-GENE-010724-5	arf1	Human	378	655	ARF4	4	3.81	moderate	No	No	eggNOG, OrthoDB, OrthoFinder, orthoMCL
ENSDARG00000009484	114428	ZDB-GENE-010724-5	arf1	Human	381	658	ARF5	4	3.81	moderate	No	No	eggNOG, OrthoDB, OrthoFinder, orthoMCL
ENSDARG00000009484	114428	ZDB-GENE-010724-5	arf1	Human	377	654	ARF3	4	3.81	moderate	No	No	eggNOG, OrthoDB, OrthoFinder, orthoMCL
ENSDARG00000009484	114428	ZDB-GENE-010724-5	arf1	Human	400	692	ARL1	2	2.01	low	No	No	OrthoDB, OrthoFinder
ENSDARG00000009484	114428	ZDB-GENE-010724-5	arf1	Human	382	659	ARF6	2	2.01	low	No	No	OrthoDB, OrthoFinder
ENSDARG00000009484	114428	ZDB-GENE-010724-5	arf1	Human	100506084	32387	ARL17B	2	1.91	moderate	No	Yes	eggNOG, OrthoDB
ENSDARG00000076320	562630		LOC562630	Human	338440	20679	ANO9	9	8.76	moderate	Yes	No	Compara, eggNOG, Homologene, Inparanoid, OMA, OrthoDB, OrthoFinder, orthoMCL, TreeFam
ENSDARG00000076320	562630		LOC562630	Human	203859	27337	ANO5	3	2.91	low	No	No	eggNOG, OrthoDB, OrthoFinder
ENSDARG00000076320	562630		LOC562630	Human	196527	25240	ANO6	3	2.91	low	No	No	eggNOG, OrthoDB, OrthoFinder
ENSDARG00000076320	562630		LOC562630	Human	50636	31677	ANO7	3	2.91	low	No	No	eggNOG, OrthoDB, OrthoFinder
ENSDARG00000076320	562630		LOC562630	Human	57101	1183	ANO2	3	2.91	low	No	No	eggNOG, OrthoDB, OrthoFinder
ENSDARG00000076320	562630		LOC562630	Human	121601	23837	ANO4	3	2.91	low	No	No	eggNOG, OrthoDB, OrthoFinder
ENSDARG00000076320	562630		LOC562630	Human	55107	21625	ANO1	3	2.91	low	No	No	eggNOG, OrthoDB, OrthoFinder
ENSDARG00000076320	562630		LOC562630	Human	63982	14004	ANO3	3	2.91	low	No	No	eggNOG, OrthoDB, OrthoFinder
ENSDARG00000076320	562630		LOC562630	Human	55129	25519	ANO10	2	2.01	low	No	No	OrthoDB, OrthoFinder
ENSDARG00000076320	562630		LOC562630	Human	57719	29329	ANO8	2	2.01	low	No	No	OrthoDB, OrthoFinder
ENSDARG00000000161	566412	ZDB-GENE-041014-84	itsn2a	Human	50618	6184	ITSN2	11	11.32	moderate	Yes	No	eggNOG, Homologene, OMA, OrthoDB, OrthoFinder, orthoMCL, Panther, Phylome, RoundUp, TreeFam, ZFIN
ENSDARG00000000161	566412	ZDB-GENE-041014-84	itsn2a	Human	6453	6183	ITSN1	5	4.84	moderate	No	No	eggNOG, OrthoDB, OrthoFinder, orthoMCL, RoundUp
ENSDARG00000044513	393171	ZDB-GENE-040316-1	tpst1l	Human	8460	12020	TPST1	7	6.9	moderate	Yes	No	eggNOG, OrthoDB, OrthoFinder, orthoMCL, Panther, RoundUp, TreeFam
ENSDARG00000044513	393171	ZDB-GENE-040316-1	tpst1l	Human	8459	12021	TPST2	5	4.84	moderate	No	No	eggNOG, OrthoDB, OrthoFinder, orthoMCL, RoundUp
ENSDARG00000103718	393351	ZDB-GENE-040426-1374	chmp5b	Human	51510	26942	CHMP5	15	15.3	high	Yes	Yes	Compara, eggNOG, Hieranoid, Homologene, Inparanoid, OMA, OrthoDB, OrthoFinder, OrthoInspector, orthoMCL, Panther, Phylome, RoundUp, TreeFam, ZFIN
ENSDARG00000030236	337397	ZDB-GENE-040704-26	tmem30aa	Human	55754	16667	TMEM30A	13	13.27	high	Yes	Yes	Compara, eggNOG, Hieranoid, Inparanoid, OMA, OrthoDB, OrthoFinder, OrthoInspector, orthoMCL, Panther, Phylome, TreeFam, ZFIN
ENSDARG00000030236	337397	ZDB-GENE-040704-26	tmem30aa	Human	161291	27254	TMEM30B	2	1.9	low	No	No	eggNOG, OrthoFinder
ENSDARG00000021677	569187	ZDB-GENE-081104-417	phf11	Human	51131	17024	PHF11	7	7.42	high	Yes	Yes	eggNOG, Inparanoid, OrthoInspector, Panther, Phylome, TreeFam, ZFIN
ENSDARG00000021677	569187	ZDB-GENE-081104-417	phf11	Human	51533	18458	PHF7	3	2.91	low	No	No	eggNOG, Panther, Phylome
ENSDARG00000021677	569187	ZDB-GENE-081104-417	phf11	Human	55632	20338	G2E3	2	2	low	No	No	eggNOG, Panther
ENSDARG00000057456	565241	ZDB-GENE-070112-1102	ppp3ccb	Human	5533	9316	PPP3CC	13	13.3	moderate	Yes	No	Compara, eggNOG, Homologene, Inparanoid, OMA, OrthoDB, OrthoFinder, orthoMCL, Panther, Phylome, RoundUp, TreeFam, ZFIN
ENSDARG00000057456	565241	ZDB-GENE-070112-1102	ppp3ccb	Human	5530	9314	PPP3CA	6	5.8	moderate	No	No	eggNOG, OrthoDB, OrthoFinder, orthoMCL, RoundUp, TreeFam
ENSDARG00000057456	565241	ZDB-GENE-070112-1102	ppp3ccb	Human	5532	9315	PPP3CB	6	5.8	moderate	No	Yes	eggNOG, OrthoDB, OrthoFinder, orthoMCL, RoundUp, TreeFam
ENSDARG00000022254	393953	ZDB-GENE-040426-1178	prkcbb	Human	5579	9395	PRKCB	15	15.3	high	Yes	Yes	Compara, eggNOG, Hieranoid, Homologene, Inparanoid, OMA, OrthoDB, OrthoFinder, OrthoInspector, orthoMCL, Panther, Phylome, RoundUp, TreeFam, ZFIN
ENSDARG00000022254	393953	ZDB-GENE-040426-1178	prkcbb	Human	5578	9393	PRKCA	5	4.84	moderate	No	No	eggNOG, OrthoDB, OrthoFinder, orthoMCL, RoundUp
ENSDARG00000022254	393953	ZDB-GENE-040426-1178	prkcbb	Human	5582	9402	PRKCG	4	3.81	moderate	No	No	eggNOG, OrthoDB, OrthoFinder, orthoMCL
ENSDARG00000022254	393953	ZDB-GENE-040426-1178	prkcbb	Human	5588	9410	PRKCQ	2	2.03	low	No	No	OrthoFinder, RoundUp
ENSDARG00000022254	393953	ZDB-GENE-040426-1178	prkcbb	Human	5581	9401	PRKCE	2	2.03	low	No	No	OrthoFinder, RoundUp
ENSDARG00000022254	393953	ZDB-GENE-040426-1178	prkcbb	Human	5583	9403	PRKCH	2	2.03	low	No	No	OrthoFinder, RoundUp
ENSDARG00000022254	393953	ZDB-GENE-040426-1178	prkcbb	Human	5580	9399	PRKCD	2	2.03	low	No	No	OrthoFinder, RoundUp
ENSDARG00000022254	393953	ZDB-GENE-040426-1178	prkcbb	Human	207	391	AKT1	2	2.01	low	No	No	OrthoDB, OrthoFinder
ENSDARG00000022254	393953	ZDB-GENE-040426-1178	prkcbb	Human	100533105	48354	C8orf44-SGK3	2	2.01	low	No	No	OrthoDB, OrthoFinder
ENSDARG00000022254	393953	ZDB-GENE-040426-1178	prkcbb	Human	208	392	AKT2	2	2.01	low	No	No	OrthoDB, OrthoFinder
ENSDARG00000022254	393953	ZDB-GENE-040426-1178	prkcbb	Human	10110	13900	SGK2	2	2.01	low	No	No	OrthoDB, OrthoFinder
ENSDARG00000022254	393953	ZDB-GENE-040426-1178	prkcbb	Human	10000	393	AKT3	2	2.01	low	No	No	OrthoDB, OrthoFinder
ENSDARG00000022254	393953	ZDB-GENE-040426-1178	prkcbb	Human	5590	9412	PRKCZ	2	2.01	low	No	No	OrthoDB, OrthoFinder
ENSDARG00000022254	393953	ZDB-GENE-040426-1178	prkcbb	Human	5584	9404	PRKCI	2	2.01	low	No	No	OrthoDB, OrthoFinder
ENSDARG00000022254	393953	ZDB-GENE-040426-1178	prkcbb	Human	6446	10810	SGK1	2	2.01	low	No	No	OrthoDB, OrthoFinder
ENSDARG00000079946	799528	ZDB-GENE-071004-98	sqlea	Human	6713	11279	SQLE	11	11.22	high	Yes	Yes	Compara, eggNOG, Homologene, OMA, OrthoDB, OrthoFinder, orthoMCL, Panther, Phylome, TreeFam, ZFIN
ENSDARG00000062485	799686	ZDB-GENE-060503-196	dock11	Human	139818	23483	DOCK11	14	14.25	high	Yes	Yes	Compara, eggNOG, Hieranoid, Homologene, OMA, OrthoDB, OrthoFinder, OrthoInspector, orthoMCL, Panther, Phylome, RoundUp, TreeFam, ZFIN
ENSDARG00000062485	799686	ZDB-GENE-060503-196	dock11	Human	55619	23479	DOCK10	5	4.84	moderate	No	No	eggNOG, OrthoDB, OrthoFinder, orthoMCL, RoundUp
ENSDARG00000062485	799686	ZDB-GENE-060503-196	dock11	Human	23348	14132	DOCK9	5	4.84	moderate	No	No	eggNOG, OrthoDB, OrthoFinder, orthoMCL, RoundUp
ENSDARG00000062485	799686	ZDB-GENE-060503-196	dock11	Human	85440	19190	DOCK7	3	2.81	low	No	No	eggNOG, OrthoDB, orthoMCL
ENSDARG00000062485	799686	ZDB-GENE-060503-196	dock11	Human	57572	19189	DOCK6	3	2.81	low	No	No	eggNOG, OrthoDB, orthoMCL
ENSDARG00000062485	799686	ZDB-GENE-060503-196	dock11	Human	81704	19191	DOCK8	3	2.81	low	No	No	eggNOG, OrthoDB, orthoMCL
ENSDARG00000008457	436973	ZDB-GENE-040718-453	faah2a	Human	158584	26440	FAAH2	15	15.3	high	Yes	Yes	Compara, eggNOG, Hieranoid, Homologene, Inparanoid, OMA, OrthoDB, OrthoFinder, OrthoInspector, orthoMCL, Panther, Phylome, RoundUp, TreeFam, ZFIN
ENSDARG00000008457	436973	ZDB-GENE-040718-453	faah2a	Human	2166	3553	FAAH	2	1.91	low	No	No	eggNOG, OrthoDB
ENSDARG00000103271	335008	ZDB-GENE-030131-6948	pla2g15	Human	23659	17163	PLA2G15	10	10.32	high	Yes	Yes	Compara, eggNOG, Homologene, OMA, OrthoDB, OrthoFinder, Panther, Phylome, TreeFam, ZFIN
ENSDARG00000103271	335008	ZDB-GENE-030131-6948	pla2g15	Human	3931	6522	LCAT	3	2.91	low	No	No	eggNOG, OrthoDB, OrthoFinder
ENSDARG00000098079	777744	ZDB-GENE-061027-53	rab3gap1	Human	22930	17063	RAB3GAP1	11	11.51	high	Yes	Yes	Compara, Hieranoid, Homologene, Inparanoid, OMA, OrthoDB, OrthoFinder, OrthoInspector, Panther, Phylome, ZFIN
ENSDARG00000030608	393653	ZDB-GENE-040426-1504	rhogd	Human	391	672	RHOG	5	4.84	moderate	Yes	No	eggNOG, OrthoDB, OrthoFinder, orthoMCL, RoundUp
ENSDARG00000030608	393653	ZDB-GENE-040426-1504	rhogd	Human	23433	17736	RHOQ	3	2.91	low	No	No	eggNOG, OrthoDB, OrthoFinder
ENSDARG00000030608	393653	ZDB-GENE-040426-1504	rhogd	Human	5879	9801	RAC1	3	2.91	low	No	No	eggNOG, OrthoDB, OrthoFinder
ENSDARG00000030608	393653	ZDB-GENE-040426-1504	rhogd	Human	5881	9803	RAC3	3	2.91	low	No	No	eggNOG, OrthoDB, OrthoFinder
ENSDARG00000030608	393653	ZDB-GENE-040426-1504	rhogd	Human	58480	17794	RHOU	3	2.91	low	No	No	eggNOG, OrthoDB, OrthoFinder
ENSDARG00000030608	393653	ZDB-GENE-040426-1504	rhogd	Human	5880	9802	RAC2	3	2.91	low	No	No	eggNOG, OrthoDB, OrthoFinder
ENSDARG00000030608	393653	ZDB-GENE-040426-1504	rhogd	Human	998	1736	CDC42	3	2.91	low	No	No	eggNOG, OrthoDB, OrthoFinder
ENSDARG00000030608	393653	ZDB-GENE-040426-1504	rhogd	Human	54509	15703	RHOF	2	1.91	low	No	No	eggNOG, OrthoDB
ENSDARG00000030608	393653	ZDB-GENE-040426-1504	rhogd	Human	171177	18313	RHOV	2	1.91	low	No	No	eggNOG, OrthoDB
ENSDARG00000030608	393653	ZDB-GENE-040426-1504	rhogd	Human	57381	688	RHOJ	2	1.91	low	No	No	eggNOG, OrthoDB
ENSDARG00000044373	415193	ZDB-GENE-040625-84	atg4c	Human	84938	16040	ATG4C	15	15.3	high	Yes	Yes	Compara, eggNOG, Hieranoid, Homologene, Inparanoid, OMA, OrthoDB, OrthoFinder, OrthoInspector, orthoMCL, Panther, Phylome, RoundUp, TreeFam, ZFIN
ENSDARG00000044373	415193	ZDB-GENE-040625-84	atg4c	Human	23192	20790	ATG4B	5	4.84	moderate	No	No	eggNOG, OrthoDB, OrthoFinder, orthoMCL, RoundUp
ENSDARG00000044373	415193	ZDB-GENE-040625-84	atg4c	Human	115201	16489	ATG4A	5	4.84	moderate	No	No	eggNOG, OrthoDB, OrthoFinder, orthoMCL, RoundUp
ENSDARG00000044373	415193	ZDB-GENE-040625-84	atg4c	Human	84971	20789	ATG4D	5	4.84	moderate	No	No	eggNOG, OrthoDB, OrthoFinder, orthoMCL, RoundUp
ENSDARG00000044753	415247	ZDB-GENE-040625-174	idh3b	Human	3420	5385	IDH3B	12	12.25	high	Yes	Yes	Compara, eggNOG, Homologene, OMA, OrthoDB, OrthoFinder, orthoMCL, Panther, Phylome, RoundUp, TreeFam, ZFIN
ENSDARG00000044753	415247	ZDB-GENE-040625-174	idh3b	Human	3421	5386	IDH3G	4	3.81	moderate	No	No	eggNOG, OrthoDB, OrthoFinder, orthoMCL
ENSDARG00000044753	415247	ZDB-GENE-040625-174	idh3b	Human	3419	5384	IDH3A	2	1.91	low	No	No	eggNOG, OrthoDB
ENSDARG00000042823	541342	ZDB-GENE-050320-32	spcs2	Human	9789	28962	SPCS2	14	14.27	high	Yes	Yes	Compara, eggNOG, Hieranoid, Homologene, Inparanoid, OMA, OrthoDB, OrthoFinder, OrthoInspector, orthoMCL, Panther, Phylome, TreeFam, ZFIN
ENSDARG00000075491	568768	ZDB-GENE-081104-60	si:ch211-26b3.4	Human	154043	23034	CNKSR3	4	3.81	moderate	Yes	No	eggNOG, OrthoDB, OrthoFinder, orthoMCL
ENSDARG00000075491	568768	ZDB-GENE-081104-60	si:ch211-26b3.4	Human	22866	19701	CNKSR2	4	3.81	moderate	Yes	No	eggNOG, OrthoDB, OrthoFinder, orthoMCL
ENSDARG00000075491	568768	ZDB-GENE-081104-60	si:ch211-26b3.4	Human	26034	21204	IPCEF1	3	2.91	low	No	No	eggNOG, OrthoDB, OrthoFinder
ENSDARG00000075491	568768	ZDB-GENE-081104-60	si:ch211-26b3.4	Human	10256	19700	CNKSR1	2	1.91	low	No	No	eggNOG, OrthoDB
ENSDARG00000086826	322462	ZDB-GENE-050417-228	sult6b1	Human	391365	33433	SULT6B1	14	14.4	high	Yes	Yes	Compara, eggNOG, Hieranoid, Homologene, Inparanoid, OMA, OrthoDB, OrthoFinder, OrthoInspector, Panther, Phylome, RoundUp, TreeFam, ZFIN
ENSDARG00000086826	322462	ZDB-GENE-050417-228	sult6b1	Human	27284	17845	SULT1B1	3	2.94	low	No	No	eggNOG, OrthoDB, RoundUp
ENSDARG00000086826	322462	ZDB-GENE-050417-228	sult6b1	Human	25830	14903	SULT4A1	3	2.94	low	No	No	eggNOG, OrthoDB, RoundUp
ENSDARG00000086826	322462	ZDB-GENE-050417-228	sult6b1	Human	6822	11458	SULT2A1	3	2.94	low	No	No	eggNOG, OrthoDB, RoundUp
ENSDARG00000086826	322462	ZDB-GENE-050417-228	sult6b1	Human	6820	11459	SULT2B1	3	2.94	low	No	No	eggNOG, OrthoDB, RoundUp
ENSDARG00000086826	322462	ZDB-GENE-050417-228	sult6b1	Human	6819	11456	SULT1C2	2	1.91	low	No	No	eggNOG, OrthoDB
ENSDARG00000086826	322462	ZDB-GENE-050417-228	sult6b1	Human	6817	11453	SULT1A1	2	1.91	low	No	No	eggNOG, OrthoDB
ENSDARG00000086826	322462	ZDB-GENE-050417-228	sult6b1	Human	6783	11377	SULT1E1	2	1.91	low	No	No	eggNOG, OrthoDB
ENSDARG00000086826	322462	ZDB-GENE-050417-228	sult6b1	Human	445329	30004	SULT1A4	2	1.91	low	No	No	eggNOG, OrthoDB
ENSDARG00000086826	322462	ZDB-GENE-050417-228	sult6b1	Human	442038	33543	SULT1C3	2	1.91	low	No	No	eggNOG, OrthoDB
ENSDARG00000086826	322462	ZDB-GENE-050417-228	sult6b1	Human	27233	11457	SULT1C4	2	1.91	low	No	No	eggNOG, OrthoDB
ENSDARG00000086826	322462	ZDB-GENE-050417-228	sult6b1	Human	6799	11454	SULT1A2	2	1.91	low	No	No	eggNOG, OrthoDB
ENSDARG00000093906	101884242	ZDB-GENE-070912-31	xcl32a.1	Human	6846	10646	XCL2	1	1	low	Yes	No	OrthoFinder
ENSDARG00000093906	101884242	ZDB-GENE-070912-31	xcl32a.1	Human	6375	10645	XCL1	1	1	low	Yes	No	OrthoFinder
ENSDARG00000027600	393165	ZDB-GENE-040426-908	pdlim5b	Human	10611	17468	PDLIM5	9	9.21	high	Yes	Yes	Compara, eggNOG, Homologene, OrthoDB, orthoMCL, Panther, Phylome, TreeFam, ZFIN
ENSDARG00000027600	393165	ZDB-GENE-040426-908	pdlim5b	Human	9260	22958	PDLIM7	3	2.91	low	No	No	eggNOG, OrthoDB, OrthoFinder
ENSDARG00000027600	393165	ZDB-GENE-040426-908	pdlim5b	Human	11155	15710	LDB3	2	1.91	low	No	No	eggNOG, OrthoDB
ENSDARG00000054842	445127	ZDB-GENE-040801-24	hsd17b14	Human	51171	23238	HSD17B14	15	15.3	high	Yes	Yes	Compara, eggNOG, Hieranoid, Homologene, Inparanoid, OMA, OrthoDB, OrthoFinder, OrthoInspector, orthoMCL, Panther, Phylome, RoundUp, TreeFam, ZFIN
ENSDARG00000054842	445127	ZDB-GENE-040801-24	hsd17b14	Human	7923	3554	HSD17B8	2	2.03	low	No	No	OrthoFinder, RoundUp
ENSDARG00000054842	445127	ZDB-GENE-040801-24	hsd17b14	Human	84869	25891	CBR4	2	2.03	low	No	No	OrthoFinder, RoundUp
ENSDARG00000054842	445127	ZDB-GENE-040801-24	hsd17b14	Human	26063	2754	DECR2	2	1.93	low	No	No	eggNOG, RoundUp
ENSDARG00000054842	445127	ZDB-GENE-040801-24	hsd17b14	Human	56898	32389	BDH2	2	1.93	low	No	No	eggNOG, RoundUp
ENSDARG00000054842	445127	ZDB-GENE-040801-24	hsd17b14	Human	317749	19731	DHRS4L2	2	1.9	low	No	No	eggNOG, OrthoFinder
ENSDARG00000054842	445127	ZDB-GENE-040801-24	hsd17b14	Human	10202	18349	DHRS2	2	1.9	low	No	No	eggNOG, OrthoFinder
ENSDARG00000054842	445127	ZDB-GENE-040801-24	hsd17b14	Human	10901	16985	DHRS4	2	1.9	low	No	No	eggNOG, OrthoFinder
ENSDARG00000057452	619262	ZDB-GENE-050913-137	ston2	Human	85439	30652	STON2	11	11.22	high	Yes	Yes	Compara, eggNOG, Homologene, OMA, OrthoDB, OrthoFinder, orthoMCL, Panther, Phylome, TreeFam, ZFIN
ENSDARG00000057452	619262	ZDB-GENE-050913-137	ston2	Human	11037	17003	STON1	3	3	low	No	No	eggNOG, OrthoFinder, Panther
ENSDARG00000059311	553410	ZDB-GENE-050720-4	dpysl5b	Human	56896	20637	DPYSL5	10	10.22	high	Yes	Yes	Compara, eggNOG, OMA, OrthoDB, OrthoFinder, orthoMCL, Panther, Phylome, TreeFam, ZFIN
ENSDARG00000059311	553410	ZDB-GENE-050720-4	dpysl5b	Human	10570	3016	DPYSL4	3	2.91	low	No	No	eggNOG, OrthoDB, OrthoFinder
ENSDARG00000059311	553410	ZDB-GENE-050720-4	dpysl5b	Human	1400	2365	CRMP1	3	2.91	low	No	No	eggNOG, OrthoDB, OrthoFinder
ENSDARG00000059311	553410	ZDB-GENE-050720-4	dpysl5b	Human	1808	3014	DPYSL2	3	2.91	low	No	No	eggNOG, OrthoDB, OrthoFinder
ENSDARG00000059311	553410	ZDB-GENE-050720-4	dpysl5b	Human	1809	3015	DPYSL3	3	2.91	low	No	No	eggNOG, OrthoDB, OrthoFinder
ENSDARG00000059311	553410	ZDB-GENE-050720-4	dpysl5b	Human	1807	3013	DPYS	2	1.9	low	No	No	eggNOG, OrthoFinder
ENSDARG00000039830	337838	ZDB-GENE-030131-9966	gng5	Human	2787	4408	GNG5	15	15.3	high	Yes	Yes	Compara, eggNOG, Hieranoid, Homologene, Inparanoid, OMA, OrthoDB, OrthoFinder, OrthoInspector, orthoMCL, Panther, Phylome, RoundUp, TreeFam, ZFIN
ENSDARG00000039830	337838	ZDB-GENE-030131-9966	gng5	Human	55970	19663	GNG12	3	2.91	low	No	No	eggNOG, OrthoDB, OrthoFinder
ENSDARG00000039830	337838	ZDB-GENE-030131-9966	gng5	Human	2786	4407	GNG4	3	2.91	moderate	No	Yes	eggNOG, OrthoDB, OrthoFinder
ENSDARG00000039830	337838	ZDB-GENE-030131-9966	gng5	Human	54331	4404	GNG2	3	2.91	low	No	No	eggNOG, OrthoDB, OrthoFinder
ENSDARG00000039830	337838	ZDB-GENE-030131-9966	gng5	Human	2790	4402	GNG10	3	2.91	low	No	No	eggNOG, OrthoDB, OrthoFinder
ENSDARG00000039830	337838	ZDB-GENE-030131-9966	gng5	Human	94235	19664	GNG8	3	2.91	low	No	No	eggNOG, OrthoDB, OrthoFinder
ENSDARG00000039830	337838	ZDB-GENE-030131-9966	gng5	Human	105372280	53439	GNG14	2	2.01	low	No	No	OrthoDB, OrthoFinder
ENSDARG00000039830	337838	ZDB-GENE-030131-9966	gng5	Human	2791	4403	GNG11	2	1.9	low	No	No	eggNOG, OrthoFinder
ENSDARG00000039830	337838	ZDB-GENE-030131-9966	gng5	Human	2785	4405	GNG3	2	1.9	low	No	No	eggNOG, OrthoFinder
ENSDARG00000039830	337838	ZDB-GENE-030131-9966	gng5	Human	2788	4410	GNG7	2	1.9	low	No	No	eggNOG, OrthoFinder
ENSDARG00000039830	337838	ZDB-GENE-030131-9966	gng5	Human	2792	4411	GNGT1	2	1.9	low	No	No	eggNOG, OrthoFinder
ENSDARG00000039830	337838	ZDB-GENE-030131-9966	gng5	Human	2793	4412	GNGT2	2	1.9	low	No	No	eggNOG, OrthoFinder
ENSDARG00000039830	337838	ZDB-GENE-030131-9966	gng5	Human	51764	14131	GNG13	2	1.9	low	No	No	eggNOG, OrthoFinder
ENSDARG00000067813	100151763	ZDB-GENE-080516-8	zgc:171844	Human	89927	19213	BMERB1	5	4.91	moderate	Yes	No	eggNOG, Inparanoid, OrthoFinder, OrthoInspector, TreeFam
ENSDARG00000026376	568448	ZDB-GENE-031118-76	aco1	Human	48	117	ACO1	13	13.39	high	Yes	Yes	Compara, eggNOG, Hieranoid, Homologene, Inparanoid, OMA, OrthoFinder, OrthoInspector, Panther, Phylome, RoundUp, TreeFam, ZFIN
ENSDARG00000026376	568448	ZDB-GENE-031118-76	aco1	Human	3658	6115	IREB2	3	2.91	low	No	No	eggNOG, OrthoDB, OrthoFinder
ENSDARG00000026376	568448	ZDB-GENE-031118-76	aco1	Human	50	118	ACO2	2	1.91	low	No	No	eggNOG, OrthoDB
ENSDARG00000069829	573492	ZDB-GENE-050522-355	rragca	Human	64121	19902	RRAGC	11	11.22	moderate	Yes	No	Compara, eggNOG, Homologene, OMA, OrthoDB, OrthoFinder, orthoMCL, Panther, Phylome, TreeFam, ZFIN
ENSDARG00000069829	573492	ZDB-GENE-050522-355	rragca	Human	58528	19903	RRAGD	4	3.81	moderate	No	No	eggNOG, OrthoDB, OrthoFinder, orthoMCL
ENSDARG00000093650	100538006		LOC100538006					0	0	None
ENSDARG00000039136	550257	ZDB-GENE-050417-60	cox16	Human	51241	20213	COX16	10	10.21	high	Yes	Yes	Compara, eggNOG, Homologene, OMA, OrthoFinder, orthoMCL, Panther, Phylome, TreeFam, ZFIN
ENSDARG00000094732	566850	ZDB-GENE-050211-1	mical3b	Human	57553	24694	MICAL3	9	9.31	moderate	Yes	No	Compara, eggNOG, Hieranoid, OrthoDB, OrthoFinder, Panther, Phylome, TreeFam, ZFIN
ENSDARG00000094732	566850	ZDB-GENE-050211-1	mical3b	Human	9645	24693	MICAL2	4	3.94	moderate	No	No	eggNOG, OrthoDB, OrthoFinder, RoundUp
ENSDARG00000094732	566850	ZDB-GENE-050211-1	mical3b	Human	64780	20619	MICAL1	2	1.91	low	No	No	eggNOG, OrthoDB
ENSDARG00000045095	445109	ZDB-GENE-040801-246	elac1	Human	55520	14197	ELAC1	11	11.22	high	Yes	Yes	Compara, eggNOG, Homologene, OMA, OrthoDB, OrthoFinder, orthoMCL, Panther, Phylome, TreeFam, ZFIN
ENSDARG00000045095	445109	ZDB-GENE-040801-246	elac1	Human	60528	14198	ELAC2	2	1.8	low	No	No	eggNOG, orthoMCL
ENSDARG00000033501	393541	ZDB-GENE-040426-1433	tsc22d3	Human	1831	3051	TSC22D3	12	11.79	high	Yes	Yes	Compara, eggNOG, Hieranoid, Inparanoid, OMA, OrthoFinder, OrthoInspector, orthoMCL, Panther, Phylome, RoundUp, TreeFam
ENSDARG00000033501	393541	ZDB-GENE-040426-1433	tsc22d3	Human	81628	21696	TSC22D4	3	2.94	low	No	No	eggNOG, OrthoDB, RoundUp
ENSDARG00000033501	393541	ZDB-GENE-040426-1433	tsc22d3	Human	8848	16826	TSC22D1	3	2.94	low	No	No	eggNOG, OrthoDB, RoundUp
ENSDARG00000033501	393541	ZDB-GENE-040426-1433	tsc22d3	Human	9819	29095	TSC22D2	2	1.91	low	No	No	eggNOG, OrthoDB
ENSDARG00000062532	567272	ZDB-GENE-060825-87	washc2c	Human	253725	23414	WASHC2C	13	13.43	high	Yes	Yes	Compara, eggNOG, Hieranoid, Homologene, Inparanoid, OMA, OrthoDB, OrthoFinder, OrthoInspector, orthoMCL, Panther, RoundUp, ZFIN
ENSDARG00000062532	567272	ZDB-GENE-060825-87	washc2c	Human	387680	23416	WASHC2A	12	11.93	moderate	No	Yes	Compara, eggNOG, Hieranoid, Homologene, Inparanoid, OMA, OrthoDB, OrthoFinder, OrthoInspector, orthoMCL, Panther, RoundUp
ENSDARG00000069090	322811	ZDB-GENE-030131-1531	atp6v0d1	Human	9114	13724	ATP6V0D1	15	15.3	high	Yes	Yes	Compara, eggNOG, Hieranoid, Homologene, Inparanoid, OMA, OrthoDB, OrthoFinder, OrthoInspector, orthoMCL, Panther, Phylome, RoundUp, TreeFam, ZFIN
ENSDARG00000069090	322811	ZDB-GENE-030131-1531	atp6v0d1	Human	245972	18266	ATP6V0D2	5	4.91	moderate	No	Yes	eggNOG, OrthoDB, OrthoFinder, orthoMCL, Panther
ENSDARG00000063333	570945	ZDB-GENE-050208-132	nup210	Human	23225	30052	NUP210	15	15.3	high	Yes	Yes	Compara, eggNOG, Hieranoid, Homologene, Inparanoid, OMA, OrthoDB, OrthoFinder, OrthoInspector, orthoMCL, Panther, Phylome, RoundUp, TreeFam, ZFIN
ENSDARG00000063333	570945	ZDB-GENE-050208-132	nup210	Human	91181	29915	NUP210L	5	4.91	moderate	No	Yes	eggNOG, OrthoDB, OrthoFinder, orthoMCL, Panther
ENSDARG00000087247	797337	ZDB-GENE-140515-2	kcnab2a	Human	8514	6229	KCNAB2	13	13.47	high	Yes	Yes	eggNOG, Hieranoid, Homologene, Inparanoid, OMA, OrthoDB, OrthoFinder, OrthoInspector, Panther, Phylome, RoundUp, TreeFam, ZFIN
ENSDARG00000087247	797337	ZDB-GENE-140515-2	kcnab2a	Human	9196	6230	KCNAB3	4	3.94	moderate	No	No	eggNOG, OrthoDB, OrthoFinder, RoundUp
ENSDARG00000087247	797337	ZDB-GENE-140515-2	kcnab2a	Human	7881	6228	KCNAB1	4	3.94	moderate	No	No	eggNOG, OrthoDB, OrthoFinder, RoundUp
ENSDARG00000036442	368385	ZDB-GENE-030616-51	atp11c	Human	286410	13554	ATP11C	15	15.3	high	Yes	Yes	Compara, eggNOG, Hieranoid, Homologene, Inparanoid, OMA, OrthoDB, OrthoFinder, OrthoInspector, orthoMCL, Panther, Phylome, RoundUp, TreeFam, ZFIN
ENSDARG00000036442	368385	ZDB-GENE-030616-51	atp11c	Human	10396	13531	ATP8A1	3	2.81	low	No	No	eggNOG, OrthoDB, orthoMCL
ENSDARG00000036442	368385	ZDB-GENE-030616-51	atp11c	Human	23200	13553	ATP11B	3	2.81	low	No	No	eggNOG, OrthoDB, orthoMCL
ENSDARG00000036442	368385	ZDB-GENE-030616-51	atp11c	Human	5205	3706	ATP8B1	3	2.81	low	No	No	eggNOG, OrthoDB, orthoMCL
ENSDARG00000036442	368385	ZDB-GENE-030616-51	atp11c	Human	79895	13536	ATP8B4	3	2.81	low	No	No	eggNOG, OrthoDB, orthoMCL
ENSDARG00000036442	368385	ZDB-GENE-030616-51	atp11c	Human	148229	13535	ATP8B3	3	2.81	low	No	No	eggNOG, OrthoDB, orthoMCL
ENSDARG00000036442	368385	ZDB-GENE-030616-51	atp11c	Human	23250	13552	ATP11A	3	2.81	low	No	No	eggNOG, OrthoDB, orthoMCL
ENSDARG00000036442	368385	ZDB-GENE-030616-51	atp11c	Human	57198	13534	ATP8B2	3	2.81	low	No	No	eggNOG, OrthoDB, orthoMCL
ENSDARG00000036442	368385	ZDB-GENE-030616-51	atp11c	Human	51761	13533	ATP8A2	3	2.81	low	No	No	eggNOG, OrthoDB, orthoMCL
ENSDARG00000036442	368385	ZDB-GENE-030616-51	atp11c	Human	23120	13543	ATP10B	2	1.91	low	No	No	eggNOG, OrthoDB
ENSDARG00000036442	368385	ZDB-GENE-030616-51	atp11c	Human	57194	13542	ATP10A	2	1.91	low	No	No	eggNOG, OrthoDB
ENSDARG00000036442	368385	ZDB-GENE-030616-51	atp11c	Human	57205	13549	ATP10D	2	1.91	low	No	No	eggNOG, OrthoDB
ENSDARG00000073962	564862	ZDB-GENE-131127-581	ccdc32	Human	90416	28295	CCDC32	13	13.22	high	Yes	Yes	Compara, eggNOG, Hieranoid, Homologene, OMA, OrthoDB, OrthoFinder, OrthoInspector, orthoMCL, Panther, Phylome, TreeFam, ZFIN
ENSDARG00000046071	402980	ZDB-GENE-040426-1889	zgc:77838	Human	147339	28172	C18orf25	14	14.27	high	Yes	Yes	Compara, eggNOG, Hieranoid, Homologene, Inparanoid, OMA, OrthoDB, OrthoFinder, OrthoInspector, orthoMCL, Panther, Phylome, TreeFam, ZFIN
ENSDARG00000029671	558034	ZDB-GENE-060503-266	xpr1b	Human	9213	12827	XPR1	11	11.37	moderate	Yes	No	eggNOG, Inparanoid, OMA, OrthoDB, OrthoFinder, orthoMCL, Panther, Phylome, RoundUp, TreeFam, ZFIN
ENSDARG00000057323	565952	ZDB-GENE-041111-260	e2f8	Human	79733	24727	E2F8	14	14.27	high	Yes	Yes	Compara, eggNOG, Hieranoid, Homologene, Inparanoid, OMA, OrthoDB, OrthoFinder, OrthoInspector, orthoMCL, Panther, Phylome, TreeFam, ZFIN
ENSDARG00000057323	565952	ZDB-GENE-041111-260	e2f8	Human	144455	23820	E2F7	3	2.91	low	No	No	eggNOG, OrthoDB, OrthoFinder
ENSDARG00000011845	570999	ZDB-GENE-091020-5	chn2	Human	1124	1944	CHN2	14	14.39	high	Yes	Yes	Compara, eggNOG, Hieranoid, Homologene, Inparanoid, OMA, OrthoDB, OrthoFinder, OrthoInspector, orthoMCL, Panther, RoundUp, TreeFam, ZFIN
ENSDARG00000011845	570999	ZDB-GENE-091020-5	chn2	Human	1123	1943	CHN1	5	4.84	moderate	No	No	eggNOG, OrthoDB, OrthoFinder, orthoMCL, RoundUp
ENSDARG00000011845	570999	ZDB-GENE-091020-5	chn2	Human	9411	30207	ARHGAP29	3	2.94	low	No	No	eggNOG, OrthoDB, RoundUp
ENSDARG00000011845	570999	ZDB-GENE-091020-5	chn2	Human	55843	21030	ARHGAP15	2	2.04	low	No	No	OrthoDB, RoundUp
ENSDARG00000011845	570999	ZDB-GENE-091020-5	chn2	Human	101928168		LOC101928168	2	1.94	moderate	No	Yes	Compara, OMA
ENSDARG00000011845	570999	ZDB-GENE-091020-5	chn2	Human	23526	17102	ARHGAP45	2	1.91	low	No	No	eggNOG, OrthoDB
ENSDARG00000011845	570999	ZDB-GENE-091020-5	chn2	Human	51291	24852	GMIP	2	1.91	low	No	No	eggNOG, OrthoDB
ENSDARG00000045105	550127	ZDB-GENE-050417-1	foxn2b	Human	3344	5281	FOXN2	10	10.32	moderate	Yes	No	Compara, eggNOG, Homologene, OMA, OrthoDB, OrthoFinder, Panther, Phylome, TreeFam, ZFIN
ENSDARG00000045105	550127	ZDB-GENE-050417-1	foxn2b	Human	1112	1928	FOXN3	2	2.01	low	No	No	OrthoDB, OrthoFinder
ENSDARG00000031302	777731	ZDB-GENE-060920-2	smap1	Human	60682	19651	SMAP1	15	15.3	high	Yes	Yes	Compara, eggNOG, Hieranoid, Homologene, Inparanoid, OMA, OrthoDB, OrthoFinder, OrthoInspector, orthoMCL, Panther, Phylome, RoundUp, TreeFam, ZFIN
ENSDARG00000031302	777731	ZDB-GENE-060920-2	smap1	Human	64744	25082	SMAP2	5	4.84	moderate	No	No	eggNOG, OrthoDB, OrthoFinder, orthoMCL, RoundUp
ENSDARG00000011897	100333057	ZDB-GENE-130530-542	tsg101b	Human	7251	15971	TSG101	9	9.33	moderate	Yes	No	eggNOG, Inparanoid, OrthoDB, OrthoFinder, orthoMCL, Panther, Phylome, TreeFam, ZFIN
ENSDARG00000011897	100333057	ZDB-GENE-130530-542	tsg101b	Human	55293	30866	UEVLD	3	2.91	low	No	No	eggNOG, OrthoDB, OrthoFinder
ENSDARG00000059741	100333928	ZDB-GENE-140106-68	alpk1	Human	80216	20917	ALPK1	10	10.34	high	Yes	Yes	eggNOG, Inparanoid, OMA, OrthoDB, OrthoFinder, orthoMCL, Panther, Phylome, TreeFam, ZFIN
ENSDARG00000044134	100001219	ZDB-GENE-030616-608	iars2	Human	55699	29685	IARS2	14	14.27	high	Yes	Yes	Compara, eggNOG, Hieranoid, Homologene, Inparanoid, OMA, OrthoDB, OrthoFinder, OrthoInspector, orthoMCL, Panther, Phylome, TreeFam, ZFIN
ENSDARG00000044134	100001219	ZDB-GENE-030616-608	iars2	Human	3376	5330	IARS	3	2.81	low	No	No	eggNOG, OrthoDB, orthoMCL
ENSDARG00000061830	566809	ZDB-GENE-090313-45	prss12	Human	8492	9477	PRSS12	15	15.3	high	Yes	Yes	Compara, eggNOG, Hieranoid, Homologene, Inparanoid, OMA, OrthoDB, OrthoFinder, OrthoInspector, orthoMCL, Panther, Phylome, RoundUp, TreeFam, ZFIN
ENSDARG00000076213	566115	ZDB-GENE-120703-34	si:dkey-81e3.1	Human	9732	19192	DOCK4	7	6.81	moderate	Yes	No	Compara, eggNOG, OrthoDB, OrthoFinder, Panther, Phylome, TreeFam
ENSDARG00000076213	566115	ZDB-GENE-120703-34	si:dkey-81e3.1	Human	1793	2987	DOCK1	4	3.81	moderate	No	No	eggNOG, OrthoDB, OrthoFinder, orthoMCL
ENSDARG00000076213	566115	ZDB-GENE-120703-34	si:dkey-81e3.1	Human	1795	2989	DOCK3	4	3.81	moderate	No	No	eggNOG, OrthoDB, OrthoFinder, orthoMCL
ENSDARG00000076213	566115	ZDB-GENE-120703-34	si:dkey-81e3.1	Human	80005	23476	DOCK5	4	3.81	moderate	No	No	eggNOG, OrthoDB, OrthoFinder, orthoMCL
ENSDARG00000076213	566115	ZDB-GENE-120703-34	si:dkey-81e3.1	Human	1794	2988	DOCK2	3	2.8	moderate	No	Yes	eggNOG, OrthoFinder, orthoMCL
ENSDARG00000044551	100009663	ZDB-GENE-070209-65	atg9a	Human	79065	22408	ATG9A	12	11.97	high	Yes	Yes	Hieranoid, Homologene, Inparanoid, OMA, OrthoDB, OrthoFinder, OrthoInspector, orthoMCL, Panther, Phylome, RoundUp, TreeFam
ENSDARG00000044551	100009663	ZDB-GENE-070209-65	atg9a	Human	10058	47	ABCB6	2	1.94	low	No	No	Compara, OMA
ENSDARG00000056847	560418	ZDB-GENE-060503-728	si:dkey-27c15.3	Human	54856	25973	GON4L	8	7.81	moderate	Yes	No	eggNOG, OrthoDB, OrthoFinder, orthoMCL, Panther, Phylome, RoundUp, TreeFam
ENSDARG00000056847	560418	ZDB-GENE-060503-728	si:dkey-27c15.3	Human	55249	30935	YY1AP1	6	5.87	moderate	No	Yes	eggNOG, OrthoDB, OrthoFinder, orthoMCL, Panther, TreeFam
ENSDARG00000088708	100535003	ZDB-GENE-050928-1	ngfra	Human	4804	7809	NGFR	8	8.41	moderate	Yes	No	Compara, eggNOG, OMA, OrthoDB, OrthoFinder, Panther, TreeFam, ZFIN
ENSDARG00000074763	100003330	ZDB-GENE-100729-3	mrap2a	Human	112609	21232	MRAP2	12	12.48	high	Yes	Yes	Compara, eggNOG, Hieranoid, Homologene, Inparanoid, OMA, OrthoFinder, OrthoInspector, Panther, RoundUp, TreeFam, ZFIN
ENSDARG00000074763	100003330	ZDB-GENE-100729-3	mrap2a	Human	56246	1304	MRAP	2	2.06	moderate	No	Yes	Panther, TreeFam
ENSDARG00000098181	553745	ZDB-GENE-050522-9	zgc:113184	Human	10010	11562	TANK	2	1.96	moderate	Yes	No	OrthoInspector, TreeFam
ENSDARG00000020405	327082	ZDB-GENE-030131-5290	napab	Human	8775	7641	NAPA	15	15.3	high	Yes	Yes	Compara, eggNOG, Hieranoid, Homologene, Inparanoid, OMA, OrthoDB, OrthoFinder, OrthoInspector, orthoMCL, Panther, Phylome, RoundUp, TreeFam, ZFIN
ENSDARG00000020405	327082	ZDB-GENE-030131-5290	napab	Human	63908	15751	NAPB	5	4.84	moderate	No	No	eggNOG, OrthoDB, OrthoFinder, orthoMCL, RoundUp
ENSDARG00000075766	436632	ZDB-GENE-040718-51	sccpdha.1	Human	51097	24275	SCCPDH	12	12.25	moderate	Yes	No	Compara, eggNOG, Homologene, OMA, OrthoDB, OrthoFinder, orthoMCL, Panther, Phylome, RoundUp, TreeFam, ZFIN
ENSDARG00000041848	791729	ZDB-GENE-000427-1	rh50	Human	51458	18140	RHCG	4	3.87	moderate	Yes	No	eggNOG, OrthoDB, OrthoFinder, TreeFam
ENSDARG00000041848	791729	ZDB-GENE-000427-1	rh50	Human	57127	14572	RHBG	4	3.87	moderate	Yes	No	eggNOG, OrthoDB, OrthoFinder, TreeFam
ENSDARG00000041848	791729	ZDB-GENE-000427-1	rh50	Human	6005	10006	RHAG	3	2.91	low	No	No	eggNOG, OrthoDB, OrthoFinder
ENSDARG00000041848	791729	ZDB-GENE-000427-1	rh50	Human	6006	10008	RHCE	3	2.91	low	No	No	eggNOG, OrthoDB, OrthoFinder
ENSDARG00000041848	791729	ZDB-GENE-000427-1	rh50	Human	6007	10009	RHD	3	2.91	low	No	No	eggNOG, OrthoDB, OrthoFinder
ENSDARG00000058740	436873	ZDB-GENE-040718-344	ube2r2	Human	54926	19907	UBE2R2	14	14.37	high	Yes	Yes	eggNOG, Hieranoid, Homologene, Inparanoid, OMA, OrthoDB, OrthoFinder, OrthoInspector, orthoMCL, Panther, Phylome, RoundUp, TreeFam, ZFIN
ENSDARG00000058740	436873	ZDB-GENE-040718-344	ube2r2	Human	997	1734	CDC34	5	4.84	moderate	No	No	eggNOG, OrthoDB, OrthoFinder, orthoMCL, RoundUp
ENSDARG00000009350	336632	ZDB-GENE-030131-8576	atg3	Human	64422	20962	ATG3	15	15.3	high	Yes	Yes	Compara, eggNOG, Hieranoid, Homologene, Inparanoid, OMA, OrthoDB, OrthoFinder, OrthoInspector, orthoMCL, Panther, Phylome, RoundUp, TreeFam, ZFIN
ENSDARG00000100394	322814	ZDB-GENE-030131-1534	lnpep	Human	4012	6656	LNPEP	13	13.22	high	Yes	Yes	Compara, eggNOG, Hieranoid, Homologene, OMA, OrthoDB, OrthoFinder, OrthoInspector, orthoMCL, Panther, Phylome, TreeFam, ZFIN
ENSDARG00000100394	322814	ZDB-GENE-030131-1534	lnpep	Human	51752	18173	ERAP1	4	3.81	moderate	No	No	eggNOG, OrthoDB, OrthoFinder, orthoMCL
ENSDARG00000100394	322814	ZDB-GENE-030131-1534	lnpep	Human	64167	29499	ERAP2	4	3.81	moderate	No	No	eggNOG, OrthoDB, OrthoFinder, orthoMCL
ENSDARG00000100394	322814	ZDB-GENE-030131-1534	lnpep	Human	206338	26904	LVRN	3	2.91	low	No	No	eggNOG, OrthoDB, OrthoFinder
ENSDARG00000100394	322814	ZDB-GENE-030131-1534	lnpep	Human	9520	7900	NPEPPS	3	2.91	low	No	No	eggNOG, OrthoDB, OrthoFinder
ENSDARG00000100394	322814	ZDB-GENE-030131-1534	lnpep	Human	290	500	ANPEP	3	2.91	low	No	No	eggNOG, OrthoDB, OrthoFinder
ENSDARG00000100394	322814	ZDB-GENE-030131-1534	lnpep	Human	29953	30748	TRHDE	2	1.91	low	No	No	eggNOG, OrthoDB
ENSDARG00000100394	322814	ZDB-GENE-030131-1534	lnpep	Human	2028	3355	ENPEP	2	1.9	low	No	No	eggNOG, OrthoFinder
ENSDARG00000075164	323348	ZDB-GENE-030131-2068	wu:fb95h02	Human	4638	7590	MYLK	3	2.76	moderate	Yes	No	eggNOG, orthoMCL, TreeFam
ENSDARG00000075164	100003770	ZDB-GENE-050309-74	mylk5	Human	4638	7590	MYLK	3	3.04	moderate	Yes	No	OrthoDB, OrthoFinder, RoundUp
ENSDARG00000035514	767749	ZDB-GENE-060929-532	adam28	Human	10863	206	ADAM28	6	6.46	high	Yes	Yes	Compara, OMA, OrthoDB, Panther, Phylome, ZFIN
ENSDARG00000035514	767749	ZDB-GENE-060929-532	adam28	Human	8756	214	ADAM7	3	3.02	low	No	No	OrthoDB, Panther, Phylome
ENSDARG00000035514	767749	ZDB-GENE-060929-532	adam28	Human	27299	16299	ADAMDEC1	3	3.01	moderate	No	Yes	OrthoFinder, Panther, Phylome
ENSDARG00000019328	325938	ZDB-GENE-030131-4663	plxna4	Human	91584	9102	PLXNA4	15	15.3	high	Yes	Yes	Compara, eggNOG, Hieranoid, Homologene, Inparanoid, OMA, OrthoDB, OrthoFinder, OrthoInspector, orthoMCL, Panther, Phylome, RoundUp, TreeFam, ZFIN
ENSDARG00000019328	325938	ZDB-GENE-030131-4663	plxna4	Human	5362	9100	PLXNA2	5	4.84	moderate	No	No	eggNOG, OrthoDB, OrthoFinder, orthoMCL, RoundUp
ENSDARG00000019328	325938	ZDB-GENE-030131-4663	plxna4	Human	55558	9101	PLXNA3	5	4.84	moderate	No	No	eggNOG, OrthoDB, OrthoFinder, orthoMCL, RoundUp
ENSDARG00000019328	325938	ZDB-GENE-030131-4663	plxna4	Human	5365	9105	PLXNB3	4	3.81	moderate	No	No	eggNOG, OrthoDB, OrthoFinder, orthoMCL
ENSDARG00000019328	325938	ZDB-GENE-030131-4663	plxna4	Human	5361	9099	PLXNA1	4	3.81	moderate	No	No	eggNOG, OrthoDB, OrthoFinder, orthoMCL
ENSDARG00000019328	325938	ZDB-GENE-030131-4663	plxna4	Human	23654	9104	PLXNB2	4	3.81	moderate	No	No	eggNOG, OrthoDB, OrthoFinder, orthoMCL
ENSDARG00000019328	325938	ZDB-GENE-030131-4663	plxna4	Human	23129	9107	PLXND1	3	2.81	low	No	No	eggNOG, OrthoDB, orthoMCL
ENSDARG00000019328	325938	ZDB-GENE-030131-4663	plxna4	Human	5364	9103	PLXNB1	3	2.81	low	No	No	eggNOG, OrthoDB, orthoMCL
ENSDARG00000019328	325938	ZDB-GENE-030131-4663	plxna4	Human	10154	9106	PLXNC1	2	1.91	low	No	No	eggNOG, OrthoDB
ENSDARG00000043480	503536	ZDB-GENE-050220-14	rbbp8	Human	5932	9891	RBBP8	13	13.37	high	Yes	Yes	eggNOG, Hieranoid, Inparanoid, OMA, OrthoDB, OrthoFinder, OrthoInspector, orthoMCL, Panther, Phylome, RoundUp, TreeFam, ZFIN
ENSDARG00000022891	557610	ZDB-GENE-080303-32	zgc:175214	Human	79845	21147	RNF122	4	4.01	moderate	Yes	No	eggNOG, OrthoDB, OrthoFinder, Panther
ENSDARG00000022891	557610	ZDB-GENE-080303-32	zgc:175214	Human	11237	13779	RNF24	3	2.91	low	No	No	eggNOG, OrthoDB, OrthoFinder
ENSDARG00000078313	100332329		LOC100332329	Human	4650	7609	MYO9B	7	7.05	moderate	Yes	No	Compara, Hieranoid, OMA, OrthoDB, OrthoFinder, OrthoInspector, Panther
ENSDARG00000035133	334003	ZDB-GENE-030131-5935	pho					0	0	None
ENSDARG00000056549	393881	ZDB-GENE-040426-1108	vps26a	Human	9559	12711	VPS26A	15	15.3	high	Yes	Yes	Compara, eggNOG, Hieranoid, Homologene, Inparanoid, OMA, OrthoDB, OrthoFinder, OrthoInspector, orthoMCL, Panther, Phylome, RoundUp, TreeFam, ZFIN
ENSDARG00000056549	393881	ZDB-GENE-040426-1108	vps26a	Human	112936	28119	VPS26B	5	4.84	moderate	No	No	eggNOG, OrthoDB, OrthoFinder, orthoMCL, RoundUp
ENSDARG00000078888	100002928	ZDB-GENE-050809-24	iqgap1	Human	8826	6110	IQGAP1	10	10.29	high	Yes	Yes	eggNOG, Homologene, OMA, OrthoDB, OrthoFinder, orthoMCL, Panther, Phylome, TreeFam, ZFIN
ENSDARG00000078888	100002928	ZDB-GENE-050809-24	iqgap1	Human	10788	6111	IQGAP2	4	3.81	moderate	No	No	eggNOG, OrthoDB, OrthoFinder, orthoMCL
ENSDARG00000078888	100002928	ZDB-GENE-050809-24	iqgap1	Human	128239	20669	IQGAP3	3	2.8	low	No	No	eggNOG, OrthoFinder, orthoMCL
ENSDARG00000042726	563649	ZDB-GENE-091118-23	grb7	Human	2886	4567	GRB7	7	6.81	high	Yes	Yes	Compara, eggNOG, OrthoDB, OrthoFinder, Panther, Phylome, TreeFam
ENSDARG00000073837	556400	ZDB-GENE-060810-183	senp2	Human	59343	23116	SENP2	9	9.38	high	Yes	Yes	eggNOG, Homologene, OrthoDB, OrthoFinder, OrthoInspector, Panther, Phylome, TreeFam, ZFIN
ENSDARG00000073837	556400	ZDB-GENE-060810-183	senp2	Human	29843	17927	SENP1	5	4.94	moderate	No	No	Compara, eggNOG, OrthoDB, OrthoFinder, Panther
ENSDARG00000073837	556400	ZDB-GENE-060810-183	senp2	Human	26168	17862	SENP3	2	1.91	low	No	No	eggNOG, OrthoDB
ENSDARG00000073837	556400	ZDB-GENE-060810-183	senp2	Human	205564	28407	SENP5	2	1.91	low	No	No	eggNOG, OrthoDB
ENSDARG00000061124	569063	ZDB-GENE-030219-11	srpra	Human	6734	11307	SRPRA	15	15.3	high	Yes	Yes	Compara, eggNOG, Hieranoid, Homologene, Inparanoid, OMA, OrthoDB, OrthoFinder, OrthoInspector, orthoMCL, Panther, Phylome, RoundUp, TreeFam, ZFIN
ENSDARG00000011809	568573	ZDB-GENE-081022-3	mical1	Human	64780	20619	MICAL1	9	9.25	high	Yes	Yes	Compara, eggNOG, OMA, OrthoDB, OrthoFinder, Phylome, RoundUp, TreeFam, ZFIN
ENSDARG00000011809	568573	ZDB-GENE-081022-3	mical1	Human	57553	24694	MICAL3	3	3.01	low	No	No	eggNOG, OrthoDB, Panther
ENSDARG00000011809	568573	ZDB-GENE-081022-3	mical1	Human	9645	24693	MICAL2	2	1.91	low	No	No	eggNOG, OrthoDB
ENSDARG00000105068	100334410	ZDB-GENE-120215-185	si:ch1073-443f11.2	Human	440335	48329	SMIM22	5	4.94	high	Yes	Yes	Compara, eggNOG, OrthoDB, OrthoFinder, Panther
ENSDARG00000104495	445125	ZDB-GENE-040801-22	pltp	Human	5360	9093	PLTP	15	15.3	high	Yes	Yes	Compara, eggNOG, Hieranoid, Homologene, Inparanoid, OMA, OrthoDB, OrthoFinder, OrthoInspector, orthoMCL, Panther, Phylome, RoundUp, TreeFam, ZFIN
ENSDARG00000077573	564693	ZDB-GENE-090309-2	tmprss13b	Human	84000	29808	TMPRSS13	14	14.29	high	Yes	Yes	Compara, eggNOG, Hieranoid, Homologene, Inparanoid, OrthoDB, OrthoFinder, OrthoInspector, orthoMCL, Panther, Phylome, RoundUp, TreeFam, ZFIN
ENSDARG00000041691	563771	ZDB-GENE-050419-146	bhlhe41	Human	79365	16617	BHLHE41	13	13.39	high	Yes	Yes	Compara, eggNOG, Hieranoid, Inparanoid, OMA, OrthoDB, OrthoFinder, OrthoInspector, orthoMCL, Panther, RoundUp, TreeFam, ZFIN
ENSDARG00000041691	563771	ZDB-GENE-050419-146	bhlhe41	Human	8553	1046	BHLHE40	2	1.91	low	No	No	eggNOG, OrthoDB
ENSDARG00000034503	140633	ZDB-GENE-011220-2	per2	Human	8864	8846	PER2	15	15.3	high	Yes	Yes	Compara, eggNOG, Hieranoid, Homologene, Inparanoid, OMA, OrthoDB, OrthoFinder, OrthoInspector, orthoMCL, Panther, Phylome, RoundUp, TreeFam, ZFIN
ENSDARG00000034503	140633	ZDB-GENE-011220-2	per2	Human	8863	8847	PER3	4	3.83	moderate	No	No	eggNOG, OrthoFinder, orthoMCL, RoundUp
ENSDARG00000034503	140633	ZDB-GENE-011220-2	per2	Human	5187	8845	PER1	4	3.81	moderate	No	No	eggNOG, OrthoDB, OrthoFinder, orthoMCL
ENSDARG00000098486	336876	ZDB-GENE-030131-8820	tollip	Human	54472	16476	TOLLIP	15	15.3	high	Yes	Yes	Compara, eggNOG, Hieranoid, Homologene, Inparanoid, OMA, OrthoDB, OrthoFinder, OrthoInspector, orthoMCL, Panther, Phylome, RoundUp, TreeFam, ZFIN
ENSDARG00000007387	325410	ZDB-GENE-030131-4135	irf2a	Human	3660	6117	IRF2	6	6.4	moderate	Yes	No	Compara, eggNOG, OrthoDB, Panther, TreeFam, ZFIN
ENSDARG00000086126	327484	ZDB-GENE-030131-5695	trim33l	Human	5371	9113	PML	1	1.1	low	Yes	Yes	Panther
ENSDARG00000086126	327484	ZDB-GENE-030131-5695	trim33l	Human	10155	16384	TRIM28	1	0.93	low	Yes	No	Compara
ENSDARG00000026028	561373	ZDB-GENE-070912-605	ankrd44	Human	91526	25259	ANKRD44	11	10.91	high	Yes	Yes	Compara, Hieranoid, Homologene, Inparanoid, OMA, OrthoDB, OrthoFinder, OrthoInspector, orthoMCL, Panther, Phylome
ENSDARG00000026028	561373	ZDB-GENE-070912-605	ankrd44	Human	23243	29024	ANKRD28	4	3.81	moderate	No	No	eggNOG, OrthoDB, OrthoFinder, orthoMCL
ENSDARG00000026028	561373	ZDB-GENE-070912-605	ankrd44	Human	283373	26614	ANKRD52	4	3.81	moderate	No	No	eggNOG, OrthoDB, OrthoFinder, orthoMCL
ENSDARG00000060051	560024	ZDB-GENE-070112-1472	slc47a2.1	Human	55244	25588	SLC47A1	12	11.79	high	Yes	Yes	Compara, eggNOG, Hieranoid, Inparanoid, OrthoDB, OrthoFinder, OrthoInspector, orthoMCL, Panther, Phylome, RoundUp, TreeFam
ENSDARG00000060051	560024	ZDB-GENE-070112-1472	slc47a2.1	Human	146802	26439	SLC47A2	9	9.21	moderate	No	Yes	Compara, eggNOG, OrthoDB, OrthoFinder, orthoMCL, Panther, Phylome, TreeFam, ZFIN
ENSDARG00000016474	406385	ZDB-GENE-040426-2115	galcb	Human	2581	4115	GALC	11	11.22	moderate	Yes	No	Compara, eggNOG, Homologene, OMA, OrthoDB, OrthoFinder, orthoMCL, Panther, Phylome, TreeFam, ZFIN
ENSDARG00000077768	561914	ZDB-GENE-070705-156	malt1	Human	10892	6819	MALT1	14	14.27	high	Yes	Yes	Compara, eggNOG, Hieranoid, Homologene, Inparanoid, OMA, OrthoDB, OrthoFinder, OrthoInspector, orthoMCL, Panther, Phylome, TreeFam, ZFIN
ENSDARG00000030781	445288	ZDB-GENE-040808-64	acads	Human	35	90	ACADS	13	13.29	high	Yes	Yes	Compara, eggNOG, Hieranoid, Homologene, OMA, OrthoDB, OrthoFinder, OrthoInspector, orthoMCL, Panther, Phylome, RoundUp, ZFIN
ENSDARG00000030781	445288	ZDB-GENE-040808-64	acads	Human	36	91	ACADSB	3	2.81	low	No	No	eggNOG, OrthoDB, orthoMCL
ENSDARG00000030781	445288	ZDB-GENE-040808-64	acads	Human	34	89	ACADM	2	1.91	low	No	No	eggNOG, OrthoDB
ENSDARG00000030781	445288	ZDB-GENE-040808-64	acads	Human	2639	4189	GCDH	2	1.91	low	No	No	eggNOG, OrthoDB
ENSDARG00000030781	445288	ZDB-GENE-040808-64	acads	Human	27034	87	ACAD8	2	1.91	low	No	No	eggNOG, OrthoDB
ENSDARG00000030781	445288	ZDB-GENE-040808-64	acads	Human	3712	6186	IVD	2	1.91	low	No	No	eggNOG, OrthoDB

## Sheet: zebrafish to mouse orthology
Zebrafish GeneID	Zebrafish Gene ID	ZFINID	Zebrafish Symbol	Species	Mouse GeneID	MGIID	Mouse Symbol	DIOPT Score	Weighted Score	Rank	Best Score	Best Score Reverse	Prediction Derived From
ENSDARG00000076573	560795	ZDB-GENE-100922-28	si:dkey-88j15.3	Mouse	107526	1349656	Gimap4	4	4.04	moderate	Yes	No	Compara, OrthoDB, OrthoFinder, Panther
ENSDARG00000076573	560795	ZDB-GENE-100922-28	si:dkey-88j15.3	Mouse	317758	3511744	Gimap9	4	4.04	moderate	Yes	No	Compara, OMA, OrthoFinder, Panther
ENSDARG00000076573	560795	ZDB-GENE-100922-28	si:dkey-88j15.3	Mouse	16205	109368	Gimap1	4	4.04	moderate	Yes	No	Compara, OrthoDB, OrthoFinder, Panther
ENSDARG00000076573	560795	ZDB-GENE-100922-28	si:dkey-88j15.3	Mouse	317757	2442232	Gimap5	3	3.11	low	No	No	OrthoDB, OrthoFinder, Panther
ENSDARG00000076573	560795	ZDB-GENE-100922-28	si:dkey-88j15.3	Mouse	83408	1932723	Gimap3	3	3.11	low	No	No	OrthoDB, OrthoFinder, Panther
ENSDARG00000076573	560795	ZDB-GENE-100922-28	si:dkey-88j15.3	Mouse	231932	1349657	Gimap7	3	3.11	low	No	No	OMA, OrthoFinder, Panther
ENSDARG00000076573	560795	ZDB-GENE-100922-28	si:dkey-88j15.3	Mouse	231931	1918876	Gimap6	3	3.03	low	No	No	Compara, OrthoFinder, Panther
ENSDARG00000076573	560795	ZDB-GENE-100922-28	si:dkey-88j15.3	Mouse	243374	2685303	Gimap8	2	2.1	low	No	No	OrthoInspector, Panther
ENSDARG00000089327	101884219		crtam	Mouse	54698	1859822	Crtam	10	10.02	high	Yes	Yes	Compara, eggNOG, Hieranoid, Homologene, Inparanoid, OMA, OrthoFinder, OrthoInspector, Panther, RoundUp
ENSDARG00000075014	406452	ZDB-GENE-040426-2204	sqstm1	Mouse	18412	107931	Sqstm1	14	14.29	high	Yes	Yes	Compara, eggNOG, Hieranoid, Homologene, Inparanoid, OMA, OrthoFinder, OrthoInspector, orthoMCL, Panther, Phylome, RoundUp, TreeFam, ZFIN
ENSDARG00000035435	555717	ZDB-GENE-060526-368	m17	Mouse	12803	88439	Cntf	3	3.01	high	Yes	Yes	OrthoFinder, Panther, Phylome
ENSDARG00000002986	553701	ZDB-GENE-050522-434	gda	Mouse	14544	95678	Gda	10	10.21	high	Yes	Yes	Compara, eggNOG, Homologene, OMA, OrthoFinder, orthoMCL, Panther, Phylome, TreeFam, ZFIN
ENSDARG00000099672	336597	ZDB-GENE-030131-8541	capgb	Mouse	12332	1098259	Capg	13	13.22	high	Yes	Yes	Compara, eggNOG, Hieranoid, Homologene, OMA, OrthoDB, OrthoFinder, OrthoInspector, orthoMCL, Panther, Phylome, TreeFam, ZFIN
ENSDARG00000099672	336597	ZDB-GENE-030131-8541	capgb	Mouse	22351	1201781	Vill	2	1.91	low	No	No	eggNOG, OrthoDB
ENSDARG00000099672	336597	ZDB-GENE-030131-8541	capgb	Mouse	227753	95851	Gsn	2	1.91	low	No	No	eggNOG, OrthoDB
ENSDARG00000099672	336597	ZDB-GENE-030131-8541	capgb	Mouse	20259	1306794	Scin	2	1.91	low	No	No	eggNOG, OrthoDB
ENSDARG00000099672	336597	ZDB-GENE-030131-8541	capgb	Mouse	11567	1333798	Avil	2	1.91	low	No	No	eggNOG, OrthoDB
ENSDARG00000094327	101885834	ZDB-GENE-141216-11	si:dkey-205k8.5	Mouse	70951	1918201	Spata1	6	5.94	high	Yes	Yes	Compara, eggNOG, Homologene, OMA, OrthoFinder, Panther
ENSDARG00000002353	393842	ZDB-GENE-040426-1877	tagapa	Mouse	72536	3615484	Tagap	9	8.96	moderate	Yes	No	Compara, eggNOG, Inparanoid, OMA, OrthoDB, OrthoFinder, OrthoInspector, Panther, TreeFam
ENSDARG00000002353	393842	ZDB-GENE-040426-1877	tagapa	Mouse	380608	1919786	Tagap1	7	6.94	moderate	No	Yes	Compara, eggNOG, Inparanoid, OrthoFinder, OrthoInspector, Panther, TreeFam
ENSDARG00000002353	393842	ZDB-GENE-040426-1877	tagapa	Mouse	244867	2445175	Arhgap20	4	3.84	moderate	No	No	eggNOG, OrthoDB, orthoMCL, RoundUp
ENSDARG00000002353	393842	ZDB-GENE-040426-1877	tagapa	Mouse	71824	1919074	1700006A11Rik	2	1.91	low	No	No	eggNOG, OrthoDB
ENSDARG00000010625	436834	ZDB-GENE-040718-299	clic2	Mouse	114584	2148924	Clic1	3	2.91	moderate	Yes	No	eggNOG, OrthoDB, OrthoFinder
ENSDARG00000010625	436834	ZDB-GENE-040718-299	clic2	Mouse	209195	2146607	Clic6	3	2.91	moderate	Yes	No	eggNOG, OrthoDB, OrthoFinder
ENSDARG00000010625	436834	ZDB-GENE-040718-299	clic2	Mouse	224796	1917912	Clic5	3	2.91	moderate	Yes	No	eggNOG, OrthoDB, OrthoFinder
ENSDARG00000010625	436834	ZDB-GENE-040718-299	clic2	Mouse	29876	1352754	Clic4	2	1.9	low	No	No	eggNOG, OrthoFinder
ENSDARG00000010625	436834	ZDB-GENE-040718-299	clic2	Mouse	69454	1916704	Clic3	2	1.9	low	No	No	eggNOG, OrthoFinder
ENSDARG00000091411	100317238	ZDB-GENE-060503-213	si:ch211-214p13.9	Mouse	271375	3042847	Cd200r2	6	5.87	high	Yes	Yes	eggNOG, Hieranoid, Inparanoid, OrthoDB, OrthoFinder, Phylome
ENSDARG00000091411	100317238	ZDB-GENE-060503-213	si:ch211-214p13.9	Mouse	74603	1921853	Cd200r3	6	5.87	high	Yes	Yes	eggNOG, Hieranoid, Inparanoid, OrthoDB, OrthoFinder, Phylome
ENSDARG00000091411	100317238	ZDB-GENE-060503-213	si:ch211-214p13.9	Mouse	57781	1889024	Cd200r1	6	5.87	high	Yes	Yes	eggNOG, Hieranoid, Inparanoid, OrthoDB, OrthoFinder, Phylome
ENSDARG00000091411	100317238	ZDB-GENE-060503-213	si:ch211-214p13.9	Mouse	239849	3036289	Cd200r4	5	4.86	moderate	No	Yes	eggNOG, Hieranoid, Inparanoid, OrthoFinder, Phylome
ENSDARG00000091411	100317238	ZDB-GENE-060503-213	si:ch211-214p13.9	Mouse	319823	2442797	F630003A18Rik	4	3.96	moderate	No	Yes	Hieranoid, Inparanoid, OrthoFinder, Phylome
ENSDARG00000105232	100537173	ZDB-GENE-141216-116	si:ch211-260e23.8	Mouse	72244	1919494	1600014C10Rik	8	8.07	moderate	Yes	No	Compara, Hieranoid, Homologene, OMA, OrthoFinder, OrthoInspector, Panther, RoundUp
ENSDARG00000077726	572044	ZDB-GENE-050208-306	nocta	Mouse	12457	109382	Noct	11	11.26	high	Yes	Yes	Compara, eggNOG, Inparanoid, OMA, OrthoFinder, OrthoInspector, orthoMCL, Panther, Phylome, TreeFam, ZFIN
ENSDARG00000077726	572044	ZDB-GENE-050208-306	nocta	Mouse	211948	2443226	Pde12	2	1.91	low	No	No	eggNOG, OrthoDB
ENSDARG00000076800	571217	ZDB-GENE-101104-7	tnfrsf18	Mouse	21936	894675	Tnfrsf18	11	11.4	high	Yes	Yes	eggNOG, Hieranoid, Inparanoid, OMA, OrthoFinder, OrthoInspector, orthoMCL, Panther, Phylome, RoundUp, ZFIN
ENSDARG00000101356	101883625		LOC101883625	Mouse	268857	2444070	Nlrc3	1	1.1	low	Yes	No	Panther
ENSDARG00000104344	751722	ZDB-GENE-060825-61	ccdc127a	Mouse	67433	1914683	Ccdc127	9	9.28	moderate	Yes	No	eggNOG, Homologene, OMA, OrthoFinder, orthoMCL, Panther, Phylome, TreeFam, ZFIN
ENSDARG00000104344	100151586	ZDB-GENE-130530-933	zmp:0000000930	Mouse	21393	1330233	Tcap	2	2	moderate	Yes	No	eggNOG, Panther
ENSDARG00000101849	560140	ZDB-GENE-041210-60	adipor2	Mouse	68465	93830	Adipor2	14	14.39	high	Yes	Yes	Compara, eggNOG, Hieranoid, Homologene, Inparanoid, OMA, OrthoDB, OrthoFinder, OrthoInspector, orthoMCL, Panther, RoundUp, TreeFam, ZFIN
ENSDARG00000101849	560140	ZDB-GENE-041210-60	adipor2	Mouse	72674	1919924	Adipor1	4	3.83	moderate	No	No	eggNOG, OrthoFinder, orthoMCL, RoundUp
ENSDARG00000101849	560140	ZDB-GENE-041210-60	adipor2	Mouse	101055651	3779634	Gm6821	2	1.91	low	No	No	eggNOG, OrthoDB
ENSDARG00000101849	560140	ZDB-GENE-041210-60	adipor2	Mouse	74090	1921340	Paqr5	2	1.91	low	No	No	eggNOG, OrthoDB
ENSDARG00000101849	560140	ZDB-GENE-041210-60	adipor2	Mouse	74229	1921479	Paqr8	2	1.91	low	No	No	eggNOG, OrthoDB
ENSDARG00000101849	560140	ZDB-GENE-041210-60	adipor2	Mouse	71904	1919154	Paqr7	2	1.91	low	No	No	eggNOG, OrthoDB
ENSDARG00000101849	560140	ZDB-GENE-041210-60	adipor2	Mouse	68957	1916207	Paqr6	2	1.91	low	No	No	eggNOG, OrthoDB
ENSDARG00000101849	560140	ZDB-GENE-041210-60	adipor2	Mouse	76498	1923748	Paqr4	2	1.91	low	No	No	eggNOG, OrthoDB
ENSDARG00000101849	560140	ZDB-GENE-041210-60	adipor2	Mouse	75552	1922802	Paqr9	2	1.91	low	No	No	eggNOG, OrthoDB
ENSDARG00000101849	560140	ZDB-GENE-041210-60	adipor2	Mouse	231474	2679683	Paqr3	2	1.91	low	No	No	eggNOG, OrthoDB
ENSDARG00000053858	541319	ZDB-GENE-041111-1	crip1	Mouse	12925	88501	Crip1	13	13.41	high	Yes	Yes	eggNOG, Hieranoid, Homologene, Inparanoid, OMA, OrthoDB, OrthoFinder, OrthoInspector, orthoMCL, Panther, Phylome, RoundUp, ZFIN
ENSDARG00000053858	541319	ZDB-GENE-041111-1	crip1	Mouse	114570	2152434	Crip3	3	2.91	low	No	No	eggNOG, OrthoDB, OrthoFinder
ENSDARG00000053858	541319	ZDB-GENE-041111-1	crip1	Mouse	68337	1915587	Crip2	3	2.91	low	No	No	eggNOG, OrthoDB, OrthoFinder
ENSDARG00000053858	541319	ZDB-GENE-041111-1	crip1	Mouse	215653	2442060	Rassf2	2	1.93	low	No	No	orthoMCL, RoundUp
ENSDARG00000053858	541319	ZDB-GENE-041111-1	crip1	Mouse	13008	1202907	Csrp2	2	1.91	low	No	No	eggNOG, OrthoDB
ENSDARG00000053858	541319	ZDB-GENE-041111-1	crip1	Mouse	13009	1330824	Csrp3	2	1.91	low	No	No	eggNOG, OrthoDB
ENSDARG00000059651	564304	ZDB-GENE-030131-4591	cidec	Mouse	14311	95585	Cidec	14	14.29	high	Yes	Yes	Compara, eggNOG, Hieranoid, Homologene, Inparanoid, OMA, OrthoFinder, OrthoInspector, orthoMCL, Panther, Phylome, RoundUp, TreeFam, ZFIN
ENSDARG00000059651	564304	ZDB-GENE-030131-4591	cidec	Mouse	12683	1270845	Cidea	4	3.94	moderate	No	No	eggNOG, OrthoDB, OrthoFinder, RoundUp
ENSDARG00000059651	564304	ZDB-GENE-030131-4591	cidec	Mouse	12684	1270844	Cideb	4	3.94	moderate	No	No	eggNOG, OrthoDB, OrthoFinder, RoundUp
ENSDARG00000008867	321107	ZDB-GENE-030131-9662	rap1b	Mouse	215449	894315	Rap1b	13	13.44	high	Yes	Yes	Compara, Hieranoid, Homologene, Inparanoid, OMA, OrthoDB, OrthoFinder, OrthoInspector, orthoMCL, Panther, Phylome, RoundUp, ZFIN
ENSDARG00000008867	321107	ZDB-GENE-030131-9662	rap1b	Mouse	109905	97852	Rap1a	4	3.94	moderate	No	No	OMA, OrthoFinder, orthoMCL, RoundUp
ENSDARG00000008867	321107	ZDB-GENE-030131-9662	rap1b	Mouse	15461	96224	Hras	2	2.03	low	No	No	OrthoFinder, RoundUp
ENSDARG00000008867	321107	ZDB-GENE-030131-9662	rap1b	Mouse	16653	96680	Kras	2	2.03	low	No	No	OrthoFinder, RoundUp
ENSDARG00000008867	321107	ZDB-GENE-030131-9662	rap1b	Mouse	66922	1914172	Rras2	2	2.03	low	No	No	OrthoFinder, RoundUp
ENSDARG00000008867	321107	ZDB-GENE-030131-9662	rap1b	Mouse	20130	98179	Rras	2	2.03	low	No	No	OrthoFinder, RoundUp
ENSDARG00000008867	321107	ZDB-GENE-030131-9662	rap1b	Mouse	74012	1921262	Rap2b	2	2.01	low	No	No	OrthoDB, OrthoFinder
ENSDARG00000008867	321107	ZDB-GENE-030131-9662	rap1b	Mouse	76108	97855	Rap2a	2	2.01	low	No	No	OrthoDB, OrthoFinder
ENSDARG00000008867	321107	ZDB-GENE-030131-9662	rap1b	Mouse	72065	1919315	Rap2c	2	2.01	low	No	No	OrthoDB, OrthoFinder
ENSDARG00000044276	432385	ZDB-GENE-050706-97	spp1	Mouse	20750	98389	Spp1	1	1.1	low	Yes	Yes	Panther
ENSDARG00000087176	101883587	ZDB-GENE-130103-8	rskra	Mouse	216976	2652869	Rskr	9	8.92	high	Yes	Yes	Compara, eggNOG, Hieranoid, Homologene, OrthoFinder, OrthoInspector, Panther, RoundUp, TreeFam
ENSDARG00000033666	406667	ZDB-GENE-040426-2675	pi4k2a	Mouse	84095	1934031	Pi4k2a	15	15.3	high	Yes	Yes	Compara, eggNOG, Hieranoid, Homologene, Inparanoid, OMA, OrthoDB, OrthoFinder, OrthoInspector, orthoMCL, Panther, Phylome, RoundUp, TreeFam, ZFIN
ENSDARG00000033666	406667	ZDB-GENE-040426-2675	pi4k2a	Mouse	67073	1914323	Pi4k2b	4	3.83	moderate	No	No	eggNOG, OrthoFinder, orthoMCL, RoundUp
ENSDARG00000102308	553591	ZDB-GENE-050522-194	ttc39c	Mouse	72747	1919997	Ttc39c	15	15.3	high	Yes	Yes	Compara, eggNOG, Hieranoid, Homologene, Inparanoid, OMA, OrthoDB, OrthoFinder, OrthoInspector, orthoMCL, Panther, Phylome, RoundUp, TreeFam, ZFIN
ENSDARG00000102308	553591	ZDB-GENE-050522-194	ttc39c	Mouse	230603	2444350	Ttc39a	4	3.94	moderate	No	No	eggNOG, OrthoDB, OrthoFinder, RoundUp
ENSDARG00000102308	553591	ZDB-GENE-050522-194	ttc39c	Mouse	69863	1917113	Ttc39b	3	2.93	low	No	No	eggNOG, OrthoFinder, RoundUp
ENSDARG00000102308	553591	ZDB-GENE-050522-194	ttc39c	Mouse	67737	1914987	Ttc39d	2	2.01	low	No	No	OrthoDB, OrthoFinder
ENSDARG00000063159	566871	ZDB-GENE-081105-41	si:dkey-32e23.4	Mouse	74006	1921256	Dnm1l	6	5.8	moderate	Yes	No	eggNOG, OrthoDB, OrthoFinder, orthoMCL, RoundUp, TreeFam
ENSDARG00000063159	566871	ZDB-GENE-081105-41	si:dkey-32e23.4	Mouse	13430	109547	Dnm2	3	2.81	low	No	No	eggNOG, OrthoDB, orthoMCL
ENSDARG00000063159	566871	ZDB-GENE-081105-41	si:dkey-32e23.4	Mouse	103967	1341299	Dnm3	3	2.81	low	No	No	eggNOG, OrthoDB, orthoMCL
ENSDARG00000063159	566871	ZDB-GENE-081105-41	si:dkey-32e23.4	Mouse	13429	107384	Dnm1	3	2.81	low	No	No	eggNOG, OrthoDB, orthoMCL
ENSDARG00000032161	556198	ZDB-GENE-060915-2	srgap2	Mouse	14270	109605	Srgap2	14	14.29	high	Yes	Yes	Compara, eggNOG, Hieranoid, Homologene, Inparanoid, OMA, OrthoFinder, OrthoInspector, orthoMCL, Panther, Phylome, RoundUp, TreeFam, ZFIN
ENSDARG00000032161	556198	ZDB-GENE-060915-2	srgap2	Mouse	117600	2152936	Srgap1	4	3.81	moderate	No	No	eggNOG, OrthoDB, OrthoFinder, orthoMCL
ENSDARG00000032161	556198	ZDB-GENE-060915-2	srgap2	Mouse	259302	2152938	Srgap3	4	3.81	moderate	No	No	eggNOG, OrthoDB, OrthoFinder, orthoMCL
ENSDARG00000032161	556198	ZDB-GENE-060915-2	srgap2	Mouse	171207	2159577	Arhgap4	3	2.81	low	No	No	eggNOG, OrthoDB, orthoMCL
ENSDARG00000070542	114463	ZDB-GENE-010605-4	mafbb	Mouse	16658	104555	Mafb	4	3.87	moderate	Yes	No	eggNOG, Panther, Phylome, TreeFam
ENSDARG00000070542	114463	ZDB-GENE-010605-4	mafbb	Mouse	17134	96911	Mafg	3	2.91	low	No	No	eggNOG, OrthoDB, OrthoFinder
ENSDARG00000070542	114463	ZDB-GENE-010605-4	mafbb	Mouse	17133	96910	Maff	3	2.91	low	No	No	eggNOG, OrthoDB, OrthoFinder
ENSDARG00000070542	114463	ZDB-GENE-010605-4	mafbb	Mouse	17135	99951	Mafk	3	2.91	low	No	No	eggNOG, OrthoDB, OrthoFinder
ENSDARG00000070542	114463	ZDB-GENE-010605-4	mafbb	Mouse	18185	102567	Nrl	2	1.91	low	No	No	eggNOG, OrthoDB
ENSDARG00000070542	114463	ZDB-GENE-010605-4	mafbb	Mouse	378435	2673307	Mafa	2	1.91	low	No	No	eggNOG, OrthoDB
ENSDARG00000070542	114463	ZDB-GENE-010605-4	mafbb	Mouse	17132	96909	Maf	2	1.91	low	No	No	eggNOG, OrthoDB
ENSDARG00000076318	337583	ZDB-GENE-030131-9529	atp6v1ab	Mouse	11964	1201780	Atp6v1a	14	14.29	high	Yes	Yes	Compara, eggNOG, Hieranoid, Homologene, Inparanoid, OMA, OrthoFinder, OrthoInspector, orthoMCL, Panther, Phylome, RoundUp, TreeFam, ZFIN
ENSDARG00000052826	58127	ZDB-GENE-000605-2	runx3	Mouse	12399	102672	Runx3	12	12.29	high	Yes	Yes	Compara, eggNOG, Homologene, Inparanoid, OMA, OrthoFinder, orthoMCL, Panther, Phylome, RoundUp, TreeFam, ZFIN
ENSDARG00000052826	58127	ZDB-GENE-000605-2	runx3	Mouse	12393	99829	Runx2	3	2.91	low	No	No	eggNOG, OrthoDB, OrthoFinder
ENSDARG00000052826	58127	ZDB-GENE-000605-2	runx3	Mouse	12394	99852	Runx1	3	2.91	low	No	No	eggNOG, OrthoDB, OrthoFinder
ENSDARG00000098108	445057	ZDB-GENE-040801-188	dusp2	Mouse	13537	101911	Dusp2	14	13.8	high	Yes	Yes	Compara, eggNOG, Hieranoid, Homologene, Inparanoid, OMA, OrthoDB, OrthoFinder, OrthoInspector, orthoMCL, Panther, Phylome, RoundUp, TreeFam
ENSDARG00000098108	445057	ZDB-GENE-040801-188	dusp2	Mouse	237860	2679255	Ssh2	2	1.91	low	No	No	eggNOG, OrthoDB
ENSDARG00000098108	445057	ZDB-GENE-040801-188	dusp2	Mouse	66959	1914209	Dusp26	2	1.91	low	No	No	eggNOG, OrthoDB
ENSDARG00000098108	445057	ZDB-GENE-040801-188	dusp2	Mouse	105352	1915926	Dusp22	2	1.91	low	No	No	eggNOG, OrthoDB
ENSDARG00000098108	445057	ZDB-GENE-040801-188	dusp2	Mouse	100040244	3709613	Gm14698	2	1.91	low	No	No	eggNOG, OrthoDB
ENSDARG00000098108	445057	ZDB-GENE-040801-188	dusp2	Mouse	19252	105120	Dusp1	2	1.91	low	No	No	eggNOG, OrthoDB
ENSDARG00000098108	445057	ZDB-GENE-040801-188	dusp2	Mouse	63953	1927070	Dusp10	2	1.91	low	No	No	eggNOG, OrthoDB
ENSDARG00000098108	445057	ZDB-GENE-040801-188	dusp2	Mouse	18218	106626	Dusp8	2	1.91	low	No	No	eggNOG, OrthoDB
ENSDARG00000098108	445057	ZDB-GENE-040801-188	dusp2	Mouse	435391	3647127	Dupd1	2	1.91	low	No	No	eggNOG, OrthoDB
ENSDARG00000098108	445057	ZDB-GENE-040801-188	dusp2	Mouse	319520	2442191	Dusp4	2	1.91	low	No	No	eggNOG, OrthoDB
ENSDARG00000098108	445057	ZDB-GENE-040801-188	dusp2	Mouse	231637	2686240	Ssh1	2	1.91	low	No	No	eggNOG, OrthoDB
ENSDARG00000098108	445057	ZDB-GENE-040801-188	dusp2	Mouse	240672	2685183	Dusp5	2	1.91	low	No	No	eggNOG, OrthoDB
ENSDARG00000098108	445057	ZDB-GENE-040801-188	dusp2	Mouse	70686	1917936	Dusp16	2	1.91	low	No	No	eggNOG, OrthoDB
ENSDARG00000098108	445057	ZDB-GENE-040801-188	dusp2	Mouse	252864	1934928	Dusp15	2	1.91	low	No	No	eggNOG, OrthoDB
ENSDARG00000098108	445057	ZDB-GENE-040801-188	dusp2	Mouse	27389	1351599	Dusp13	2	1.91	low	No	No	eggNOG, OrthoDB
ENSDARG00000098108	445057	ZDB-GENE-040801-188	dusp2	Mouse	72349	1919599	Dusp3	2	1.91	low	No	No	eggNOG, OrthoDB
ENSDARG00000098108	445057	ZDB-GENE-040801-188	dusp2	Mouse	245857	2683546	Ssh3	2	1.91	low	No	No	eggNOG, OrthoDB
ENSDARG00000098108	445057	ZDB-GENE-040801-188	dusp2	Mouse	68082	1915332	Dusp19	2	1.91	low	No	No	eggNOG, OrthoDB
ENSDARG00000069844	795305	ZDB-GENE-081104-428	acod1	Mouse	16365	103206	Acod1	13	13.29	high	Yes	Yes	Compara, eggNOG, Hieranoid, Homologene, Inparanoid, OMA, OrthoFinder, orthoMCL, Panther, Phylome, RoundUp, TreeFam, ZFIN
ENSDARG00000028367	777792	ZDB-GENE-061117-4	sult2st3	Mouse	54200	1926342	Sult2b1	12	11.88	high	Yes	Yes	Compara, eggNOG, Hieranoid, Homologene, Inparanoid, OrthoDB, OrthoFinder, OrthoInspector, orthoMCL, Panther, RoundUp, TreeFam
ENSDARG00000028367	777792	ZDB-GENE-061117-4	sult2st3	Mouse	100043194	107550	Sult2a2	9	8.93	moderate	No	Yes	Compara, eggNOG, Hieranoid, OrthoDB, OrthoFinder, OrthoInspector, Panther, RoundUp, TreeFam
ENSDARG00000028367	777792	ZDB-GENE-061117-4	sult2st3	Mouse	629219	3648915	Sult2a6	8	7.9	moderate	No	No	Compara, eggNOG, Hieranoid, OrthoDB, OrthoFinder, OrthoInspector, Panther, TreeFam
ENSDARG00000028367	777792	ZDB-GENE-061117-4	sult2st3	Mouse	629203	3645873	Sult2a3	8	7.9	moderate	No	No	Compara, eggNOG, Hieranoid, OrthoDB, OrthoFinder, OrthoInspector, Panther, TreeFam
ENSDARG00000028367	777792	ZDB-GENE-061117-4	sult2st3	Mouse	434264	3648378	Sult2a5	8	7.9	moderate	No	No	Compara, eggNOG, Hieranoid, OrthoDB, OrthoFinder, OrthoInspector, Panther, TreeFam
ENSDARG00000028367	777792	ZDB-GENE-061117-4	sult2st3	Mouse	20859	98430	Sult2a1	8	7.9	moderate	No	No	Compara, eggNOG, Hieranoid, OrthoDB, OrthoFinder, OrthoInspector, Panther, TreeFam
ENSDARG00000028367	777792	ZDB-GENE-061117-4	sult2st3	Mouse	76971	1924221	Sult2a8	6	5.9	moderate	No	Yes	Compara, eggNOG, OrthoDB, OrthoFinder, Panther, TreeFam
ENSDARG00000028367	777792	ZDB-GENE-061117-4	sult2st3	Mouse	638251	3645246	Sult2a7	6	5.9	moderate	No	Yes	Compara, eggNOG, OrthoDB, OrthoFinder, Panther, TreeFam
ENSDARG00000028367	777792	ZDB-GENE-061117-4	sult2st3	Mouse	56362	2136282	Sult1b1	5	4.87	moderate	No	No	Compara, eggNOG, OrthoDB, OrthoFinder, RoundUp
ENSDARG00000028367	777792	ZDB-GENE-061117-4	sult2st3	Mouse	20888	102928	Sult1c1	4	3.84	moderate	No	No	Compara, eggNOG, OrthoDB, OrthoFinder
ENSDARG00000028367	777792	ZDB-GENE-061117-4	sult2st3	Mouse	69083	1916333	Sult1c2	4	3.84	moderate	No	No	Compara, eggNOG, OrthoDB, OrthoFinder
ENSDARG00000028367	777792	ZDB-GENE-061117-4	sult2st3	Mouse	20887	102896	Sult1a1	4	3.84	moderate	No	No	Compara, eggNOG, OrthoDB, OrthoFinder
ENSDARG00000028367	777792	ZDB-GENE-061117-4	sult2st3	Mouse	20860	98431	Sult1e1	4	3.79	moderate	No	No	Compara, eggNOG, OrthoFinder, TreeFam
ENSDARG00000028367	777792	ZDB-GENE-061117-4	sult2st3	Mouse	434121	3645854	Sult2a4	3	3.03	moderate	No	Yes	Compara, OrthoFinder, Panther
ENSDARG00000028367	777792	ZDB-GENE-061117-4	sult2st3	Mouse	73671	1920921	Sult6b1	3	2.94	low	No	No	eggNOG, OrthoDB, RoundUp
ENSDARG00000028367	777792	ZDB-GENE-061117-4	sult2st3	Mouse	29859	1888971	Sult4a1	3	2.94	low	No	No	eggNOG, OrthoDB, RoundUp
ENSDARG00000028367	777792	ZDB-GENE-061117-4	sult2st3	Mouse	215895	3645972	Sult3a2	3	2.91	low	No	No	eggNOG, OrthoDB, OrthoFinder
ENSDARG00000028367	777792	ZDB-GENE-061117-4	sult2st3	Mouse	57430	1931469	Sult3a1	3	2.91	low	No	No	eggNOG, OrthoDB, OrthoFinder
ENSDARG00000028367	777792	ZDB-GENE-061117-4	sult2st3	Mouse	57429	1931463	Sult5a1	3	2.91	low	No	No	eggNOG, OrthoDB, OrthoFinder
ENSDARG00000028367	777792	ZDB-GENE-061117-4	sult2st3	Mouse	53315	1926341	Sult1d1	3	2.83	low	No	No	Compara, eggNOG, OrthoFinder
ENSDARG00000028367	777792	ZDB-GENE-061117-4	sult2st3	Mouse	330440	2685612	Sult6b2	2	1.91	low	No	No	eggNOG, OrthoDB
ENSDARG00000099026	101885702	ZDB-GENE-160114-60	si:dkey-185m8.2	Mouse	317758	3511744	Gimap9	3	3.04	moderate	Yes	No	Compara, OrthoDB, Panther
ENSDARG00000099026	101885702	ZDB-GENE-160114-60	si:dkey-185m8.2	Mouse	231931	1918876	Gimap6	2	2.03	low	No	No	Compara, Panther
ENSDARG00000099026	101885702	ZDB-GENE-160114-60	si:dkey-185m8.2	Mouse	107526	1349656	Gimap4	2	2.03	low	No	No	Compara, Panther
ENSDARG00000099026	101885702	ZDB-GENE-160114-60	si:dkey-185m8.2	Mouse	16205	109368	Gimap1	2	2.03	low	No	No	Compara, Panther
ENSDARG00000105509	101882779	ZDB-GENE-160113-145	si:cabz01074944.1	Mouse	30925	1353620	Slamf6	3	3.18	high	Yes	Yes	Inparanoid, Panther, RoundUp
ENSDARG00000105509	101882779	ZDB-GENE-160113-145	si:cabz01074944.1	Mouse	18106	109294	Cd244a	2	2.11	low	No	No	OrthoDB, Panther
ENSDARG00000105509	101882779	ZDB-GENE-160113-145	si:cabz01074944.1	Mouse	27218	1351314	Slamf1	2	2.1	moderate	No	Yes	OrthoInspector, Panther
ENSDARG00000035719	393819	ZDB-GENE-040426-1866	arl5c	Mouse	217151	3028577	Arl5c	9	9.39	high	Yes	Yes	eggNOG, Homologene, OMA, OrthoDB, OrthoFinder, Panther, Phylome, TreeFam, ZFIN
ENSDARG00000035719	393819	ZDB-GENE-040426-1866	arl5c	Mouse	75869	1923119	Arl5b	5	4.93	moderate	No	No	eggNOG, OrthoFinder, orthoMCL, Panther, RoundUp
ENSDARG00000035719	393819	ZDB-GENE-040426-1866	arl5c	Mouse	75423	1922673	Arl5a	5	4.84	moderate	No	No	eggNOG, OrthoDB, OrthoFinder, orthoMCL, RoundUp
ENSDARG00000054942	405830	ZDB-GENE-050318-2	lgals2a	Mouse	107753	895068	Lgals2	6	6.53	moderate	Yes	No	OMA, OrthoDB, OrthoFinder, Panther, Phylome, ZFIN
ENSDARG00000054942	405830	ZDB-GENE-050318-2	lgals2a	Mouse	16852	96777	Lgals1	5	5.06	moderate	No	No	Homologene, Inparanoid, OrthoFinder, Panther, Phylome
ENSDARG00000054942	326706	ZDB-GENE-030131-4905	lgals1l1	Mouse	107753	895068	Lgals2	6	5.86	moderate	Yes	No	Compara, eggNOG, OMA, OrthoDB, Panther, Phylome
ENSDARG00000054942	326706	ZDB-GENE-030131-4905	lgals1l1	Mouse	16852	96777	Lgals1	5	4.87	moderate	No	No	eggNOG, Homologene, Panther, Phylome, TreeFam
ENSDARG00000035880	449655	ZDB-GENE-041010-104	atp6v1c1b	Mouse	66335	1913585	Atp6v1c1	9	9.33	moderate	Yes	No	Compara, eggNOG, OrthoDB, OrthoFinder, orthoMCL, Panther, RoundUp, TreeFam, ZFIN
ENSDARG00000035880	449655	ZDB-GENE-041010-104	atp6v1c1b	Mouse	68775	1916025	Atp6v1c2	3	2.93	low	No	No	eggNOG, OrthoFinder, RoundUp
ENSDARG00000009387	560765	ZDB-GENE-020809-1	robo4	Mouse	74144	1921394	Robo4	8	8.33	high	Yes	Yes	eggNOG, Hieranoid, Inparanoid, OMA, OrthoFinder, Phylome, TreeFam, ZFIN
ENSDARG00000059789	568910	ZDB-GENE-060929-432	parp8	Mouse	52552	1098713	Parp8	10	10.39	high	Yes	Yes	Compara, Homologene, OMA, OrthoDB, OrthoFinder, orthoMCL, Panther, Phylome, RoundUp, ZFIN
ENSDARG00000059883	561195	ZDB-GENE-030912-8	trpv1	Mouse	193034	1341787	Trpv1	12	12.32	high	Yes	Yes	eggNOG, Hieranoid, Homologene, OMA, OrthoDB, OrthoFinder, orthoMCL, Panther, Phylome, RoundUp, TreeFam, ZFIN
ENSDARG00000059883	561195	ZDB-GENE-030912-8	trpv1	Mouse	22368	1341836	Trpv2	8	7.71	moderate	No	Yes	Compara, eggNOG, OrthoDB, OrthoFinder, orthoMCL, Panther, Phylome, TreeFam
ENSDARG00000059883	561195	ZDB-GENE-030912-8	trpv1	Mouse	246788	2181407	Trpv3	4	4.04	moderate	No	Yes	eggNOG, OrthoDB, Panther, RoundUp
ENSDARG00000059883	561195	ZDB-GENE-030912-8	trpv1	Mouse	63873	1926945	Trpv4	4	3.83	moderate	No	No	eggNOG, OrthoFinder, orthoMCL, RoundUp
ENSDARG00000059883	561195	ZDB-GENE-030912-8	trpv1	Mouse	194352	2429764	Trpv5	3	2.94	low	No	No	eggNOG, OrthoDB, RoundUp
ENSDARG00000059883	561195	ZDB-GENE-030912-8	trpv1	Mouse	64177	1927259	Trpv6	3	2.94	low	No	No	eggNOG, OrthoDB, RoundUp
ENSDARG00000078249	564076	ZDB-GENE-110411-188	unc13d	Mouse	70450	1917700	Unc13d	14	14.29	high	Yes	Yes	Compara, eggNOG, Hieranoid, Homologene, Inparanoid, OMA, OrthoFinder, OrthoInspector, orthoMCL, Panther, Phylome, RoundUp, TreeFam, ZFIN
ENSDARG00000078249	564076	ZDB-GENE-110411-188	unc13d	Mouse	545192	2685783	Baiap3	2	1.91	low	No	No	eggNOG, OrthoDB
ENSDARG00000006468	550452	ZDB-GENE-050417-275	grap2a	Mouse	17444	1333842	Grap2	14	14.27	high	Yes	Yes	Compara, eggNOG, Hieranoid, Homologene, Inparanoid, OMA, OrthoDB, OrthoFinder, OrthoInspector, orthoMCL, Panther, Phylome, TreeFam, ZFIN
ENSDARG00000006468	550452	ZDB-GENE-050417-275	grap2a	Mouse	71520	1918770	Grap	4	3.92	moderate	No	No	eggNOG, OMA, OrthoDB, OrthoFinder
ENSDARG00000006468	550452	ZDB-GENE-050417-275	grap2a	Mouse	14784	95805	Grb2	2	1.9	low	No	No	eggNOG, OrthoFinder
ENSDARG00000058366	561722	ZDB-GENE-030131-3658	si:dkey-222f8.3	Mouse	19011	97746	Endou	4	3.76	moderate	Yes	No	eggNOG, OrthoFinder, orthoMCL, TreeFam
ENSDARG00000055713	557062	ZDB-GENE-120215-83	fmnl1a	Mouse	57778	1888994	Fmnl1	9	9.31	high	Yes	Yes	Compara, eggNOG, OMA, OrthoDB, OrthoFinder, orthoMCL, Panther, TreeFam, ZFIN
ENSDARG00000055713	557062	ZDB-GENE-120215-83	fmnl1a	Mouse	22379	109569	Fmnl3	4	3.81	moderate	No	No	eggNOG, OrthoDB, OrthoFinder, orthoMCL
ENSDARG00000055713	557062	ZDB-GENE-120215-83	fmnl1a	Mouse	71409	1918659	Fmnl2	3	2.8	low	No	No	eggNOG, OrthoFinder, orthoMCL
ENSDARG00000060094	559148	ZDB-GENE-070116-1	ptgis	Mouse	19223	1097156	Ptgis	13	13.38	high	Yes	Yes	Compara, eggNOG, Hieranoid, Homologene, Inparanoid, OMA, OrthoFinder, OrthoInspector, orthoMCL, Panther, RoundUp, TreeFam, ZFIN
ENSDARG00000060094	559148	ZDB-GENE-070116-1	ptgis	Mouse	13124	1338044	Cyp8b1	2	1.91	low	No	No	eggNOG, OrthoDB
ENSDARG00000060094	559148	ZDB-GENE-070116-1	ptgis	Mouse	13122	106091	Cyp7a1	2	1.91	low	No	No	eggNOG, OrthoDB
ENSDARG00000060094	559148	ZDB-GENE-070116-1	ptgis	Mouse	13121	106040	Cyp51	2	1.91	low	No	No	eggNOG, OrthoDB
ENSDARG00000060094	559148	ZDB-GENE-070116-1	ptgis	Mouse	56050	1927096	Cyp39a1	2	1.91	low	No	No	eggNOG, OrthoDB
ENSDARG00000060094	559148	ZDB-GENE-070116-1	ptgis	Mouse	13123	104978	Cyp7b1	2	1.91	low	No	No	eggNOG, OrthoDB
ENSDARG00000055854	548604	ZDB-GENE-070824-4	nr4a3	Mouse	18124	1352457	Nr4a3	12	12.26	high	Yes	Yes	Compara, eggNOG, Hieranoid, Homologene, Inparanoid, OrthoDB, OrthoFinder, orthoMCL, Panther, Phylome, TreeFam, ZFIN
ENSDARG00000055854	548604	ZDB-GENE-070824-4	nr4a3	Mouse	15370	1352454	Nr4a1	4	3.94	moderate	No	No	eggNOG, OrthoDB, OrthoFinder, RoundUp
ENSDARG00000055854	548604	ZDB-GENE-070824-4	nr4a3	Mouse	18227	1352456	Nr4a2	4	3.83	moderate	No	No	eggNOG, OrthoFinder, orthoMCL, RoundUp
ENSDARG00000074663	100037314	ZDB-GENE-070410-30	zgc:162183	Mouse	67630	1914880	Samd8	12	11.8	high	Yes	Yes	Compara, eggNOG, Homologene, Inparanoid, OMA, OrthoDB, OrthoFinder, orthoMCL, Panther, Phylome, RoundUp, TreeFam
ENSDARG00000074663	100037314	ZDB-GENE-070410-30	zgc:162183	Mouse	208449	2444110	Sgms1	2	1.91	low	No	No	eggNOG, OrthoDB
ENSDARG00000030616	405781	ZDB-GENE-040630-5	nfe2l1a	Mouse	18023	99421	Nfe2l1	5	5.45	moderate	Yes	No	Compara, OrthoDB, Panther, Phylome, ZFIN
ENSDARG00000030616	405781	ZDB-GENE-040630-5	nfe2l1a	Mouse	18022	97308	Nfe2	3	3.11	low	No	No	OrthoDB, OrthoFinder, Panther
ENSDARG00000030616	405781	ZDB-GENE-040630-5	nfe2l1a	Mouse	18025	1339958	Nfe2l3	3	3.07	low	No	No	OrthoDB, Panther, TreeFam
ENSDARG00000017602	266794	ZDB-GENE-021016-1	ccng2	Mouse	12452	1095734	Ccng2	14	14.29	high	Yes	Yes	Compara, eggNOG, Hieranoid, Homologene, Inparanoid, OMA, OrthoFinder, OrthoInspector, orthoMCL, Panther, Phylome, RoundUp, TreeFam, ZFIN
ENSDARG00000017602	266794	ZDB-GENE-021016-1	ccng2	Mouse	12450	102890	Ccng1	3	2.91	low	No	No	eggNOG, OrthoDB, OrthoFinder
ENSDARG00000017602	266794	ZDB-GENE-021016-1	ccng2	Mouse	12453	1341077	Ccni	2	1.91	low	No	No	eggNOG, OrthoDB
ENSDARG00000070668	799982	ZDB-GENE-100922-280	cd4-1	Mouse	12504	88335	Cd4	6	6.39	high	Yes	Yes	Compara, eggNOG, Hieranoid, Panther, TreeFam, ZFIN
ENSDARG00000089156	436920	ZDB-GENE-040718-394	egr3	Mouse	13655	1306780	Egr3	8	7.92	high	Yes	Yes	Compara, Homologene, OMA, OrthoDB, OrthoFinder, Panther, Phylome, TreeFam
ENSDARG00000089156	436920	ZDB-GENE-040718-394	egr3	Mouse	13654	95296	Egr2	2	2.01	low	No	No	OrthoDB, OrthoFinder
ENSDARG00000029473	324366	ZDB-GENE-030911-2	gstm.1	Mouse	14866	1309466	Gstm5	10	9.72	moderate	Yes	No	Compara, eggNOG, Homologene, OMA, OrthoDB, OrthoFinder, orthoMCL, Panther, Phylome, TreeFam
ENSDARG00000029473	324366	ZDB-GENE-030911-2	gstm.1	Mouse	68312	1915562	Gstm7	8	7.79	moderate	No	No	eggNOG, OMA, OrthoDB, OrthoFinder, orthoMCL, Panther, Phylome, TreeFam
ENSDARG00000029473	324366	ZDB-GENE-030911-2	gstm.1	Mouse	14865	95862	Gstm4	8	7.79	moderate	No	No	eggNOG, OMA, OrthoDB, OrthoFinder, orthoMCL, Panther, Phylome, TreeFam
ENSDARG00000029473	324366	ZDB-GENE-030911-2	gstm.1	Mouse	14867	1309467	Gstm6	7	6.89	moderate	No	No	eggNOG, OMA, OrthoDB, OrthoFinder, Panther, Phylome, TreeFam
ENSDARG00000029473	324366	ZDB-GENE-030911-2	gstm.1	Mouse	14863	95861	Gstm2	7	6.89	moderate	No	No	eggNOG, OMA, OrthoDB, OrthoFinder, Panther, Phylome, TreeFam
ENSDARG00000029473	324366	ZDB-GENE-030911-2	gstm.1	Mouse	14862	95860	Gstm1	6	5.88	moderate	No	No	eggNOG, OrthoDB, OrthoFinder, Panther, Phylome, TreeFam
ENSDARG00000029473	324366	ZDB-GENE-030911-2	gstm.1	Mouse	14864	106026	Gstm3	6	5.78	moderate	No	No	eggNOG, OrthoDB, orthoMCL, Panther, Phylome, TreeFam
ENSDARG00000029473	324366	ZDB-GENE-030911-2	gstm.1	Mouse	14858	95863	Gsta2	2	1.91	low	No	No	eggNOG, OrthoDB
ENSDARG00000029473	324366	ZDB-GENE-030911-2	gstm.1	Mouse	14860	1309515	Gsta4	2	1.91	low	No	No	eggNOG, OrthoDB
ENSDARG00000029473	324366	ZDB-GENE-030911-2	gstm.1	Mouse	14870	95865	Gstp1	2	1.91	low	No	No	eggNOG, OrthoDB
ENSDARG00000029473	324366	ZDB-GENE-030911-2	gstm.1	Mouse	54486	1859384	Hpgds	2	1.91	low	No	No	eggNOG, OrthoDB
ENSDARG00000029473	324366	ZDB-GENE-030911-2	gstm.1	Mouse	225884	2385078	Gstp3	2	1.91	low	No	No	eggNOG, OrthoDB
ENSDARG00000029473	324366	ZDB-GENE-030911-2	gstm.1	Mouse	14857	1095417	Gsta1	2	1.91	low	No	No	eggNOG, OrthoDB
ENSDARG00000029473	324366	ZDB-GENE-030911-2	gstm.1	Mouse	100042314	3704339	Gm10639	2	1.91	low	No	No	eggNOG, OrthoDB
ENSDARG00000029473	324366	ZDB-GENE-030911-2	gstm.1	Mouse	14869	95864	Gstp2	2	1.91	low	No	No	eggNOG, OrthoDB
ENSDARG00000029473	571365	ZDB-GENE-080218-30	gstm.2	Mouse	14865	95862	Gstm4	10	9.97	high	Yes	Yes	eggNOG, Inparanoid, OMA, OrthoDB, OrthoFinder, OrthoInspector, Panther, Phylome, RoundUp, TreeFam
ENSDARG00000029473	571365	ZDB-GENE-080218-30	gstm.2	Mouse	14863	95861	Gstm2	10	9.97	high	Yes	Yes	eggNOG, Inparanoid, OMA, OrthoDB, OrthoFinder, OrthoInspector, Panther, Phylome, RoundUp, TreeFam
ENSDARG00000029473	571365	ZDB-GENE-080218-30	gstm.2	Mouse	14866	1309466	Gstm5	10	9.94	moderate	Yes	No	eggNOG, Homologene, Inparanoid, OMA, OrthoDB, OrthoFinder, OrthoInspector, Panther, Phylome, TreeFam
ENSDARG00000029473	571365	ZDB-GENE-080218-30	gstm.2	Mouse	68312	1915562	Gstm7	9	8.94	moderate	No	No	eggNOG, Inparanoid, OMA, OrthoDB, OrthoFinder, OrthoInspector, Panther, Phylome, TreeFam
ENSDARG00000029473	571365	ZDB-GENE-080218-30	gstm.2	Mouse	14867	1309467	Gstm6	9	8.94	moderate	No	Yes	eggNOG, Inparanoid, OMA, OrthoDB, OrthoFinder, OrthoInspector, Panther, Phylome, TreeFam
ENSDARG00000029473	571365	ZDB-GENE-080218-30	gstm.2	Mouse	14862	95860	Gstm1	8	7.93	moderate	No	Yes	eggNOG, Inparanoid, OrthoDB, OrthoFinder, OrthoInspector, Panther, Phylome, TreeFam
ENSDARG00000029473	571365	ZDB-GENE-080218-30	gstm.2	Mouse	14864	106026	Gstm3	7	6.93	moderate	No	No	eggNOG, Inparanoid, OrthoDB, OrthoInspector, Panther, Phylome, TreeFam
ENSDARG00000029473	571365	ZDB-GENE-080218-30	gstm.2	Mouse	54486	1859384	Hpgds	3	2.94	moderate	No	Yes	eggNOG, OrthoDB, RoundUp
ENSDARG00000029473	571365	ZDB-GENE-080218-30	gstm.2	Mouse	14859	95856	Gsta3	2	1.93	low	No	No	eggNOG, RoundUp
ENSDARG00000029473	571365	ZDB-GENE-080218-30	gstm.2	Mouse	14858	95863	Gsta2	2	1.91	low	No	No	eggNOG, OrthoDB
ENSDARG00000029473	571365	ZDB-GENE-080218-30	gstm.2	Mouse	14860	1309515	Gsta4	2	1.91	low	No	No	eggNOG, OrthoDB
ENSDARG00000029473	571365	ZDB-GENE-080218-30	gstm.2	Mouse	14870	95865	Gstp1	2	1.91	low	No	No	eggNOG, OrthoDB
ENSDARG00000029473	571365	ZDB-GENE-080218-30	gstm.2	Mouse	225884	2385078	Gstp3	2	1.91	low	No	No	eggNOG, OrthoDB
ENSDARG00000029473	571365	ZDB-GENE-080218-30	gstm.2	Mouse	14857	1095417	Gsta1	2	1.91	low	No	No	eggNOG, OrthoDB
ENSDARG00000029473	571365	ZDB-GENE-080218-30	gstm.2	Mouse	100042314	3704339	Gm10639	2	1.91	low	No	No	eggNOG, OrthoDB
ENSDARG00000029473	571365	ZDB-GENE-080218-30	gstm.2	Mouse	14869	95864	Gstp2	2	1.91	low	No	No	eggNOG, OrthoDB
ENSDARG00000075592	723996	ZDB-GENE-060616-38	tnfaip8l2a	Mouse	69769	1917019	Tnfaip8l2	11	11.26	moderate	Yes	No	Compara, eggNOG, Inparanoid, OMA, OrthoFinder, OrthoInspector, orthoMCL, Panther, Phylome, TreeFam, ZFIN
ENSDARG00000075592	723996	ZDB-GENE-060616-38	tnfaip8l2a	Mouse	244882	2685363	Tnfaip8l3	3	2.91	low	No	No	eggNOG, OrthoDB, OrthoFinder
ENSDARG00000075592	723996	ZDB-GENE-060616-38	tnfaip8l2a	Mouse	106869	2147191	Tnfaip8	3	2.91	low	No	No	eggNOG, OrthoDB, OrthoFinder
ENSDARG00000075592	723996	ZDB-GENE-060616-38	tnfaip8l2a	Mouse	66443	1913693	Tnfaip8l1	3	2.91	low	No	No	eggNOG, OrthoDB, OrthoFinder
ENSDARG00000016691	406737	ZDB-GENE-040426-2768	cd9b	Mouse	12527	88348	Cd9	9	8.96	moderate	Yes	No	Compara, eggNOG, Hieranoid, Inparanoid, OMA, OrthoDB, OrthoFinder, Panther, TreeFam
ENSDARG00000016691	406737	ZDB-GENE-040426-2768	cd9b	Mouse	12520	1096398	Cd81	2	2.01	low	No	No	OrthoDB, OrthoFinder
ENSDARG00000016691	406737	ZDB-GENE-040426-2768	cd9b	Mouse	216350	2384918	Tspan8	2	1.91	moderate	No	Yes	OrthoDB, orthoMCL
ENSDARG00000091723	560088	ZDB-GENE-131120-116	si:ch211-202f3.4	Mouse	381122	2685789	Capn13	5	4.92	high	Yes	Yes	eggNOG, OrthoDB, OrthoFinder, Panther, Phylome
ENSDARG00000091723	560088	ZDB-GENE-131120-116	si:ch211-202f3.4	Mouse	12333	88263	Capn1	3	2.91	low	No	No	eggNOG, OrthoDB, OrthoFinder
ENSDARG00000091723	560088	ZDB-GENE-131120-116	si:ch211-202f3.4	Mouse	268958	1352490	Capn11	3	2.91	low	No	No	eggNOG, OrthoDB, OrthoFinder
ENSDARG00000091723	560088	ZDB-GENE-131120-116	si:ch211-202f3.4	Mouse	73647	1920897	Capn9	3	2.91	low	No	No	eggNOG, OrthoDB, OrthoFinder
ENSDARG00000091723	560088	ZDB-GENE-131120-116	si:ch211-202f3.4	Mouse	12334	88264	Capn2	3	2.91	low	No	No	eggNOG, OrthoDB, OrthoFinder
ENSDARG00000091723	560088	ZDB-GENE-131120-116	si:ch211-202f3.4	Mouse	170725	2181366	Capn8	3	2.91	low	No	No	eggNOG, OrthoDB, OrthoFinder
ENSDARG00000091723	560088	ZDB-GENE-131120-116	si:ch211-202f3.4	Mouse	60594	1891369	Capn12	3	2.91	low	No	No	eggNOG, OrthoDB, OrthoFinder
ENSDARG00000091723	560088	ZDB-GENE-131120-116	si:ch211-202f3.4	Mouse	12335	107437	Capn3	3	2.91	low	No	No	eggNOG, OrthoDB, OrthoFinder
ENSDARG00000091723	560088	ZDB-GENE-131120-116	si:ch211-202f3.4	Mouse	12337	1100859	Capn5	2	1.91	low	No	No	eggNOG, OrthoDB
ENSDARG00000091723	560088	ZDB-GENE-131120-116	si:ch211-202f3.4	Mouse	50817	1355075	Capn15	2	1.91	low	No	No	eggNOG, OrthoDB
ENSDARG00000091723	560088	ZDB-GENE-131120-116	si:ch211-202f3.4	Mouse	12338	1100850	Capn6	2	1.91	low	No	No	eggNOG, OrthoDB
ENSDARG00000091723	560088	ZDB-GENE-131120-116	si:ch211-202f3.4	Mouse	12339	1338030	Capn7	2	1.9	low	No	No	eggNOG, OrthoFinder
ENSDARG00000058731	560602	ZDB-GENE-081104-301	slc2a6	Mouse	227659	2443286	Slc2a6	13	13.36	high	Yes	Yes	Compara, eggNOG, Hieranoid, Homologene, Inparanoid, OMA, OrthoDB, OrthoFinder, OrthoInspector, orthoMCL, Panther, TreeFam, ZFIN
ENSDARG00000058731	560602	ZDB-GENE-081104-301	slc2a6	Mouse	353169	3052471	Slc2a12	2	1.91	low	No	No	eggNOG, OrthoDB
ENSDARG00000058731	560602	ZDB-GENE-081104-301	slc2a6	Mouse	56017	1860103	Slc2a8	2	1.91	low	No	No	eggNOG, OrthoDB
ENSDARG00000058731	560602	ZDB-GENE-081104-301	slc2a6	Mouse	239606	2146030	Slc2a13	2	1.91	low	No	No	eggNOG, OrthoDB
ENSDARG00000010794	562289	ZDB-GENE-090807-3	tfeb	Mouse	21425	103270	Tfeb	15	15.3	high	Yes	Yes	Compara, eggNOG, Hieranoid, Homologene, Inparanoid, OMA, OrthoDB, OrthoFinder, OrthoInspector, orthoMCL, Panther, Phylome, RoundUp, TreeFam, ZFIN
ENSDARG00000010794	562289	ZDB-GENE-090807-3	tfeb	Mouse	17342	104554	Mitf	4	3.94	moderate	No	No	eggNOG, OrthoDB, OrthoFinder, RoundUp
ENSDARG00000010794	562289	ZDB-GENE-090807-3	tfeb	Mouse	209446	98511	Tfe3	4	3.94	moderate	No	No	eggNOG, OrthoDB, OrthoFinder, RoundUp
ENSDARG00000010794	562289	ZDB-GENE-090807-3	tfeb	Mouse	22278	99542	Usf1	2	1.93	low	No	No	eggNOG, RoundUp
ENSDARG00000010794	562289	ZDB-GENE-090807-3	tfeb	Mouse	21426	1333760	Tfec	2	1.9	low	No	No	eggNOG, OrthoFinder
ENSDARG00000044914	317746	ZDB-GENE-030114-3	suclg2	Mouse	20917	1306824	Suclg2	13	13.39	high	Yes	Yes	Compara, eggNOG, Hieranoid, Homologene, Inparanoid, OMA, OrthoFinder, OrthoInspector, Panther, Phylome, RoundUp, TreeFam, ZFIN
ENSDARG00000044914	317746	ZDB-GENE-030114-3	suclg2	Mouse	20916	1306775	Sucla2	3	2.91	low	No	No	eggNOG, OrthoDB, OrthoFinder
ENSDARG00000061684	100093708	ZDB-GENE-070620-4	slc25a17	Mouse	20524	1342248	Slc25a17	10	10.21	high	Yes	Yes	Compara, eggNOG, Homologene, OMA, OrthoFinder, orthoMCL, Panther, Phylome, TreeFam, ZFIN
ENSDARG00000105643	101882156	ZDB-GENE-160728-126	si:dkey-181f22.4					0	0	None
ENSDARG00000025147	321461	ZDB-GENE-030131-180	cd63	Mouse	12512	99529	Cd63	12	11.83	high	Yes	Yes	Compara, eggNOG, Hieranoid, Homologene, Inparanoid, OMA, OrthoFinder, OrthoInspector, orthoMCL, Panther, Phylome, RoundUp
ENSDARG00000077069	570867	ZDB-GENE-030131-7127	srgn	Mouse	19073	97756	Srgn	7	7.58	high	Yes	Yes	Compara, Hieranoid, Inparanoid, OrthoFinder, OrthoInspector, Panther, ZFIN
ENSDARG00000067796	100332309	ZDB-GENE-130404-1	clpxb	Mouse	270166	1346017	Clpx	11	11.25	high	Yes	Yes	Compara, eggNOG, Hieranoid, Inparanoid, OrthoFinder, OrthoInspector, orthoMCL, Panther, Phylome, TreeFam, ZFIN
ENSDARG00000008363	373102	ZDB-GENE-030825-1	mcl1b	Mouse	17210	101769	Mcl1	11	11.22	moderate	Yes	No	Compara, eggNOG, Homologene, OMA, OrthoDB, OrthoFinder, orthoMCL, Panther, Phylome, TreeFam, ZFIN
ENSDARG00000008363	373102	ZDB-GENE-030825-1	mcl1b	Mouse	12050	108052	Bcl2l2	2	1.91	low	No	No	eggNOG, OrthoDB
ENSDARG00000008363	373102	ZDB-GENE-030825-1	mcl1b	Mouse	12047	1278325	Bcl2a1d	2	1.91	low	No	No	eggNOG, OrthoDB
ENSDARG00000008363	373102	ZDB-GENE-030825-1	mcl1b	Mouse	12044	102687	Bcl2a1a	2	1.91	low	No	No	eggNOG, OrthoDB
ENSDARG00000008363	373102	ZDB-GENE-030825-1	mcl1b	Mouse	12046	1278327	Bcl2a1c	2	1.91	low	No	No	eggNOG, OrthoDB
ENSDARG00000008363	373102	ZDB-GENE-030825-1	mcl1b	Mouse	12028	99702	Bax	2	1.91	low	No	No	eggNOG, OrthoDB
ENSDARG00000008363	373102	ZDB-GENE-030825-1	mcl1b	Mouse	12048	88139	Bcl2l1	2	1.91	low	No	No	eggNOG, OrthoDB
ENSDARG00000008363	373102	ZDB-GENE-030825-1	mcl1b	Mouse	12043	88138	Bcl2	2	1.91	low	No	No	eggNOG, OrthoDB
ENSDARG00000008363	373102	ZDB-GENE-030825-1	mcl1b	Mouse	12045	1278326	Bcl2a1b	2	1.91	low	No	No	eggNOG, OrthoDB
ENSDARG00000093186	795145	ZDB-GENE-091118-81	si:dkey-30j10.5					0	0	None
ENSDARG00000077040	565615	ZDB-GENE-030131-7043	si:ch211-85n16.4	Mouse	74030	1921280	Rin2	7	6.8	moderate	Yes	No	eggNOG, OrthoFinder, orthoMCL, Panther, Phylome, RoundUp, TreeFam
ENSDARG00000077040	565615	ZDB-GENE-030131-7043	si:ch211-85n16.4	Mouse	225870	2385695	Rin1	3	2.94	low	No	No	eggNOG, OrthoDB, RoundUp
ENSDARG00000077040	565615	ZDB-GENE-030131-7043	si:ch211-85n16.4	Mouse	217835	2385708	Rin3	3	2.91	low	No	No	eggNOG, OrthoDB, OrthoFinder
ENSDARG00000077040	565615	ZDB-GENE-030131-7043	si:ch211-85n16.4	Mouse	320435	2444024	Rinl	3	2.82	moderate	No	Yes	eggNOG, OrthoDB, Phylome
ENSDARG00000057853	192336	ZDB-GENE-020419-23	atp6v0ca	Mouse	11984	88116	Atp6v0c	14	14.29	high	Yes	Yes	Compara, eggNOG, Hieranoid, Homologene, Inparanoid, OMA, OrthoFinder, OrthoInspector, orthoMCL, Panther, Phylome, RoundUp, TreeFam, ZFIN
ENSDARG00000008735	406296	ZDB-GENE-040426-1960	atp6ap2	Mouse	70495	1917745	Atp6ap2	14	13.8	high	Yes	Yes	Compara, eggNOG, Hieranoid, Homologene, Inparanoid, OMA, OrthoDB, OrthoFinder, OrthoInspector, orthoMCL, Panther, Phylome, RoundUp, TreeFam
ENSDARG00000036942	406615	ZDB-GENE-040426-2576	gpd1c	Mouse	14555	95679	Gpd1	5	4.91	moderate	Yes	No	eggNOG, OrthoDB, OrthoFinder, orthoMCL, Panther
ENSDARG00000036942	406615	ZDB-GENE-040426-2576	gpd1c	Mouse	333433	1289257	Gpd1l	3	2.8	low	No	No	eggNOG, OrthoFinder, orthoMCL
ENSDARG00000036338	565852	ZDB-GENE-050731-5	vps11	Mouse	71732	1918982	Vps11	10	10.21	high	Yes	Yes	Compara, eggNOG, Homologene, OMA, OrthoFinder, orthoMCL, Panther, Phylome, TreeFam, ZFIN
ENSDARG00000070426	563855	ZDB-GENE-030131-1957	chac1	Mouse	69065	1916315	Chac1	14	14.29	high	Yes	Yes	Compara, eggNOG, Hieranoid, Homologene, Inparanoid, OMA, OrthoFinder, OrthoInspector, orthoMCL, Panther, Phylome, RoundUp, TreeFam, ZFIN
ENSDARG00000070426	563855	ZDB-GENE-030131-1957	chac1	Mouse	68044	1915294	Chac2	4	3.83	moderate	No	No	eggNOG, OrthoFinder, orthoMCL, RoundUp
ENSDARG00000035907	445212	ZDB-GENE-040801-125	fam49al	Mouse	223601	1923520	Fam49b	3	2.91	moderate	Yes	No	eggNOG, OrthoDB, OrthoFinder
ENSDARG00000035907	445212	ZDB-GENE-040801-125	fam49al	Mouse	76820	1261783	Fam49a	3	2.8	moderate	Yes	No	eggNOG, OrthoFinder, orthoMCL
ENSDARG00000037018	406666	ZDB-GENE-040426-2674	gab1	Mouse	14388	108088	Gab1	15	15.3	high	Yes	Yes	Compara, eggNOG, Hieranoid, Homologene, Inparanoid, OMA, OrthoDB, OrthoFinder, OrthoInspector, orthoMCL, Panther, Phylome, RoundUp, TreeFam, ZFIN
ENSDARG00000037018	406666	ZDB-GENE-040426-2674	gab1	Mouse	14389	1333854	Gab2	3	2.93	low	No	No	eggNOG, OrthoFinder, RoundUp
ENSDARG00000037018	406666	ZDB-GENE-040426-2674	gab1	Mouse	210710	2387324	Gab3	2	2.01	low	No	No	OrthoDB, OrthoFinder
ENSDARG00000009505	378855	ZDB-GENE-031002-13	prelid3b	Mouse	66390	1913640	Prelid3b	14	14.29	high	Yes	Yes	Compara, eggNOG, Hieranoid, Homologene, Inparanoid, OMA, OrthoFinder, OrthoInspector, orthoMCL, Panther, Phylome, RoundUp, TreeFam, ZFIN
ENSDARG00000009505	378855	ZDB-GENE-031002-13	prelid3b	Mouse	225655	2442865	Prelid3a	5	4.84	moderate	No	No	eggNOG, OrthoDB, OrthoFinder, orthoMCL, RoundUp
ENSDARG00000075253	100002263	ZDB-GENE-030131-1904	pik3cb	Mouse	74769	1922019	Pik3cb	15	15.3	high	Yes	Yes	Compara, eggNOG, Hieranoid, Homologene, Inparanoid, OMA, OrthoDB, OrthoFinder, OrthoInspector, orthoMCL, Panther, Phylome, RoundUp, TreeFam, ZFIN
ENSDARG00000075253	100002263	ZDB-GENE-030131-1904	pik3cb	Mouse	18706	1206581	Pik3ca	4	3.81	moderate	No	No	eggNOG, OrthoDB, OrthoFinder, orthoMCL
ENSDARG00000075253	100002263	ZDB-GENE-030131-1904	pik3cb	Mouse	18707	1098211	Pik3cd	4	3.81	moderate	No	No	eggNOG, OrthoDB, OrthoFinder, orthoMCL
ENSDARG00000075253	100002263	ZDB-GENE-030131-1904	pik3cb	Mouse	30955	1353576	Pik3cg	3	2.81	low	No	No	eggNOG, OrthoDB, orthoMCL
ENSDARG00000075253	100002263	ZDB-GENE-030131-1904	pik3cb	Mouse	18705	1203730	Pik3c2g	2	1.91	low	No	No	eggNOG, OrthoDB
ENSDARG00000075253	100002263	ZDB-GENE-030131-1904	pik3cb	Mouse	18704	1203729	Pik3c2a	2	1.91	low	No	No	eggNOG, OrthoDB
ENSDARG00000075253	100002263	ZDB-GENE-030131-1904	pik3cb	Mouse	225326	2445019	Pik3c3	2	1.91	low	No	No	eggNOG, OrthoDB
ENSDARG00000068628	100093706	ZDB-GENE-070620-16	rab8b	Mouse	235442	2442982	Rab8b	15	15.3	high	Yes	Yes	Compara, eggNOG, Hieranoid, Homologene, Inparanoid, OMA, OrthoDB, OrthoFinder, OrthoInspector, orthoMCL, Panther, Phylome, RoundUp, TreeFam, ZFIN
ENSDARG00000068628	100093706	ZDB-GENE-070620-16	rab8b	Mouse	17274	96960	Rab8a	5	4.84	moderate	No	No	eggNOG, OrthoDB, OrthoFinder, orthoMCL, RoundUp
ENSDARG00000068628	100093706	ZDB-GENE-070620-16	rab8b	Mouse	19325	105066	Rab10	5	4.84	moderate	No	No	eggNOG, OrthoDB, OrthoFinder, orthoMCL, RoundUp
ENSDARG00000068628	100093706	ZDB-GENE-070620-16	rab8b	Mouse	68328	1927232	Rab13	3	2.93	low	No	No	eggNOG, OrthoFinder, RoundUp
ENSDARG00000068628	100093706	ZDB-GENE-070620-16	rab8b	Mouse	19339	97843	Rab3a	2	2.01	low	No	No	OrthoDB, OrthoFinder
ENSDARG00000068628	100093706	ZDB-GENE-070620-16	rab8b	Mouse	69908	1917158	Rab3b	2	2.01	low	No	No	OrthoDB, OrthoFinder
ENSDARG00000056346	561771	ZDB-GENE-070112-1242	acap1	Mouse	216859	2388270	Acap1	11	11.35	high	Yes	Yes	Compara, Homologene, OMA, OrthoDB, OrthoFinder, orthoMCL, Panther, Phylome, RoundUp, TreeFam, ZFIN
ENSDARG00000056346	561771	ZDB-GENE-070112-1242	acap1	Mouse	78618	1925868	Acap2	4	3.94	moderate	No	No	OrthoDB, OrthoFinder, orthoMCL, RoundUp
ENSDARG00000056346	561771	ZDB-GENE-070112-1242	acap1	Mouse	140500	2153589	Acap3	4	3.94	moderate	No	No	OrthoDB, OrthoFinder, orthoMCL, RoundUp
ENSDARG00000056346	561771	ZDB-GENE-070112-1242	acap1	Mouse	213990	2183446	Agap3	2	2.04	low	No	No	OrthoDB, RoundUp
ENSDARG00000078448	100001171	ZDB-GENE-100721-1	gpr137ba	Mouse	83924	1891463	Gpr137b	14	14.29	high	Yes	Yes	Compara, eggNOG, Hieranoid, Homologene, Inparanoid, OMA, OrthoFinder, OrthoInspector, orthoMCL, Panther, Phylome, RoundUp, TreeFam, ZFIN
ENSDARG00000078448	100001171	ZDB-GENE-100721-1	gpr137ba	Mouse	107173	2147529	Gpr137	2	1.91	low	No	No	eggNOG, OrthoDB
ENSDARG00000078448	100001171	ZDB-GENE-100721-1	gpr137ba	Mouse	70713	1917963	Gpr137c	2	1.91	low	No	No	eggNOG, OrthoDB
ENSDARG00000076697	555294	ZDB-GENE-140106-128	zmp:0000001168	Mouse	20469	107576	Sipa1	9	8.84	high	Yes	Yes	Compara, eggNOG, OMA, OrthoDB, OrthoFinder, orthoMCL, Panther, RoundUp, TreeFam
ENSDARG00000076697	555294	ZDB-GENE-140106-128	zmp:0000001168	Mouse	244668	2676970	Sipa1l2	3	2.81	low	No	No	eggNOG, OrthoDB, orthoMCL
ENSDARG00000076697	555294	ZDB-GENE-140106-128	zmp:0000001168	Mouse	217692	2443679	Sipa1l1	3	2.81	low	No	No	eggNOG, OrthoDB, orthoMCL
ENSDARG00000076697	555294	ZDB-GENE-140106-128	zmp:0000001168	Mouse	74206	1921456	Sipa1l3	2	1.8	low	No	No	eggNOG, orthoMCL
ENSDARG00000015003	561231	ZDB-GENE-090311-38	arhgap4b	Mouse	171207	2159577	Arhgap4	10	10.22	high	Yes	Yes	Compara, eggNOG, Homologene, OMA, OrthoDB, orthoMCL, Panther, Phylome, TreeFam, ZFIN
ENSDARG00000015003	561231	ZDB-GENE-090311-38	arhgap4b	Mouse	117600	2152936	Srgap1	4	3.81	moderate	No	No	eggNOG, OrthoDB, OrthoFinder, orthoMCL
ENSDARG00000015003	561231	ZDB-GENE-090311-38	arhgap4b	Mouse	259302	2152938	Srgap3	4	3.81	moderate	No	No	eggNOG, OrthoDB, OrthoFinder, orthoMCL
ENSDARG00000015003	561231	ZDB-GENE-090311-38	arhgap4b	Mouse	14270	109605	Srgap2	3	2.8	low	No	No	eggNOG, OrthoFinder, orthoMCL
ENSDARG00000099690	555805	ZDB-GENE-070424-68	vaspa	Mouse	22323	109268	Vasp	7	7.4	moderate	Yes	No	Compara, eggNOG, OrthoDB, OrthoFinder, Panther, TreeFam, ZFIN
ENSDARG00000099690	555805	ZDB-GENE-070424-68	vaspa	Mouse	14026	1194884	Evl	3	2.91	low	No	No	eggNOG, OrthoDB, OrthoFinder
ENSDARG00000037861	100330897	ZDB-GENE-121031-5	slc2a3b	Mouse	20527	95757	Slc2a3	7	6.78	moderate	Yes	No	eggNOG, OrthoDB, OrthoFinder, orthoMCL, Panther, Phylome, TreeFam
ENSDARG00000037861	100330897	ZDB-GENE-121031-5	slc2a3b	Mouse	20525	95755	Slc2a1	5	4.91	moderate	No	No	eggNOG, OrthoDB, OrthoFinder, orthoMCL, Panther
ENSDARG00000037861	100330897	ZDB-GENE-121031-5	slc2a3b	Mouse	435818	3650865	Slc2a7	4	3.84	moderate	No	Yes	Compara, eggNOG, OrthoDB, OrthoFinder
ENSDARG00000037861	100330897	ZDB-GENE-121031-5	slc2a3b	Mouse	20528	95758	Slc2a4	4	3.81	moderate	No	No	eggNOG, OrthoDB, OrthoFinder, orthoMCL
ENSDARG00000037861	100330897	ZDB-GENE-121031-5	slc2a3b	Mouse	117591	2152844	Slc2a9	3	2.91	low	No	No	eggNOG, OrthoDB, OrthoFinder
ENSDARG00000037861	100330897	ZDB-GENE-121031-5	slc2a3b	Mouse	56485	1928369	Slc2a5	3	2.91	low	No	No	eggNOG, OrthoDB, OrthoFinder
ENSDARG00000037861	100330897	ZDB-GENE-121031-5	slc2a3b	Mouse	20526	1095438	Slc2a2	2	1.9	low	No	No	eggNOG, OrthoFinder
ENSDARG00000016774	100334463	ZDB-GENE-120406-4	plekho2	Mouse	102595	2143132	Plekho2	11	11.37	high	Yes	Yes	Compara, eggNOG, Hieranoid, Inparanoid, OrthoFinder, OrthoInspector, orthoMCL, Panther, RoundUp, TreeFam, ZFIN
ENSDARG00000031506	569329	ZDB-GENE-041210-312	flvcr2b	Mouse	217721	2384974	Flvcr2	13	13.27	high	Yes	Yes	Compara, eggNOG, Hieranoid, Inparanoid, OMA, OrthoDB, OrthoFinder, OrthoInspector, orthoMCL, Panther, Phylome, TreeFam, ZFIN
ENSDARG00000031506	569329	ZDB-GENE-041210-312	flvcr2b	Mouse	243197	2442629	Mfsd7a	3	2.81	low	No	No	eggNOG, OrthoDB, orthoMCL
ENSDARG00000031506	569329	ZDB-GENE-041210-312	flvcr2b	Mouse	226844	2444881	Flvcr1	3	2.8	low	No	No	eggNOG, OrthoFinder, orthoMCL
ENSDARG00000031506	569329	ZDB-GENE-041210-312	flvcr2b	Mouse	224132	2387188	Slc49a4	2	1.91	low	No	No	eggNOG, OrthoDB
ENSDARG00000004060	324413	ZDB-GENE-030131-3133	bhlhe40	Mouse	20893	1097714	Bhlhe40	13	13.36	high	Yes	Yes	Compara, eggNOG, Hieranoid, Homologene, Inparanoid, OMA, OrthoDB, OrthoFinder, OrthoInspector, orthoMCL, Panther, TreeFam, ZFIN
ENSDARG00000097496	570738	ZDB-GENE-131121-72	si:dkey-6e2.2					0	0	None
ENSDARG00000101009	100006037	ZDB-GENE-030425-5	cited4b	Mouse	56222	1861694	Cited4	4	3.9	moderate	Yes	No	Compara, Panther, Phylome, TreeFam
ENSDARG00000101009	100006037	ZDB-GENE-030425-5	cited4b	Mouse	17684	1306784	Cited2	2	1.91	low	No	No	OrthoDB, orthoMCL
ENSDARG00000019160	406439	ZDB-GENE-040426-2187	sh3bp5la	Mouse	79566	1933124	Sh3bp5l	10	9.73	moderate	Yes	No	Compara, eggNOG, Homologene, OrthoFinder, OrthoInspector, orthoMCL, Panther, Phylome, RoundUp, TreeFam
ENSDARG00000019160	406439	ZDB-GENE-040426-2187	sh3bp5la	Mouse	24056	1344391	Sh3bp5	2	1.91	low	No	No	eggNOG, OrthoDB
ENSDARG00000051836	553000	ZDB-GENE-081104-56	si:dkeyp-19e1.3	Mouse	98910	2138893	Usp6nl	4	3.83	moderate	Yes	No	eggNOG, OrthoFinder, orthoMCL, RoundUp
ENSDARG00000051836	553000	ZDB-GENE-081104-56	si:dkeyp-19e1.3	Mouse	103724	2144164	Tbc1d10a	2	1.91	low	No	No	eggNOG, OrthoDB
ENSDARG00000051836	553000	ZDB-GENE-081104-56	si:dkeyp-19e1.3	Mouse	108995	1922072	Tbc1d10c	2	1.91	low	No	No	eggNOG, OrthoDB
ENSDARG00000051836	553000	ZDB-GENE-081104-56	si:dkeyp-19e1.3	Mouse	68449	1915699	Tbc1d10b	2	1.91	low	No	No	eggNOG, OrthoDB
ENSDARG00000100436	103911065	ZDB-GENE-050307-2	cnga2b	Mouse	12789	108040	Cnga2	7	7.05	moderate	Yes	No	Compara, Hieranoid, OMA, OrthoDB, OrthoFinder, OrthoInspector, Panther
ENSDARG00000100436	103911065	ZDB-GENE-050307-2	cnga2b	Mouse	12788	88436	Cnga1	2	2.01	low	No	No	OrthoDB, OrthoFinder
ENSDARG00000100436	103911065	ZDB-GENE-050307-2	cnga2b	Mouse	233649	2664099	Cnga4	2	2.01	low	No	No	OrthoDB, OrthoFinder
ENSDARG00000077788	334278	ZDB-GENE-030131-6210	arhgef10	Mouse	234094	2444453	Arhgef10	13	12.89	high	Yes	Yes	Compara, eggNOG, Hieranoid, Homologene, Inparanoid, OMA, OrthoDB, OrthoFinder, OrthoInspector, orthoMCL, Panther, RoundUp, TreeFam
ENSDARG00000077788	334278	ZDB-GENE-030131-6210	arhgef10	Mouse	72754	1920004	Arhgef10l	4	3.83	moderate	No	No	eggNOG, OrthoFinder, orthoMCL, RoundUp
ENSDARG00000077788	334278	ZDB-GENE-030131-6210	arhgef10	Mouse	207212	2673002	Arhgef17	2	1.93	low	No	No	eggNOG, RoundUp
ENSDARG00000105473	563900	ZDB-GENE-160113-146	si:cabz01036006.1	Mouse	14129	95498	Fcgr1	2	2.11	moderate	Yes	No	OrthoDB, Panther
ENSDARG00000105473	563900	ZDB-GENE-160113-146	si:cabz01036006.1	Mouse	435653	3576487	Fcrlb	2	2.11	high	Yes	Yes	OrthoDB, Panther
ENSDARG00000105473	563900	ZDB-GENE-160113-146	si:cabz01036006.1	Mouse	14125	95494	Fcer1a	2	2.11	moderate	Yes	No	OrthoDB, Panther
ENSDARG00000105473	563900	ZDB-GENE-160113-146	si:cabz01036006.1	Mouse	246256	2179523	Fcgr4	2	2.11	moderate	Yes	No	OrthoDB, Panther
ENSDARG00000024874	654774	ZDB-GENE-060130-74	dock4b	Mouse	238130	1918006	Dock4	13	13.3	high	Yes	Yes	Compara, eggNOG, Homologene, Inparanoid, OMA, OrthoDB, OrthoFinder, orthoMCL, Panther, Phylome, RoundUp, TreeFam, ZFIN
ENSDARG00000024874	654774	ZDB-GENE-060130-74	dock4b	Mouse	208869	2429763	Dock3	5	4.84	moderate	No	No	eggNOG, OrthoDB, OrthoFinder, orthoMCL, RoundUp
ENSDARG00000024874	654774	ZDB-GENE-060130-74	dock4b	Mouse	330662	2429765	Dock1	4	3.83	moderate	No	No	eggNOG, OrthoFinder, orthoMCL, RoundUp
ENSDARG00000024874	654774	ZDB-GENE-060130-74	dock4b	Mouse	94176	2149010	Dock2	4	3.81	moderate	No	Yes	eggNOG, OrthoDB, OrthoFinder, orthoMCL
ENSDARG00000024874	654774	ZDB-GENE-060130-74	dock4b	Mouse	68813	2652871	Dock5	4	3.81	moderate	No	No	eggNOG, OrthoDB, OrthoFinder, orthoMCL
ENSDARG00000067916	447804	ZDB-GENE-040912-7	lyn	Mouse	17096	96892	Lyn	12	12.27	high	Yes	Yes	eggNOG, Homologene, Inparanoid, OMA, OrthoDB, OrthoFinder, OrthoInspector, orthoMCL, Phylome, RoundUp, TreeFam, ZFIN
ENSDARG00000067916	447804	ZDB-GENE-040912-7	lyn	Mouse	20811	101865	Srms	4	4.01	moderate	No	No	eggNOG, OrthoDB, OrthoFinder, Panther
ENSDARG00000067916	447804	ZDB-GENE-040912-7	lyn	Mouse	12143	88169	Blk	4	3.81	moderate	No	No	eggNOG, OrthoDB, OrthoFinder, orthoMCL
ENSDARG00000067916	447804	ZDB-GENE-040912-7	lyn	Mouse	15162	96052	Hck	4	3.81	moderate	No	No	eggNOG, OrthoDB, OrthoFinder, orthoMCL
ENSDARG00000067916	447804	ZDB-GENE-040912-7	lyn	Mouse	16818	96756	Lck	4	3.81	moderate	No	No	eggNOG, OrthoDB, OrthoFinder, orthoMCL
ENSDARG00000067916	447804	ZDB-GENE-040912-7	lyn	Mouse	14360	95602	Fyn	3	2.91	low	No	No	eggNOG, OrthoDB, OrthoFinder
ENSDARG00000067916	447804	ZDB-GENE-040912-7	lyn	Mouse	22612	99147	Yes1	3	2.91	low	No	No	eggNOG, OrthoDB, OrthoFinder
ENSDARG00000067916	447804	ZDB-GENE-040912-7	lyn	Mouse	20459	99683	Ptk6	3	2.91	low	No	No	eggNOG, OrthoDB, OrthoFinder
ENSDARG00000067916	447804	ZDB-GENE-040912-7	lyn	Mouse	14191	95527	Fgr	3	2.91	low	No	No	eggNOG, OrthoDB, OrthoFinder
ENSDARG00000067916	447804	ZDB-GENE-040912-7	lyn	Mouse	14302	103265	Frk	3	2.91	low	No	No	eggNOG, OrthoDB, OrthoFinder
ENSDARG00000067916	447804	ZDB-GENE-040912-7	lyn	Mouse	20779	98397	Src	3	2.91	low	No	No	eggNOG, OrthoDB, OrthoFinder
ENSDARG00000067916	447804	ZDB-GENE-040912-7	lyn	Mouse	666513	3702103	Gm11787	2	2.01	moderate	No	Yes	OrthoDB, OrthoFinder
ENSDARG00000067916	100537552	ZDB-GENE-070802-2	tgs1	Mouse	116940	2151797	Tgs1	12	12.37	high	Yes	Yes	Compara, eggNOG, Hieranoid, Homologene, Inparanoid, OrthoFinder, OrthoInspector, orthoMCL, Panther, RoundUp, TreeFam, ZFIN
ENSDARG00000067916	100537552	ZDB-GENE-070802-2	tgs1	Mouse	17096	96892	Lyn	2	1.94	low	No	No	Compara, OMA
ENSDARG00000011175	393935	ZDB-GENE-040426-727	atp6v1d	Mouse	73834	1921084	Atp6v1d	14	14.29	high	Yes	Yes	Compara, eggNOG, Hieranoid, Homologene, Inparanoid, OMA, OrthoFinder, OrthoInspector, orthoMCL, Panther, Phylome, RoundUp, TreeFam, ZFIN
ENSDARG00000052515	553776	ZDB-GENE-050522-346	calcoco2	Mouse	76815	1343177	Calcoco2	8	7.71	high	Yes	Yes	Compara, eggNOG, OrthoDB, OrthoFinder, orthoMCL, Panther, Phylome, TreeFam
ENSDARG00000014646	541429	ZDB-GENE-050320-133	aoc2	Mouse	11754	1306797	Aoc3	11	11.43	high	Yes	Yes	Compara, eggNOG, Homologene, Inparanoid, OMA, OrthoDB, OrthoFinder, orthoMCL, Panther, RoundUp, ZFIN
ENSDARG00000014646	541429	ZDB-GENE-050320-133	aoc2	Mouse	237940	2668431	Aoc2	10	10.43	moderate	No	Yes	Compara, eggNOG, Inparanoid, OMA, OrthoDB, OrthoFinder, orthoMCL, Panther, RoundUp, ZFIN
ENSDARG00000014646	541429	ZDB-GENE-050320-133	aoc2	Mouse	76507	1923757	Aoc1	5	4.84	moderate	No	No	eggNOG, OrthoDB, OrthoFinder, orthoMCL, RoundUp
ENSDARG00000014646	541429	ZDB-GENE-050320-133	aoc2	Mouse	69761	1917011	Doxl1	4	3.81	moderate	No	No	eggNOG, OrthoDB, OrthoFinder, orthoMCL
ENSDARG00000014646	541429	ZDB-GENE-050320-133	aoc2	Mouse	243377	2682321	Svs1	3	2.91	low	No	No	eggNOG, OrthoDB, OrthoFinder
ENSDARG00000014646	541429	ZDB-GENE-050320-133	aoc2	Mouse	243376	3618290	Doxl2	3	2.8	low	No	No	eggNOG, OrthoFinder, orthoMCL
ENSDARG00000059001	58054	ZDB-GENE-000831-6	pim2	Mouse	18715	97587	Pim2	7	7.49	high	Yes	Yes	Homologene, OMA, OrthoDB, Panther, Phylome, TreeFam, ZFIN
ENSDARG00000103511	393489	ZDB-GENE-040426-1596	zfand2a	Mouse	68818	1916068	Zfand2b	13	12.79	high	Yes	Yes	Compara, eggNOG, Hieranoid, Homologene, Inparanoid, OMA, OrthoFinder, OrthoInspector, orthoMCL, Panther, Phylome, RoundUp, TreeFam
ENSDARG00000103511	393489	ZDB-GENE-040426-1596	zfand2a	Mouse	100494	2140729	Zfand2a	9	9.31	moderate	No	Yes	eggNOG, OrthoDB, OrthoFinder, orthoMCL, Panther, Phylome, RoundUp, TreeFam, ZFIN
ENSDARG00000103511	393489	ZDB-GENE-040426-1596	zfand2a	Mouse	66361	1913611	Zfand1	2	1.91	low	No	No	eggNOG, OrthoDB
ENSDARG00000038059	406308	ZDB-GENE-040426-1975	grb2b	Mouse	14784	95805	Grb2	14	14.29	high	Yes	Yes	Compara, eggNOG, Hieranoid, Homologene, Inparanoid, OMA, OrthoFinder, OrthoInspector, orthoMCL, Panther, Phylome, RoundUp, TreeFam, ZFIN
ENSDARG00000038059	406308	ZDB-GENE-040426-1975	grb2b	Mouse	71520	1918770	Grap	4	3.81	moderate	No	No	eggNOG, OrthoDB, OrthoFinder, orthoMCL
ENSDARG00000038059	406308	ZDB-GENE-040426-1975	grb2b	Mouse	17444	1333842	Grap2	3	2.91	low	No	No	eggNOG, OrthoDB, OrthoFinder
ENSDARG00000104408	553526	ZDB-GENE-060929-544	zgc:152774	Mouse	75746	1922996	Morc4	4	3.95	high	Yes	Yes	Compara, OrthoDB, Panther, Phylome
ENSDARG00000104408	553526	ZDB-GENE-060929-544	zgc:152774	Mouse	338467	2136841	Morc3	2	2.11	low	No	No	OrthoDB, Panther
ENSDARG00000000887	405758	ZDB-GENE-040426-2099	zgc:56699	Mouse	74174	1921424	Gtsf1	13	12.87	high	Yes	Yes	eggNOG, Hieranoid, Homologene, Inparanoid, OMA, OrthoDB, OrthoFinder, OrthoInspector, orthoMCL, Panther, Phylome, RoundUp, TreeFam
ENSDARG00000000887	405758	ZDB-GENE-040426-2099	zgc:56699	Mouse	223927	2652828	Gtsf2	6	5.9	moderate	No	Yes	Compara, eggNOG, OrthoDB, OrthoFinder, Panther, TreeFam
ENSDARG00000000887	405758	ZDB-GENE-040426-2099	zgc:56699	Mouse	68236	1915486	Gtsf1l	6	5.8	moderate	No	Yes	Compara, eggNOG, OrthoFinder, Panther, Phylome, TreeFam
ENSDARG00000063295	333938	ZDB-GENE-030131-5870	myh9a	Mouse	17886	107717	Myh9	8	7.8	moderate	Yes	No	Compara, eggNOG, Homologene, OrthoDB, OrthoFinder, orthoMCL, Panther, TreeFam
ENSDARG00000063295	333938	ZDB-GENE-030131-5870	myh9a	Mouse	71960	1919210	Myh14	4	3.81	moderate	No	No	eggNOG, OrthoDB, OrthoFinder, orthoMCL
ENSDARG00000063295	333938	ZDB-GENE-030131-5870	myh9a	Mouse	17888	97255	Myh6	4	3.81	moderate	No	No	eggNOG, OrthoDB, OrthoFinder, orthoMCL
ENSDARG00000063295	333938	ZDB-GENE-030131-5870	myh9a	Mouse	17885	1339712	Myh8	4	3.81	moderate	No	No	eggNOG, OrthoDB, OrthoFinder, orthoMCL
ENSDARG00000063295	333938	ZDB-GENE-030131-5870	myh9a	Mouse	17883	1339709	Myh3	4	3.81	moderate	No	No	eggNOG, OrthoDB, OrthoFinder, orthoMCL
ENSDARG00000063295	333938	ZDB-GENE-030131-5870	myh9a	Mouse	17882	1339710	Myh2	4	3.81	moderate	No	No	eggNOG, OrthoDB, OrthoFinder, orthoMCL
ENSDARG00000063295	333938	ZDB-GENE-030131-5870	myh9a	Mouse	77579	1930780	Myh10	4	3.81	moderate	No	No	eggNOG, OrthoDB, OrthoFinder, orthoMCL
ENSDARG00000063295	333938	ZDB-GENE-030131-5870	myh9a	Mouse	17880	102643	Myh11	4	3.81	moderate	No	No	eggNOG, OrthoDB, OrthoFinder, orthoMCL
ENSDARG00000063295	333938	ZDB-GENE-030131-5870	myh9a	Mouse	544791	1339967	Myh13	4	3.81	moderate	No	No	eggNOG, OrthoDB, OrthoFinder, orthoMCL
ENSDARG00000063295	333938	ZDB-GENE-030131-5870	myh9a	Mouse	17884	1339713	Myh4	4	3.81	moderate	No	No	eggNOG, OrthoDB, OrthoFinder, orthoMCL
ENSDARG00000063295	333938	ZDB-GENE-030131-5870	myh9a	Mouse	140781	2155600	Myh7	4	3.81	moderate	No	No	eggNOG, OrthoDB, OrthoFinder, orthoMCL
ENSDARG00000063295	333938	ZDB-GENE-030131-5870	myh9a	Mouse	17879	1339711	Myh1	4	3.81	moderate	No	No	eggNOG, OrthoDB, OrthoFinder, orthoMCL
ENSDARG00000063295	333938	ZDB-GENE-030131-5870	myh9a	Mouse	667772	3643515	Myh15	3	2.91	low	No	No	eggNOG, OrthoDB, OrthoFinder
ENSDARG00000063295	333938	ZDB-GENE-030131-5870	myh9a	Mouse	668940	3710243	Myh7b	3	2.8	low	No	No	eggNOG, OrthoFinder, orthoMCL
ENSDARG00000063295	333938	ZDB-GENE-030131-5870	myh9a	Mouse	17918	105976	Myo5a	2	1.9	low	No	No	OrthoFinder, orthoMCL
ENSDARG00000063295	333938	ZDB-GENE-030131-5870	myh9a	Mouse	208943	2442485	Myo5c	2	1.9	low	No	No	OrthoFinder, orthoMCL
ENSDARG00000063295	333938	ZDB-GENE-030131-5870	myh9a	Mouse	17919	106598	Myo5b	2	1.9	low	No	No	OrthoFinder, orthoMCL
ENSDARG00000062025	321294	ZDB-GENE-030131-9884	cpox	Mouse	12892	104841	Cpox	14	14.29	high	Yes	Yes	Compara, eggNOG, Hieranoid, Homologene, Inparanoid, OMA, OrthoFinder, OrthoInspector, orthoMCL, Panther, Phylome, RoundUp, TreeFam, ZFIN
ENSDARG00000040497	571124		LOC571124	Mouse	317758	3511744	Gimap9	7	6.98	high	Yes	Yes	Compara, eggNOG, Hieranoid, Inparanoid, OrthoFinder, OrthoInspector, Panther
ENSDARG00000040497	571124		LOC571124	Mouse	107526	1349656	Gimap4	6	5.9	moderate	No	Yes	Compara, eggNOG, OrthoDB, OrthoFinder, Panther, TreeFam
ENSDARG00000040497	571124		LOC571124	Mouse	317757	2442232	Gimap5	5	5.01	moderate	No	Yes	eggNOG, OrthoDB, OrthoFinder, OrthoInspector, Panther
ENSDARG00000040497	571124		LOC571124	Mouse	231932	1349657	Gimap7	5	5	moderate	No	Yes	eggNOG, Hieranoid, OrthoFinder, OrthoInspector, Panther
ENSDARG00000040497	571124		LOC571124	Mouse	16205	109368	Gimap1	4	4.04	moderate	No	No	Compara, OrthoDB, OrthoFinder, Panther
ENSDARG00000040497	571124		LOC571124	Mouse	83408	1932723	Gimap3	4	4.01	moderate	No	No	eggNOG, OrthoDB, OrthoFinder, Panther
ENSDARG00000040497	571124		LOC571124	Mouse	231931	1918876	Gimap6	4	3.93	moderate	No	Yes	Compara, eggNOG, OrthoFinder, Panther
ENSDARG00000040497	571124		LOC571124	Mouse	243374	2685303	Gimap8	2	2	low	No	No	eggNOG, Panther
ENSDARG00000016470	337132	ZDB-GENE-030131-9076	anxa5b	Mouse	11747	106008	Anxa5	14	14.29	high	Yes	Yes	Compara, eggNOG, Hieranoid, Homologene, Inparanoid, OMA, OrthoFinder, OrthoInspector, orthoMCL, Panther, Phylome, RoundUp, TreeFam, ZFIN
ENSDARG00000016470	337132	ZDB-GENE-030131-9076	anxa5b	Mouse	11752	1201374	Anxa8	3	3.01	moderate	No	Yes	eggNOG, OrthoDB, Panther
ENSDARG00000016470	337132	ZDB-GENE-030131-9076	anxa5b	Mouse	11749	88255	Anxa6	2	1.91	low	No	No	eggNOG, OrthoDB
ENSDARG00000016470	337132	ZDB-GENE-030131-9076	anxa5b	Mouse	71790	1923711	Anxa9	2	1.91	low	No	No	eggNOG, OrthoDB
ENSDARG00000016470	337132	ZDB-GENE-030131-9076	anxa5b	Mouse	12306	88246	Anxa2	2	1.91	low	No	No	eggNOG, OrthoDB
ENSDARG00000016470	337132	ZDB-GENE-030131-9076	anxa5b	Mouse	11745	1201378	Anxa3	2	1.91	low	No	No	eggNOG, OrthoDB
ENSDARG00000016470	337132	ZDB-GENE-030131-9076	anxa5b	Mouse	26359	1347090	Anxa10	2	1.91	low	No	No	eggNOG, OrthoDB
ENSDARG00000016470	337132	ZDB-GENE-030131-9076	anxa5b	Mouse	11750	88031	Anxa7	2	1.91	low	No	No	eggNOG, OrthoDB
ENSDARG00000016470	337132	ZDB-GENE-030131-9076	anxa5b	Mouse	11746	88030	Anxa4	2	1.91	low	No	No	eggNOG, OrthoDB
ENSDARG00000016470	337132	ZDB-GENE-030131-9076	anxa5b	Mouse	11744	108481	Anxa11	2	1.91	low	No	No	eggNOG, OrthoDB
ENSDARG00000016470	337132	ZDB-GENE-030131-9076	anxa5b	Mouse	16952	96819	Anxa1	2	1.91	low	No	No	eggNOG, OrthoDB
ENSDARG00000006370	286779	ZDB-GENE-021219-2	atp6v1h	Mouse	108664	1914864	Atp6v1h	14	14.29	high	Yes	Yes	Compara, eggNOG, Hieranoid, Homologene, Inparanoid, OMA, OrthoFinder, OrthoInspector, orthoMCL, Panther, Phylome, RoundUp, TreeFam, ZFIN
ENSDARG00000035652	565700	ZDB-GENE-050913-41	sat1a.1	Mouse	20229	98233	Sat1	12	12.2	moderate	Yes	No	Compara, eggNOG, Homologene, Inparanoid, OMA, OrthoDB, OrthoFinder, orthoMCL, Phylome, RoundUp, TreeFam, ZFIN
ENSDARG00000035652	565700	ZDB-GENE-050913-41	sat1a.1	Mouse	69215	1916465	Sat2	4	3.81	moderate	No	No	eggNOG, OrthoDB, OrthoFinder, orthoMCL
ENSDARG00000035652	565700	ZDB-GENE-050913-41	sat1a.1	Mouse	73809	1921059	Satl1	2	1.91	low	No	No	eggNOG, OrthoDB
ENSDARG00000017569	641577	ZDB-GENE-051127-47	reep3a	Mouse	28193	88930	Reep3	9	8.72	moderate	Yes	No	Compara, eggNOG, OMA, OrthoDB, OrthoFinder, orthoMCL, Panther, Phylome, TreeFam
ENSDARG00000017569	641577	ZDB-GENE-051127-47	reep3a	Mouse	72549	1919799	Reep4	3	2.91	low	No	No	eggNOG, OrthoDB, OrthoFinder
ENSDARG00000017569	641577	ZDB-GENE-051127-47	reep3a	Mouse	225362	2385070	Reep2	3	2.91	low	No	No	eggNOG, OrthoDB, OrthoFinder
ENSDARG00000017569	641577	ZDB-GENE-051127-47	reep3a	Mouse	13476	1270152	Reep5	2	1.91	low	No	No	eggNOG, OrthoDB
ENSDARG00000017569	641577	ZDB-GENE-051127-47	reep3a	Mouse	70335	1917585	Reep6	2	1.91	low	No	No	eggNOG, OrthoDB
ENSDARG00000017569	641577	ZDB-GENE-051127-47	reep3a	Mouse	52250	1098827	Reep1	2	1.9	low	No	No	eggNOG, OrthoFinder
ENSDARG00000031698	558685	ZDB-GENE-080616-2	mylk2	Mouse	228785	2139434	Mylk2	3	3	high	Yes	Yes	OrthoFinder, orthoMCL, Panther
ENSDARG00000031698	558685	ZDB-GENE-080616-2	mylk2	Mouse	238564	3643758	Mylk4	2	2.01	low	No	No	OrthoDB, OrthoFinder
ENSDARG00000031698	558685	ZDB-GENE-080616-2	mylk2	Mouse	213435	2443063	Mylk3	2	2.01	low	No	No	OrthoDB, OrthoFinder
ENSDARG00000098821	110439320		LOC110439320	Mouse	74136	1921386	Sec14l1	2	2.01	moderate	Yes	No	OrthoDB, OrthoFinder
ENSDARG00000098821	110439320		LOC110439320	Mouse	665119	3616084	Sec14l5	2	2.01	high	Yes	Yes	OrthoDB, OrthoFinder
ENSDARG00000068681	569454	ZDB-GENE-030131-8673	crfb1	Mouse	16155	109380	Il10rb	2	2.06	moderate	Yes	No	Panther, TreeFam
ENSDARG00000003449	394077	ZDB-GENE-040426-1115	pde10a	Mouse	23984	1345143	Pde10a	10	9.72	high	Yes	Yes	Compara, eggNOG, Homologene, OMA, OrthoDB, OrthoFinder, orthoMCL, Panther, Phylome, TreeFam
ENSDARG00000003449	394077	ZDB-GENE-040426-1115	pde10a	Mouse	29863	1352752	Pde7b	2	1.91	low	No	No	eggNOG, OrthoDB
ENSDARG00000003449	394077	ZDB-GENE-040426-1115	pde10a	Mouse	18577	99558	Pde4a	2	1.91	low	No	No	eggNOG, OrthoDB
ENSDARG00000003449	394077	ZDB-GENE-040426-1115	pde10a	Mouse	225600	97524	Pde6a	2	1.91	low	No	No	eggNOG, OrthoDB
ENSDARG00000003449	394077	ZDB-GENE-040426-1115	pde10a	Mouse	18583	1202402	Pde7a	2	1.91	low	No	No	eggNOG, OrthoDB
ENSDARG00000003449	394077	ZDB-GENE-040426-1115	pde10a	Mouse	18585	1277179	Pde9a	2	1.91	low	No	No	eggNOG, OrthoDB
ENSDARG00000003449	394077	ZDB-GENE-040426-1115	pde10a	Mouse	110385	99556	Pde4c	2	1.91	low	No	No	eggNOG, OrthoDB
ENSDARG00000003449	394077	ZDB-GENE-040426-1115	pde10a	Mouse	18587	97525	Pde6b	2	1.91	low	No	No	eggNOG, OrthoDB
ENSDARG00000003449	394077	ZDB-GENE-040426-1115	pde10a	Mouse	238871	99555	Pde4d	2	1.91	low	No	No	eggNOG, OrthoDB
ENSDARG00000003449	394077	ZDB-GENE-040426-1115	pde10a	Mouse	207728	2446107	Pde2a	2	1.91	low	No	No	eggNOG, OrthoDB
ENSDARG00000003449	394077	ZDB-GENE-040426-1115	pde10a	Mouse	18578	99557	Pde4b	2	1.91	low	No	No	eggNOG, OrthoDB
ENSDARG00000003449	394077	ZDB-GENE-040426-1115	pde10a	Mouse	110855	105956	Pde6c	2	1.91	low	No	No	eggNOG, OrthoDB
ENSDARG00000003449	394077	ZDB-GENE-040426-1115	pde10a	Mouse	242202	2651499	Pde5a	2	1.91	low	No	No	eggNOG, OrthoDB
ENSDARG00000060723	556360	ZDB-GENE-060503-914	stim1a	Mouse	20866	107476	Stim1	15	15.3	high	Yes	Yes	Compara, eggNOG, Hieranoid, Homologene, Inparanoid, OMA, OrthoDB, OrthoFinder, OrthoInspector, orthoMCL, Panther, Phylome, RoundUp, TreeFam, ZFIN
ENSDARG00000060723	556360	ZDB-GENE-060503-914	stim1a	Mouse	116873	2151156	Stim2	2	1.9	low	No	No	eggNOG, OrthoFinder
ENSDARG00000042667	117508	ZDB-GENE-011109-1	klf2a	Mouse	16598	1342772	Klf2	11	11.36	high	Yes	Yes	eggNOG, Hieranoid, Inparanoid, OrthoDB, OrthoInspector, orthoMCL, Panther, Phylome, RoundUp, TreeFam, ZFIN
ENSDARG00000042667	117508	ZDB-GENE-011109-1	klf2a	Mouse	16596	1342771	Klf1	2	2.04	low	No	No	OrthoDB, RoundUp
ENSDARG00000042667	117508	ZDB-GENE-011109-1	klf2a	Mouse	16600	1342287	Klf4	2	2	low	No	No	eggNOG, Panther
ENSDARG00000094557	799637	ZDB-GENE-030131-4653	nupr1b	Mouse	56312	1891834	Nupr1	11	11.39	high	Yes	Yes	Compara, eggNOG, Hieranoid, Inparanoid, OMA, OrthoDB, OrthoFinder, OrthoInspector, RoundUp, TreeFam, ZFIN
ENSDARG00000094557	799637	ZDB-GENE-030131-4653	nupr1b	Mouse	69034	1923099	Nupr1l	2	1.93	moderate	No	Yes	Compara, OrthoFinder
ENSDARG00000062933	561893	ZDB-GENE-050419-50	cmip	Mouse	74440	1921690	Cmip	9	9.31	high	Yes	Yes	Compara, eggNOG, Homologene, OMA, OrthoFinder, Panther, Phylome, TreeFam, ZFIN
ENSDARG00000077618	799244	ZDB-GENE-030131-8871	rin3	Mouse	217835	2385708	Rin3	14	14.3	high	Yes	Yes	Compara, eggNOG, Hieranoid, Inparanoid, OMA, OrthoDB, OrthoFinder, OrthoInspector, orthoMCL, Panther, Phylome, RoundUp, TreeFam, ZFIN
ENSDARG00000077618	799244	ZDB-GENE-030131-8871	rin3	Mouse	225870	2385695	Rin1	2	1.91	low	No	No	eggNOG, OrthoDB
ENSDARG00000077618	799244	ZDB-GENE-030131-8871	rin3	Mouse	320435	2444024	Rinl	2	1.91	low	No	No	eggNOG, OrthoDB
ENSDARG00000077618	799244	ZDB-GENE-030131-8871	rin3	Mouse	74030	1921280	Rin2	2	1.9	low	No	No	eggNOG, OrthoFinder
ENSDARG00000015807	100001531	ZDB-GENE-041114-161	rab22a	Mouse	19334	105072	Rab22a	15	15.3	high	Yes	Yes	Compara, eggNOG, Hieranoid, Homologene, Inparanoid, OMA, OrthoDB, OrthoFinder, OrthoInspector, orthoMCL, Panther, Phylome, RoundUp, TreeFam, ZFIN
ENSDARG00000015807	100001531	ZDB-GENE-041114-161	rab22a	Mouse	19344	105938	Rab5b	4	3.81	moderate	No	No	eggNOG, OrthoDB, OrthoFinder, orthoMCL
ENSDARG00000015807	100001531	ZDB-GENE-041114-161	rab22a	Mouse	271457	105926	Rab5a	4	3.81	moderate	No	No	eggNOG, OrthoDB, OrthoFinder, orthoMCL
ENSDARG00000015807	100001531	ZDB-GENE-041114-161	rab22a	Mouse	19345	105306	Rab5c	4	3.81	moderate	No	No	eggNOG, OrthoDB, OrthoFinder, orthoMCL
ENSDARG00000015807	100001531	ZDB-GENE-041114-161	rab22a	Mouse	106572	1914603	Rab31	3	2.91	low	No	No	eggNOG, OrthoDB, OrthoFinder
ENSDARG00000015807	100001531	ZDB-GENE-041114-161	rab22a	Mouse	19336	105065	Rab24	2	1.91	low	No	No	eggNOG, OrthoDB
ENSDARG00000015807	100001531	ZDB-GENE-041114-161	rab22a	Mouse	19332	102789	Rab20	2	1.91	low	No	No	eggNOG, OrthoDB
ENSDARG00000015807	100001531	ZDB-GENE-041114-161	rab22a	Mouse	19329	104640	Rab17	2	1.9	moderate	No	Yes	eggNOG, OrthoFinder
ENSDARG00000093126	100006560	ZDB-GENE-091204-14	si:ch73-112l6.1					0	0	None
ENSDARG00000058647	101885596	ZDB-GENE-090313-72	hck	Mouse	15162	96052	Hck	12	11.99	high	Yes	Yes	Compara, eggNOG, Hieranoid, Homologene, Inparanoid, OMA, OrthoDB, OrthoFinder, OrthoInspector, Panther, RoundUp, TreeFam
ENSDARG00000058647	101885596	ZDB-GENE-090313-72	hck	Mouse	12143	88169	Blk	4	4.01	moderate	No	No	eggNOG, OrthoDB, OrthoFinder, Panther
ENSDARG00000058647	101885596	ZDB-GENE-090313-72	hck	Mouse	20811	101865	Srms	3	2.91	low	No	No	eggNOG, OrthoDB, OrthoFinder
ENSDARG00000058647	101885596	ZDB-GENE-090313-72	hck	Mouse	14360	95602	Fyn	3	2.91	low	No	No	eggNOG, OrthoDB, OrthoFinder
ENSDARG00000058647	101885596	ZDB-GENE-090313-72	hck	Mouse	22612	99147	Yes1	3	2.91	low	No	No	eggNOG, OrthoDB, OrthoFinder
ENSDARG00000058647	101885596	ZDB-GENE-090313-72	hck	Mouse	16818	96756	Lck	3	2.91	low	No	No	eggNOG, OrthoDB, OrthoFinder
ENSDARG00000058647	101885596	ZDB-GENE-090313-72	hck	Mouse	20459	99683	Ptk6	3	2.91	low	No	No	eggNOG, OrthoDB, OrthoFinder
ENSDARG00000058647	101885596	ZDB-GENE-090313-72	hck	Mouse	14191	95527	Fgr	3	2.91	low	No	No	eggNOG, OrthoDB, OrthoFinder
ENSDARG00000058647	101885596	ZDB-GENE-090313-72	hck	Mouse	17096	96892	Lyn	3	2.91	low	No	No	eggNOG, OrthoDB, OrthoFinder
ENSDARG00000058647	101885596	ZDB-GENE-090313-72	hck	Mouse	14302	103265	Frk	3	2.91	low	No	No	eggNOG, OrthoDB, OrthoFinder
ENSDARG00000058647	101885596	ZDB-GENE-090313-72	hck	Mouse	20779	98397	Src	3	2.91	low	No	No	eggNOG, OrthoDB, OrthoFinder
ENSDARG00000058647	101885596	ZDB-GENE-090313-72	hck	Mouse	666513	3702103	Gm11787	2	2.01	moderate	No	Yes	OrthoDB, OrthoFinder
ENSDARG00000003250	394174	ZDB-GENE-040426-1128	pik3cd	Mouse	18707	1098211	Pik3cd	11	11.22	high	Yes	Yes	Compara, eggNOG, Homologene, OMA, OrthoDB, OrthoFinder, orthoMCL, Panther, Phylome, TreeFam, ZFIN
ENSDARG00000003250	394174	ZDB-GENE-040426-1128	pik3cd	Mouse	74769	1922019	Pik3cb	4	3.81	moderate	No	No	eggNOG, OrthoDB, OrthoFinder, orthoMCL
ENSDARG00000003250	394174	ZDB-GENE-040426-1128	pik3cd	Mouse	18706	1206581	Pik3ca	4	3.81	moderate	No	No	eggNOG, OrthoDB, OrthoFinder, orthoMCL
ENSDARG00000003250	394174	ZDB-GENE-040426-1128	pik3cd	Mouse	30955	1353576	Pik3cg	3	2.81	low	No	No	eggNOG, OrthoDB, orthoMCL
ENSDARG00000003250	394174	ZDB-GENE-040426-1128	pik3cd	Mouse	18705	1203730	Pik3c2g	2	1.91	low	No	No	eggNOG, OrthoDB
ENSDARG00000003250	394174	ZDB-GENE-040426-1128	pik3cd	Mouse	18704	1203729	Pik3c2a	2	1.91	low	No	No	eggNOG, OrthoDB
ENSDARG00000003250	394174	ZDB-GENE-040426-1128	pik3cd	Mouse	225326	2445019	Pik3c3	2	1.91	low	No	No	eggNOG, OrthoDB
ENSDARG00000011376	393843	ZDB-GENE-040426-1884	dnase1l4.2	Mouse	69537	109628	Dnase1l1	4	3.78	moderate	Yes	No	eggNOG, OrthoDB, Phylome, TreeFam
ENSDARG00000011376	393843	ZDB-GENE-040426-1884	dnase1l4.2	Mouse	13419	103157	Dnase1	2	1.91	low	No	No	eggNOG, OrthoDB
ENSDARG00000011376	393843	ZDB-GENE-040426-1884	dnase1l4.2	Mouse	66705	1913955	Dnase1l2	2	1.91	low	No	No	eggNOG, OrthoDB
ENSDARG00000043581	393548	ZDB-GENE-040426-1501	gadd45aa	Mouse	13197	107799	Gadd45a	14	14.29	high	Yes	Yes	Compara, eggNOG, Hieranoid, Homologene, Inparanoid, OMA, OrthoFinder, OrthoInspector, orthoMCL, Panther, Phylome, RoundUp, TreeFam, ZFIN
ENSDARG00000043581	393548	ZDB-GENE-040426-1501	gadd45aa	Mouse	23882	1346325	Gadd45g	3	2.91	low	No	No	eggNOG, OrthoDB, OrthoFinder
ENSDARG00000043581	393548	ZDB-GENE-040426-1501	gadd45aa	Mouse	17873	107776	Gadd45b	3	2.91	low	No	No	eggNOG, OrthoDB, OrthoFinder
ENSDARG00000055759	571114	ZDB-GENE-060531-152	efhd2	Mouse	27984	106504	Efhd2	15	15.3	high	Yes	Yes	Compara, eggNOG, Hieranoid, Homologene, Inparanoid, OMA, OrthoDB, OrthoFinder, OrthoInspector, orthoMCL, Panther, Phylome, RoundUp, TreeFam, ZFIN
ENSDARG00000055759	571114	ZDB-GENE-060531-152	efhd2	Mouse	98363	1921607	Efhd1	6	5.89	moderate	No	No	eggNOG, OrthoFinder, orthoMCL, Panther, RoundUp, TreeFam
ENSDARG00000021647	393946	ZDB-GENE-040426-1310	gnai1	Mouse	14677	95771	Gnai1	14	14.37	high	Yes	Yes	eggNOG, Hieranoid, Homologene, Inparanoid, OMA, OrthoDB, OrthoFinder, OrthoInspector, orthoMCL, Panther, Phylome, RoundUp, TreeFam, ZFIN
ENSDARG00000021647	393946	ZDB-GENE-040426-1310	gnai1	Mouse	14678	95772	Gnai2	5	4.84	moderate	No	No	eggNOG, OrthoDB, OrthoFinder, orthoMCL, RoundUp
ENSDARG00000021647	393946	ZDB-GENE-040426-1310	gnai1	Mouse	14681	95775	Gnao1	4	3.94	moderate	No	No	eggNOG, OrthoDB, OrthoFinder, RoundUp
ENSDARG00000021647	393946	ZDB-GENE-040426-1310	gnai1	Mouse	14686	95779	Gnat2	4	3.81	moderate	No	No	eggNOG, OrthoDB, OrthoFinder, orthoMCL
ENSDARG00000021647	393946	ZDB-GENE-040426-1310	gnai1	Mouse	242851	3588268	Gnat3	4	3.81	moderate	No	No	eggNOG, OrthoDB, OrthoFinder, orthoMCL
ENSDARG00000021647	393946	ZDB-GENE-040426-1310	gnai1	Mouse	14679	95773	Gnai3	4	3.81	moderate	No	No	eggNOG, OrthoDB, OrthoFinder, orthoMCL
ENSDARG00000021647	393946	ZDB-GENE-040426-1310	gnai1	Mouse	14687	95780	Gnaz	3	2.91	low	No	No	eggNOG, OrthoDB, OrthoFinder
ENSDARG00000021647	393946	ZDB-GENE-040426-1310	gnai1	Mouse	14676	95770	Gna15	3	2.91	low	No	No	eggNOG, OrthoDB, OrthoFinder
ENSDARG00000021647	393946	ZDB-GENE-040426-1310	gnai1	Mouse	14673	95767	Gna12	3	2.91	low	No	No	eggNOG, OrthoDB, OrthoFinder
ENSDARG00000021647	393946	ZDB-GENE-040426-1310	gnai1	Mouse	14672	95766	Gna11	3	2.91	low	No	No	eggNOG, OrthoDB, OrthoFinder
ENSDARG00000021647	393946	ZDB-GENE-040426-1310	gnai1	Mouse	14674	95768	Gna13	3	2.91	low	No	No	eggNOG, OrthoDB, OrthoFinder
ENSDARG00000021647	393946	ZDB-GENE-040426-1310	gnai1	Mouse	14675	95769	Gna14	3	2.91	low	No	No	eggNOG, OrthoDB, OrthoFinder
ENSDARG00000021647	393946	ZDB-GENE-040426-1310	gnai1	Mouse	14685	95778	Gnat1	3	2.91	low	No	No	eggNOG, OrthoDB, OrthoFinder
ENSDARG00000021647	393946	ZDB-GENE-040426-1310	gnai1	Mouse	14682	95776	Gnaq	3	2.91	low	No	No	eggNOG, OrthoDB, OrthoFinder
ENSDARG00000021647	393946	ZDB-GENE-040426-1310	gnai1	Mouse	14683	95777	Gnas	2	1.91	low	No	No	eggNOG, OrthoDB
ENSDARG00000021647	393946	ZDB-GENE-040426-1310	gnai1	Mouse	14680	95774	Gnal	2	1.91	low	No	No	eggNOG, OrthoDB
ENSDARG00000062748	100007897	ZDB-GENE-070424-87	pkn1b	Mouse	320795	108022	Pkn1	10	10.21	high	Yes	Yes	Compara, eggNOG, Homologene, OMA, OrthoFinder, orthoMCL, Panther, Phylome, TreeFam, ZFIN
ENSDARG00000062748	100007897	ZDB-GENE-070424-87	pkn1b	Mouse	263803	2388285	Pkn3	4	3.9	moderate	No	No	eggNOG, OrthoFinder, orthoMCL, Panther
ENSDARG00000062748	100007897	ZDB-GENE-070424-87	pkn1b	Mouse	109333	109211	Pkn2	4	3.81	moderate	No	No	eggNOG, OrthoDB, OrthoFinder, orthoMCL
ENSDARG00000103735	406725	ZDB-GENE-040426-2755	elovl1b	Mouse	54325	1858959	Elovl1	13	13.22	high	Yes	Yes	Compara, eggNOG, Hieranoid, Homologene, OMA, OrthoDB, OrthoFinder, OrthoInspector, orthoMCL, Panther, Phylome, TreeFam, ZFIN
ENSDARG00000103735	406725	ZDB-GENE-040426-2755	elovl1b	Mouse	83603	1933331	Elovl4	3	2.91	low	No	No	eggNOG, OrthoDB, OrthoFinder
ENSDARG00000103735	406725	ZDB-GENE-040426-2755	elovl1b	Mouse	68801	1916051	Elovl5	3	2.91	low	No	No	eggNOG, OrthoDB, OrthoFinder
ENSDARG00000103735	406725	ZDB-GENE-040426-2755	elovl1b	Mouse	74559	1921809	Elovl7	3	2.91	low	No	No	eggNOG, OrthoDB, OrthoFinder
ENSDARG00000103735	406725	ZDB-GENE-040426-2755	elovl1b	Mouse	54326	1858960	Elovl2	3	2.91	low	No	No	eggNOG, OrthoDB, OrthoFinder
ENSDARG00000103735	406725	ZDB-GENE-040426-2755	elovl1b	Mouse	12686	1195976	Elovl3	2	1.91	low	No	No	eggNOG, OrthoDB
ENSDARG00000062695	751690	ZDB-GENE-060503-11	ccdc126	Mouse	57895	1889376	Ccdc126	13	13.28	high	Yes	Yes	Compara, eggNOG, Hieranoid, Homologene, Inparanoid, OrthoFinder, OrthoInspector, orthoMCL, Panther, Phylome, RoundUp, TreeFam, ZFIN
ENSDARG00000030020	327597	ZDB-GENE-030131-5808	agfg1a	Mouse	15463	1333754	Agfg1	12	12.21	high	Yes	Yes	Compara, eggNOG, Hieranoid, Homologene, OMA, OrthoFinder, OrthoInspector, orthoMCL, Panther, Phylome, TreeFam, ZFIN
ENSDARG00000030020	327597	ZDB-GENE-030131-5808	agfg1a	Mouse	231801	2443267	Agfg2	3	2.82	low	No	No	eggNOG, OrthoDB, Phylome
ENSDARG00000017320	323696	ZDB-GENE-030131-2416	f11r.1	Mouse	16456	1321398	F11r	11	11.24	moderate	Yes	No	Compara, eggNOG, Homologene, OMA, OrthoFinder, orthoMCL, Panther, Phylome, RoundUp, TreeFam, ZFIN
ENSDARG00000078285	100002256	ZDB-GENE-090313-250	pik3ap1	Mouse	83490	1933177	Pik3ap1	13	13.36	high	Yes	Yes	Compara, eggNOG, Hieranoid, Homologene, Inparanoid, OMA, OrthoDB, OrthoFinder, OrthoInspector, orthoMCL, Panther, TreeFam, ZFIN
ENSDARG00000096624	101882603	ZDB-GENE-121214-181	si:dkey-187i8.2	Mouse	51811	1859834	Clec4f	2	2	high	Yes	Yes	eggNOG, Panther
ENSDARG00000096624	101882603	ZDB-GENE-121214-181	si:dkey-187i8.2	Mouse	246278	2180021	Cd207	2	2	high	Yes	Yes	eggNOG, Panther
ENSDARG00000032743	100006927	ZDB-GENE-100922-120	si:dkey-11p23.7	Mouse	620235	3646642	Siglec15	11	10.96	high	Yes	Yes	eggNOG, Hieranoid, Homologene, Inparanoid, OMA, OrthoFinder, OrthoInspector, Panther, Phylome, RoundUp, TreeFam
ENSDARG00000060093	558314	ZDB-GENE-060526-177	dapk1	Mouse	69635	1916885	Dapk1	14	13.8	high	Yes	Yes	Compara, eggNOG, Hieranoid, Homologene, Inparanoid, OMA, OrthoDB, OrthoFinder, OrthoInspector, orthoMCL, Panther, Phylome, RoundUp, TreeFam
ENSDARG00000060093	558314	ZDB-GENE-060526-177	dapk1	Mouse	13144	1203520	Dapk3	3	2.94	low	No	No	eggNOG, OrthoDB, RoundUp
ENSDARG00000060093	558314	ZDB-GENE-060526-177	dapk1	Mouse	13143	1341297	Dapk2	2	1.93	low	No	No	eggNOG, RoundUp
ENSDARG00000003017	325470	ZDB-GENE-030131-4195	ube2al	Mouse	22209	102959	Ube2a	9	9.41	moderate	Yes	No	eggNOG, OMA, OrthoDB, OrthoFinder, orthoMCL, Panther, RoundUp, TreeFam, ZFIN
ENSDARG00000003017	325470	ZDB-GENE-030131-4195	ube2al	Mouse	22210	102944	Ube2b	5	4.79	moderate	No	No	eggNOG, OrthoFinder, orthoMCL, RoundUp, TreeFam
ENSDARG00000099624	336426	ZDB-GENE-030131-8370	chmp1b	Mouse	67064	1914314	Chmp1b	10	10.04	high	Yes	Yes	Compara, Hieranoid, Inparanoid, OMA, OrthoDB, OrthoFinder, OrthoInspector, Panther, Phylome, RoundUp
ENSDARG00000099624	336426	ZDB-GENE-030131-8370	chmp1b	Mouse	67028	1914278	2610002M06Rik	9	9.02	moderate	No	Yes	Compara, Hieranoid, Inparanoid, OrthoDB, OrthoFinder, OrthoInspector, orthoMCL, Panther, RoundUp
ENSDARG00000099624	336426	ZDB-GENE-030131-8370	chmp1b	Mouse	234852	1920159	Chmp1a	3	2.93	low	No	No	OrthoFinder, orthoMCL, RoundUp
ENSDARG00000037865	492340	ZDB-GENE-041114-174	cln3	Mouse	12752	107537	Cln3	14	14.29	high	Yes	Yes	Compara, eggNOG, Hieranoid, Homologene, Inparanoid, OMA, OrthoFinder, OrthoInspector, orthoMCL, Panther, Phylome, RoundUp, TreeFam, ZFIN
ENSDARG00000058225	445305	ZDB-GENE-040808-18	arpc4l	Mouse	68089	1915339	Arpc4	6	5.8	moderate	Yes	No	Compara, eggNOG, Homologene, OMA, OrthoFinder, TreeFam
ENSDARG00000059035	327556	ZDB-GENE-030131-5767	porb	Mouse	18984	97744	Por	12	12.35	high	Yes	Yes	Compara, eggNOG, Hieranoid, OMA, OrthoDB, OrthoFinder, OrthoInspector, Panther, Phylome, RoundUp, TreeFam, ZFIN
ENSDARG00000059035	327556	ZDB-GENE-030131-5767	porb	Mouse	210009	1891037	Mtrr	2	1.91	low	No	No	eggNOG, OrthoDB
ENSDARG00000045980	768128	ZDB-GENE-061013-189	cst14b.1	Mouse	433016	3645124	Cstdc4	9	8.84	high	Yes	Yes	Compara, eggNOG, OrthoDB, OrthoFinder, OrthoInspector, Panther, Phylome, RoundUp, TreeFam
ENSDARG00000045980	768128	ZDB-GENE-061013-189	cst14b.1	Mouse	209294	3524930	Csta1	9	8.82	high	Yes	Yes	Compara, eggNOG, OMA, OrthoDB, OrthoFinder, OrthoInspector, Panther, Phylome, TreeFam
ENSDARG00000045980	768128	ZDB-GENE-061013-189	cst14b.1	Mouse	13014	109514	Cstb	8	7.92	moderate	No	No	eggNOG, Homologene, Inparanoid, OrthoFinder, OrthoInspector, Panther, Phylome, TreeFam
ENSDARG00000045980	768128	ZDB-GENE-061013-189	cst14b.1	Mouse	100034684	3696883	Cstdc5	8	7.82	moderate	No	Yes	Compara, eggNOG, OMA, OrthoDB, OrthoFinder, Panther, Phylome, TreeFam
ENSDARG00000045980	768128	ZDB-GENE-061013-189	cst14b.1	Mouse	408196	3644688	Csta3	8	7.82	moderate	No	Yes	Compara, eggNOG, OMA, OrthoDB, OrthoFinder, Panther, Phylome, TreeFam
ENSDARG00000045980	768128	ZDB-GENE-061013-189	cst14b.1	Mouse	20863	106196	Stfa3	8	7.82	moderate	No	Yes	Compara, eggNOG, OMA, OrthoDB, OrthoFinder, Panther, Phylome, TreeFam
ENSDARG00000045980	768128	ZDB-GENE-061013-189	cst14b.1	Mouse	100038854	3696881	Cstdc6	8	7.82	moderate	No	Yes	Compara, eggNOG, OMA, OrthoDB, OrthoFinder, Panther, Phylome, TreeFam
ENSDARG00000045980	768128	ZDB-GENE-061013-189	cst14b.1	Mouse	76770	1924020	Csta2	8	7.81	moderate	No	No	Compara, eggNOG, OrthoDB, OrthoFinder, OrthoInspector, Panther, Phylome, TreeFam
ENSDARG00000045980	768128	ZDB-GENE-061013-189	cst14b.1	Mouse	20861	106198	Stfa1	7	6.92	moderate	No	Yes	Compara, OMA, OrthoDB, OrthoFinder, Panther, Phylome, TreeFam
ENSDARG00000045980	768128	ZDB-GENE-061013-189	cst14b.1	Mouse	268885	3524944	Stfa2l1	7	6.81	moderate	No	Yes	Compara, eggNOG, OrthoDB, OrthoFinder, Panther, Phylome, TreeFam
ENSDARG00000045980	768128	ZDB-GENE-061013-189	cst14b.1	Mouse	20862	106197	Stfa2	7	6.81	moderate	No	Yes	Compara, eggNOG, OrthoDB, OrthoFinder, Panther, Phylome, TreeFam
ENSDARG00000045980	768128	ZDB-GENE-061013-189	cst14b.1	Mouse	209324	3648404	Cstdc3	6	5.98	moderate	No	Yes	eggNOG, OMA, OrthoDB, OrthoFinder, Panther, TreeFam
ENSDARG00000092760	100537572		LOC100537572	Mouse	22642	107410	Zbtb17	1	1.1	low	Yes	No	Panther
ENSDARG00000028086	406724	ZDB-GENE-040426-2753	zbtb2b	Mouse	381990	2685949	Zbtb2	12	12.35	high	Yes	Yes	Compara, eggNOG, Hieranoid, Homologene, Inparanoid, OMA, OrthoFinder, OrthoInspector, orthoMCL, Panther, TreeFam, ZFIN
ENSDARG00000075643	559610	ZDB-GENE-100311-2	ifi35	Mouse	70110	1917360	Ifi35	10	10.31	high	Yes	Yes	Compara, eggNOG, Homologene, OMA, OrthoDB, OrthoFinder, orthoMCL, Panther, TreeFam, ZFIN
ENSDARG00000099874	565109	ZDB-GENE-061103-343	agap2	Mouse	216439	3580016	Agap2	11	11.22	high	Yes	Yes	Compara, eggNOG, Homologene, OMA, OrthoDB, OrthoFinder, orthoMCL, Panther, Phylome, TreeFam, ZFIN
ENSDARG00000099874	565109	ZDB-GENE-061103-343	agap2	Mouse	213990	2183446	Agap3	4	3.81	moderate	No	No	eggNOG, OrthoDB, OrthoFinder, orthoMCL
ENSDARG00000099874	565109	ZDB-GENE-061103-343	agap2	Mouse	347722	2653690	Agap1	3	2.8	low	No	No	eggNOG, OrthoFinder, orthoMCL
ENSDARG00000099874	565109	ZDB-GENE-061103-343	agap2	Mouse	78618	1925868	Acap2	2	1.91	low	No	No	eggNOG, OrthoDB
ENSDARG00000099874	565109	ZDB-GENE-061103-343	agap2	Mouse	140500	2153589	Acap3	2	1.91	low	No	No	eggNOG, OrthoDB
ENSDARG00000099874	565109	ZDB-GENE-061103-343	agap2	Mouse	211914	2685438	Asap2	2	1.91	low	No	No	eggNOG, OrthoDB
ENSDARG00000099874	565109	ZDB-GENE-061103-343	agap2	Mouse	13196	1342335	Asap1	2	1.91	low	No	No	eggNOG, OrthoDB
ENSDARG00000099874	565109	ZDB-GENE-061103-343	agap2	Mouse	216859	2388270	Acap1	2	1.91	low	No	No	eggNOG, OrthoDB
ENSDARG00000069302	558917	ZDB-GENE-031118-50	snx9b	Mouse	66616	1913866	Snx9	12	11.8	high	Yes	Yes	Compara, eggNOG, Homologene, Inparanoid, OMA, OrthoDB, OrthoFinder, orthoMCL, Panther, Phylome, RoundUp, TreeFam
ENSDARG00000069302	558917	ZDB-GENE-031118-50	snx9b	Mouse	170625	2137642	Snx18	3	2.94	low	No	No	eggNOG, OrthoDB, RoundUp
ENSDARG00000069302	558917	ZDB-GENE-031118-50	snx9b	Mouse	235406	2443239	Snx33	2	1.93	low	No	No	eggNOG, RoundUp
ENSDARG00000099014	503884	ZDB-GENE-050309-14	fxyd1	Mouse	17178	107497	Fxyd3	5	5.11	high	Yes	Yes	Hieranoid, OrthoDB, OrthoFinder, OrthoInspector, Panther
ENSDARG00000099014	503884	ZDB-GENE-050309-14	fxyd1	Mouse	108017	1889005	Fxyd4	3	3.01	moderate	No	Yes	Hieranoid, Panther, Phylome
ENSDARG00000031681	321724	ZDB-GENE-030131-443	atp6v0b	Mouse	114143	1890510	Atp6v0b	14	14.29	high	Yes	Yes	Compara, eggNOG, Hieranoid, Homologene, Inparanoid, OMA, OrthoFinder, OrthoInspector, orthoMCL, Panther, Phylome, RoundUp, TreeFam, ZFIN
ENSDARG00000098075	393248	ZDB-GENE-040426-1059	sh3bgrl3	Mouse	73723	1920973	Sh3bgrl3	14	14.29	high	Yes	Yes	Compara, eggNOG, Hieranoid, Homologene, Inparanoid, OMA, OrthoFinder, OrthoInspector, orthoMCL, Panther, Phylome, RoundUp, TreeFam, ZFIN
ENSDARG00000098075	393248	ZDB-GENE-040426-1059	sh3bgrl3	Mouse	56726	1930849	Sh3bgrl	4	3.94	moderate	No	No	eggNOG, OrthoDB, OrthoFinder, RoundUp
ENSDARG00000098075	393248	ZDB-GENE-040426-1059	sh3bgrl3	Mouse	212531	1915350	Sh3bgrl2	4	3.94	moderate	No	No	eggNOG, OrthoDB, OrthoFinder, RoundUp
ENSDARG00000098075	393248	ZDB-GENE-040426-1059	sh3bgrl3	Mouse	50795	1354740	Sh3bgr	3	2.93	low	No	No	eggNOG, OrthoFinder, RoundUp
ENSDARG00000104636	100330171	ZDB-GENE-030131-9661	si:dkey-112a7.4	Mouse	66259	1913509	Camk2n1	1	1.1	low	Yes	No	Panther
ENSDARG00000099476	100136852	ZDB-GENE-080204-87	zgc:174863	Mouse	329918	3045341	Skint9	1	1.1	low	Yes	Yes	Panther
ENSDARG00000099476	100136852	ZDB-GENE-080204-87	zgc:174863	Mouse	242627	3650151	Skint5	1	1.1	low	Yes	Yes	Panther
ENSDARG00000099476	100136852	ZDB-GENE-080204-87	zgc:174863	Mouse	237754	2442439	Btnl9	1	1.1	low	Yes	No	Panther
ENSDARG00000099476	100136852	ZDB-GENE-080204-87	zgc:174863	Mouse	100038862	1932027	Btnl1	1	1.1	low	Yes	No	Panther
ENSDARG00000099476	100136852	ZDB-GENE-080204-87	zgc:174863	Mouse	102657	2183926	Cd276	1	1.1	low	Yes	No	Panther
ENSDARG00000099476	100136852	ZDB-GENE-080204-87	zgc:174863	Mouse	238555	3606486	Btn2a2	1	1.1	low	Yes	No	Panther
ENSDARG00000099476	100136852	ZDB-GENE-080204-87	zgc:174863	Mouse	17441	97435	Mog	1	1.1	low	Yes	Yes	Panther
ENSDARG00000099476	100136852	ZDB-GENE-080204-87	zgc:174863	Mouse	329919	3649629	Skint2	1	1.1	low	Yes	No	Panther
ENSDARG00000099476	100136852	ZDB-GENE-080204-87	zgc:174863	Mouse	195564	3045331	Skint3	1	1.1	low	Yes	Yes	Panther
ENSDARG00000099476	100136852	ZDB-GENE-080204-87	zgc:174863	Mouse	639774	3651523	Skint8	1	1.1	low	Yes	Yes	Panther
ENSDARG00000099476	100136852	ZDB-GENE-080204-87	zgc:174863	Mouse	242122	3039619	Vtcn1	1	1.1	low	Yes	No	Panther
ENSDARG00000099476	100136852	ZDB-GENE-080204-87	zgc:174863	Mouse	12231	103118	Btn1a1	1	1.1	low	Yes	No	Panther
ENSDARG00000099476	100136852	ZDB-GENE-080204-87	zgc:174863	Mouse	192194	2182073	Btnl10	1	1.1	low	Yes	No	Panther
ENSDARG00000099476	100136852	ZDB-GENE-080204-87	zgc:174863	Mouse	639781	3649627	Skint1	1	1.1	low	Yes	No	Panther
ENSDARG00000099476	100136852	ZDB-GENE-080204-87	zgc:174863	Mouse	547431	1859549	Btnl2	1	1.1	low	Yes	No	Panther
ENSDARG00000099476	100136852	ZDB-GENE-080204-87	zgc:174863	Mouse	320640	2444425	Skint4	1	1.1	low	Yes	Yes	Panther
ENSDARG00000099476	100136852	ZDB-GENE-080204-87	zgc:174863	Mouse	230613	2685416	Skint10	1	1.1	low	Yes	Yes	Panther
ENSDARG00000099476	100136852	ZDB-GENE-080204-87	zgc:174863	Mouse	230622	3649262	Skint6	1	1.1	low	Yes	Yes	Panther
ENSDARG00000099476	100136852	ZDB-GENE-080204-87	zgc:174863	Mouse	624681	1932038	Btnl6	1	1.1	low	Yes	No	Panther
ENSDARG00000099476	100136852	ZDB-GENE-080204-87	zgc:174863	Mouse	27028	1349816	Ermap	1	1.1	low	Yes	No	Panther
ENSDARG00000099476	100136852	ZDB-GENE-080204-87	zgc:174863	Mouse	632126	1932036	Btnl4	1	1.1	low	Yes	No	Panther
ENSDARG00000099476	100136852	ZDB-GENE-080204-87	zgc:174863	Mouse	230623	2685415	Skint11	1	1.1	low	Yes	Yes	Panther
ENSDARG00000099476	100136852	ZDB-GENE-080204-87	zgc:174863	Mouse	328505	3041190	Skint7	1	1.1	low	Yes	No	Panther
ENSDARG00000099476	100136852	ZDB-GENE-080204-87	zgc:174863	Mouse	54725	1889272	Cadm1	1	0.93	low	Yes	No	Compara
ENSDARG00000008075	559737	ZDB-GENE-050311-5	illr4	Mouse	56619	1861232	Clec4e	4	3.96	moderate	Yes	No	Homologene, orthoMCL, Panther, TreeFam
ENSDARG00000008075	559737	ZDB-GENE-050311-5	illr4	Mouse	69165	1916415	Cd209b	2	1.96	low	No	No	OrthoInspector, TreeFam
ENSDARG00000008075	559737	ZDB-GENE-050311-5	illr4	Mouse	170786	2157942	Cd209a	2	1.96	low	No	No	OrthoInspector, TreeFam
ENSDARG00000008075	559737	ZDB-GENE-050311-5	illr4	Mouse	170780	2157948	Cd209e	2	1.96	low	No	No	OrthoInspector, TreeFam
ENSDARG00000008075	559737	ZDB-GENE-050311-5	illr4	Mouse	170776	2157945	Cd209c	2	1.96	low	No	No	OrthoInspector, TreeFam
ENSDARG00000008075	559737	ZDB-GENE-050311-5	illr4	Mouse	70192	1917442	Cd209g	2	1.96	low	No	No	OrthoInspector, TreeFam
ENSDARG00000008075	559737	ZDB-GENE-050311-5	illr4	Mouse	170779	2157947	Cd209d	2	1.96	low	No	No	OrthoInspector, TreeFam
ENSDARG00000008075	559737	ZDB-GENE-050311-5	illr4	Mouse	51811	1859834	Clec4f	2	1.86	moderate	No	Yes	eggNOG, TreeFam
ENSDARG00000079315	560743	ZDB-GENE-081105-159	lpxn	Mouse	107321	2147677	Lpxn	8	8.41	high	Yes	Yes	Compara, eggNOG, OMA, OrthoDB, OrthoFinder, Panther, TreeFam, ZFIN
ENSDARG00000079315	560743	ZDB-GENE-081105-159	lpxn	Mouse	19303	108295	Pxn	3	2.91	low	No	No	eggNOG, OrthoDB, OrthoFinder
ENSDARG00000079315	560743	ZDB-GENE-081105-159	lpxn	Mouse	21804	102784	Tgfb1i1	3	2.91	low	No	No	eggNOG, OrthoDB, OrthoFinder
ENSDARG00000079315	560743	ZDB-GENE-081105-159	lpxn	Mouse	24131	1344412	Ldb3	2	1.9	low	No	No	eggNOG, OrthoFinder
ENSDARG00000078191	570537	ZDB-GENE-090313-352	zbtb46	Mouse	72147	1919397	Zbtb46	9	8.71	high	Yes	Yes	Compara, eggNOG, Homologene, OMA, OrthoFinder, orthoMCL, Panther, Phylome, TreeFam
ENSDARG00000104300	100005341	ZDB-GENE-080204-101	wipf1a	Mouse	215280	2178801	Wipf1	5	5.43	moderate	Yes	No	Compara, eggNOG, OrthoFinder, Panther, ZFIN
ENSDARG00000104300	100005341	ZDB-GENE-080204-101	wipf1a	Mouse	330319	3044681	Wipf3	3	3.01	low	No	No	eggNOG, OrthoDB, Panther
ENSDARG00000104300	100005341	ZDB-GENE-080204-101	wipf1a	Mouse	68524	1924462	Wipf2	2	1.91	low	No	No	eggNOG, OrthoDB
ENSDARG00000007693	323099	ZDB-GENE-030131-1819	nfkbiab	Mouse	18035	104741	Nfkbia	14	14.37	high	Yes	Yes	eggNOG, Hieranoid, Homologene, Inparanoid, OMA, OrthoDB, OrthoFinder, OrthoInspector, orthoMCL, Panther, Phylome, RoundUp, TreeFam, ZFIN
ENSDARG00000007693	323099	ZDB-GENE-030131-1819	nfkbiab	Mouse	12051	88140	Bcl3	2	2.01	low	No	No	OrthoDB, OrthoFinder
ENSDARG00000007693	323099	ZDB-GENE-030131-1819	nfkbiab	Mouse	18037	1194908	Nfkbie	2	2.01	low	No	No	OrthoDB, OrthoFinder
ENSDARG00000099155	393391	ZDB-GENE-040426-1400	tpst2	Mouse	22022	1309516	Tpst2	8	8.3	high	Yes	Yes	Compara, eggNOG, Homologene, OrthoFinder, Panther, Phylome, TreeFam, ZFIN
ENSDARG00000099155	393391	ZDB-GENE-040426-1400	tpst2	Mouse	22021	1298231	Tpst1	3	2.91	low	No	No	eggNOG, OrthoDB, OrthoFinder
ENSDARG00000054447	100331439	ZDB-GENE-130415-4	slc29a1b	Mouse	63959	1927073	Slc29a1	10	9.91	moderate	Yes	No	Compara, eggNOG, Hieranoid, Homologene, OMA, OrthoDB, OrthoFinder, OrthoInspector, Panther, TreeFam
ENSDARG00000054447	100331439	ZDB-GENE-130415-4	slc29a1b	Mouse	13340	1345278	Slc29a2	3	2.91	low	No	No	eggNOG, OrthoDB, OrthoFinder
ENSDARG00000054447	100331439	ZDB-GENE-130415-4	slc29a1b	Mouse	71279	1918529	Slc29a3	2	1.9	low	No	No	eggNOG, OrthoFinder
ENSDARG00000052438	406820	ZDB-GENE-040426-2894	actr2a	Mouse	66713	1913963	Actr2	14	14.27	high	Yes	Yes	Compara, eggNOG, Hieranoid, Homologene, Inparanoid, OMA, OrthoDB, OrthoFinder, OrthoInspector, orthoMCL, Panther, Phylome, TreeFam, ZFIN
ENSDARG00000052438	406820	ZDB-GENE-040426-2894	actr2a	Mouse	11465	87906	Actg1	2	1.91	low	No	No	eggNOG, OrthoDB
ENSDARG00000052438	406820	ZDB-GENE-040426-2894	actr2a	Mouse	70362	1917612	Actl10	2	1.91	low	No	No	eggNOG, OrthoDB
ENSDARG00000052438	406820	ZDB-GENE-040426-2894	actr2a	Mouse	76652	1923902	Actrt3	2	1.91	low	No	No	eggNOG, OrthoDB
ENSDARG00000052438	406820	ZDB-GENE-040426-2894	actr2a	Mouse	102636989	2685344	Acte1	2	1.91	low	No	No	eggNOG, OrthoDB
ENSDARG00000052438	406820	ZDB-GENE-040426-2894	actr2a	Mouse	242894	2661120	Actr3b	2	1.91	low	No	No	eggNOG, OrthoDB
ENSDARG00000052438	406820	ZDB-GENE-040426-2894	actr2a	Mouse	11461	87904	Actb	2	1.91	low	No	No	eggNOG, OrthoDB
ENSDARG00000052438	406820	ZDB-GENE-040426-2894	actr2a	Mouse	11464	87905	Actc1	2	1.91	low	No	No	eggNOG, OrthoDB
ENSDARG00000052438	406820	ZDB-GENE-040426-2894	actr2a	Mouse	11459	87902	Acta1	2	1.91	low	No	No	eggNOG, OrthoDB
ENSDARG00000052438	406820	ZDB-GENE-040426-2894	actr2a	Mouse	83766	1933548	Actl6b	2	1.91	low	No	No	eggNOG, OrthoDB
ENSDARG00000052438	406820	ZDB-GENE-040426-2894	actr2a	Mouse	238880	2444552	Actbl2	2	1.91	low	No	No	eggNOG, OrthoDB
ENSDARG00000052438	406820	ZDB-GENE-040426-2894	actr2a	Mouse	226977	1917446	Actr1b	2	1.91	low	No	No	eggNOG, OrthoDB
ENSDARG00000052438	406820	ZDB-GENE-040426-2894	actr2a	Mouse	11475	87909	Acta2	2	1.91	low	No	No	eggNOG, OrthoDB
ENSDARG00000052438	406820	ZDB-GENE-040426-2894	actr2a	Mouse	56456	1861453	Actl6a	2	1.91	low	No	No	eggNOG, OrthoDB
ENSDARG00000052438	406820	ZDB-GENE-040426-2894	actr2a	Mouse	11468	104589	Actg2	2	1.91	low	No	No	eggNOG, OrthoDB
ENSDARG00000052438	406820	ZDB-GENE-040426-2894	actr2a	Mouse	69481	1916731	Actl9	2	1.91	low	No	No	eggNOG, OrthoDB
ENSDARG00000068432	797705	ZDB-GENE-030131-226	si:dkey-56m19.5	Mouse	434756	3618288	Akap14	1	1.01	low	Yes	No	OMA
ENSDARG00000022315	335025	ZDB-GENE-030131-6965	atp6v1g1	Mouse	66290	1913540	Atp6v1g1	14	13.8	high	Yes	Yes	Compara, eggNOG, Hieranoid, Homologene, Inparanoid, OMA, OrthoDB, OrthoFinder, OrthoInspector, orthoMCL, Panther, Phylome, RoundUp, TreeFam
ENSDARG00000022315	335025	ZDB-GENE-030131-6965	atp6v1g1	Mouse	66237	1913487	Atp6v1g2	6	5.94	moderate	No	Yes	eggNOG, OrthoDB, OrthoFinder, orthoMCL, Panther, RoundUp
ENSDARG00000022315	335025	ZDB-GENE-030131-6965	atp6v1g1	Mouse	338375	2450548	Atp6v1g3	4	4.03	moderate	No	Yes	eggNOG, OrthoFinder, Panther, RoundUp
ENSDARG00000006546	406590	ZDB-GENE-040426-2505	ak4	Mouse	11639	87979	Ak4	15	15.3	high	Yes	Yes	Compara, eggNOG, Hieranoid, Homologene, Inparanoid, OMA, OrthoDB, OrthoFinder, OrthoInspector, orthoMCL, Panther, Phylome, RoundUp, TreeFam, ZFIN
ENSDARG00000006546	406590	ZDB-GENE-040426-2505	ak4	Mouse	56248	1860835	Ak3	4	3.81	moderate	No	No	eggNOG, OrthoDB, OrthoFinder, orthoMCL
ENSDARG00000058178	100001188	ZDB-GENE-091117-30	zdhhc20b	Mouse	75965	1923215	Zdhhc20	11	11.22	moderate	Yes	No	Compara, eggNOG, Homologene, OMA, OrthoDB, OrthoFinder, orthoMCL, Panther, Phylome, TreeFam, ZFIN
ENSDARG00000058178	100001188	ZDB-GENE-091117-30	zdhhc20b	Mouse	108672	1915336	Zdhhc15	4	3.81	moderate	No	No	eggNOG, OrthoDB, OrthoFinder, orthoMCL
ENSDARG00000058178	100001188	ZDB-GENE-091117-30	zdhhc20b	Mouse	70546	1923452	Zdhhc2	3	2.91	low	No	No	eggNOG, OrthoDB, OrthoFinder
ENSDARG00000058178	100001188	ZDB-GENE-091117-30	zdhhc20b	Mouse	69035	1926134	Zdhhc3	2	1.91	low	No	No	eggNOG, OrthoDB
ENSDARG00000058178	100001188	ZDB-GENE-091117-30	zdhhc20b	Mouse	70073	1917323	Zdhhc25	2	1.91	low	No	No	eggNOG, OrthoDB
ENSDARG00000058178	100001188	ZDB-GENE-091117-30	zdhhc20b	Mouse	102193	2142662	Zdhhc7	2	1.91	low	No	No	eggNOG, OrthoDB
ENSDARG00000058178	100001188	ZDB-GENE-091117-30	zdhhc20b	Mouse	66980	1914230	Zdhhc6	2	1.91	low	No	No	eggNOG, OrthoDB
ENSDARG00000058178	100001188	ZDB-GENE-091117-30	zdhhc20b	Mouse	74168	1921418	Zdhhc16	2	1.91	low	No	No	eggNOG, OrthoDB
ENSDARG00000030641	567014	ZDB-GENE-080723-8	letmd1	Mouse	68614	1915864	Letmd1	14	14.29	high	Yes	Yes	Compara, eggNOG, Hieranoid, Homologene, Inparanoid, OMA, OrthoFinder, OrthoInspector, orthoMCL, Panther, Phylome, RoundUp, TreeFam, ZFIN
ENSDARG00000006545	436881	ZDB-GENE-040718-352	rgp1	Mouse	242406	1915956	Rgp1	13	12.79	high	Yes	Yes	Compara, eggNOG, Hieranoid, Homologene, Inparanoid, OMA, OrthoFinder, OrthoInspector, orthoMCL, Panther, Phylome, RoundUp, TreeFam
ENSDARG00000062447	100150269	ZDB-GENE-090311-22	hecw2a	Mouse	329152	2685817	Hecw2	7	7.3	moderate	Yes	No	Compara, eggNOG, OrthoDB, orthoMCL, Panther, TreeFam, ZFIN
ENSDARG00000062447	100150269	ZDB-GENE-090311-22	hecw2a	Mouse	94253	2444115	Hecw1	4	3.77	moderate	No	No	eggNOG, OrthoDB, orthoMCL, TreeFam
ENSDARG00000062447	100150269	ZDB-GENE-090311-22	hecw2a	Mouse	66894	1914144	Wwp2	2	1.9	low	No	No	eggNOG, OrthoFinder
ENSDARG00000062447	100150269	ZDB-GENE-090311-22	hecw2a	Mouse	66313	1913563	Smurf2	2	1.9	low	No	No	eggNOG, OrthoFinder
ENSDARG00000062447	100150269	ZDB-GENE-090311-22	hecw2a	Mouse	16396	1202301	Itch	2	1.9	low	No	No	eggNOG, OrthoFinder
ENSDARG00000062447	100150269	ZDB-GENE-090311-22	hecw2a	Mouse	17999	97297	Nedd4	2	1.9	low	No	No	eggNOG, OrthoFinder
ENSDARG00000062447	100150269	ZDB-GENE-090311-22	hecw2a	Mouse	83814	1933754	Nedd4l	2	1.9	low	No	No	eggNOG, OrthoFinder
ENSDARG00000062447	100150269	ZDB-GENE-090311-22	hecw2a	Mouse	107568	1861728	Wwp1	2	1.9	low	No	No	eggNOG, OrthoFinder
ENSDARG00000062447	100150269	ZDB-GENE-090311-22	hecw2a	Mouse	75788	1923038	Smurf1	2	1.9	low	No	No	eggNOG, OrthoFinder
ENSDARG00000003757	402819	ZDB-GENE-060315-3	cnpy1	Mouse	269637	2442451	Cnpy1	9	9.28	high	Yes	Yes	Compara, eggNOG, OMA, OrthoFinder, orthoMCL, Panther, Phylome, RoundUp, ZFIN
ENSDARG00000003757	402819	ZDB-GENE-060315-3	cnpy1	Mouse	56530	1928477	Cnpy2	6	5.8	moderate	No	No	eggNOG, OrthoDB, OrthoFinder, orthoMCL, RoundUp, TreeFam
ENSDARG00000061757	555272	ZDB-GENE-050208-389	rabgap1l	Mouse	29809	1352507	Rabgap1l	11	11.24	high	Yes	Yes	Compara, eggNOG, Homologene, OMA, OrthoFinder, orthoMCL, Panther, Phylome, RoundUp, TreeFam, ZFIN
ENSDARG00000061757	555272	ZDB-GENE-050208-389	rabgap1l	Mouse	227800	2385139	Rabgap1	5	4.84	moderate	No	No	eggNOG, OrthoDB, OrthoFinder, orthoMCL, RoundUp
ENSDARG00000063686	100004177	ZDB-GENE-070410-102	atp23	Mouse	68876	1916984	Atp23	13	12.79	high	Yes	Yes	Compara, eggNOG, Hieranoid, Homologene, Inparanoid, OMA, OrthoFinder, OrthoInspector, orthoMCL, Panther, Phylome, RoundUp, TreeFam
ENSDARG00000014496	100000322	ZDB-GENE-040624-12	trpv6	Mouse	64177	1927259	Trpv6	13	13.25	high	Yes	Yes	Compara, eggNOG, Hieranoid, Homologene, OMA, OrthoDB, OrthoFinder, orthoMCL, Panther, Phylome, RoundUp, TreeFam, ZFIN
ENSDARG00000014496	100000322	ZDB-GENE-040624-12	trpv6	Mouse	194352	2429764	Trpv5	10	9.82	moderate	No	Yes	eggNOG, Hieranoid, OMA, OrthoDB, OrthoFinder, orthoMCL, Panther, Phylome, RoundUp, TreeFam
ENSDARG00000014496	100000322	ZDB-GENE-040624-12	trpv6	Mouse	193034	1341787	Trpv1	3	2.94	low	No	No	eggNOG, OrthoDB, RoundUp
ENSDARG00000014496	100000322	ZDB-GENE-040624-12	trpv6	Mouse	246788	2181407	Trpv3	3	2.94	low	No	No	eggNOG, OrthoDB, RoundUp
ENSDARG00000014496	100000322	ZDB-GENE-040624-12	trpv6	Mouse	63873	1926945	Trpv4	2	1.93	low	No	No	eggNOG, RoundUp
ENSDARG00000014496	100000322	ZDB-GENE-040624-12	trpv6	Mouse	22368	1341836	Trpv2	2	1.91	low	No	No	eggNOG, OrthoDB
ENSDARG00000098753	406364	ZDB-GENE-040426-2069	elmo1	Mouse	140580	2153044	Elmo1	13	13.44	high	Yes	Yes	Compara, Hieranoid, Homologene, Inparanoid, OMA, OrthoDB, OrthoFinder, OrthoInspector, orthoMCL, Panther, Phylome, RoundUp, ZFIN
ENSDARG00000098753	406364	ZDB-GENE-040426-2069	elmo1	Mouse	234683	2679007	Elmo3	3	2.91	low	No	No	OrthoDB, OrthoFinder, orthoMCL
ENSDARG00000098753	406364	ZDB-GENE-040426-2069	elmo1	Mouse	140579	2153045	Elmo2	2	1.9	low	No	No	OrthoFinder, orthoMCL
ENSDARG00000097845	103911274	ZDB-GENE-131127-499	si:ch211-105j21.9					0	0	None
ENSDARG00000020759	30396	ZDB-GENE-980526-335	elf1	Mouse	13709	107180	Elf1	6	5.86	high	Yes	Yes	eggNOG, Homologene, Inparanoid, OrthoDB, OrthoFinder, orthoMCL
ENSDARG00000020759	30396	ZDB-GENE-980526-335	elf1	Mouse	56501	1928377	Elf4	5	4.97	moderate	No	Yes	eggNOG, OrthoDB, OrthoInspector, Panther, TreeFam
ENSDARG00000020759	30396	ZDB-GENE-980526-335	elf1	Mouse	69257	1916507	Elf2	3	3.01	low	No	No	eggNOG, OrthoDB, Panther
ENSDARG00000020759	30396	ZDB-GENE-980526-335	elf1	Mouse	13711	1335079	Elf5	2	1.91	low	No	No	eggNOG, OrthoDB
ENSDARG00000020759	30396	ZDB-GENE-980526-335	elf1	Mouse	13661	1270840	Ehf	2	1.91	low	No	No	eggNOG, OrthoDB
ENSDARG00000067795	562820	ZDB-GENE-030131-5999	ifngr2	Mouse	15979	107655	Ifngr1	2	2.03	moderate	Yes	No	Compara, Panther
ENSDARG00000067795	562820	ZDB-GENE-030131-5999	ifngr2	Mouse	230828	2663588	Il22ra1	2	2.03	moderate	Yes	No	Compara, Panther
ENSDARG00000067795	562820	ZDB-GENE-030131-5999	ifngr2	Mouse	16154	96538	Il10ra	2	2.03	high	Yes	Yes	Compara, Panther
ENSDARG00000010482	336351	ZDB-GENE-030131-8295	prg4a	Mouse	96875	1891344	Prg4	8	8.42	high	Yes	Yes	Compara, Inparanoid, OrthoFinder, orthoMCL, Panther, Phylome, RoundUp, ZFIN
ENSDARG00000010482	336351	ZDB-GENE-030131-8295	prg4a	Mouse	22370	98940	Vtn	2	1.91	low	No	No	eggNOG, OrthoDB
ENSDARG00000091418	568263	ZDB-GENE-030131-9475	snx17	Mouse	266781	2387801	Snx17	12	12.36	high	Yes	Yes	Compara, eggNOG, Hieranoid, Homologene, Inparanoid, OMA, OrthoFinder, OrthoInspector, Panther, Phylome, TreeFam, ZFIN
ENSDARG00000091418	568263	ZDB-GENE-030131-9475	snx17	Mouse	66696	1913946	Snx31	4	3.94	moderate	No	Yes	eggNOG, OrthoDB, OrthoFinder, RoundUp
ENSDARG00000091418	568263	ZDB-GENE-030131-9475	snx17	Mouse	19229	104908	Ptk2b	2	1.94	low	No	No	Compara, OMA
ENSDARG00000014727	449662	ZDB-GENE-041010-219	acox1	Mouse	11430	1330812	Acox1	14	14.29	high	Yes	Yes	Compara, eggNOG, Hieranoid, Homologene, Inparanoid, OMA, OrthoFinder, OrthoInspector, orthoMCL, Panther, Phylome, RoundUp, TreeFam, ZFIN
ENSDARG00000014727	449662	ZDB-GENE-041010-219	acox1	Mouse	93732	1934852	Acox2	4	3.81	moderate	No	Yes	eggNOG, OrthoDB, OrthoFinder, orthoMCL
ENSDARG00000033046	100330479	ZDB-GENE-081106-2	ccni2	Mouse	12453	1341077	Ccni	3	2.91	moderate	Yes	No	eggNOG, OrthoDB, OrthoFinder
ENSDARG00000033046	100330479	ZDB-GENE-081106-2	ccni2	Mouse	12450	102890	Ccng1	2	1.91	low	No	No	eggNOG, OrthoDB
ENSDARG00000101557	387260	ZDB-GENE-031126-1	scarb1	Mouse	20778	893578	Scarb1	12	12.41	high	Yes	Yes	Compara, Hieranoid, Homologene, Inparanoid, OMA, OrthoDB, OrthoFinder, OrthoInspector, orthoMCL, Panther, Phylome, ZFIN
ENSDARG00000101557	387260	ZDB-GENE-031126-1	scarb1	Mouse	12492	1196458	Scarb2	2	1.91	low	No	No	OrthoDB, orthoMCL
ENSDARG00000103124	100001581	ZDB-GENE-131121-49	slc35f4	Mouse	75288	1922538	Slc35f4	10	10.32	high	Yes	Yes	Compara, Homologene, OMA, OrthoDB, OrthoFinder, orthoMCL, Panther, Phylome, TreeFam, ZFIN
ENSDARG00000103124	100001581	ZDB-GENE-131121-49	slc35f4	Mouse	210027	2444426	Slc35f3	3	2.91	low	No	No	OrthoDB, OrthoFinder, orthoMCL
ENSDARG00000058232	557358	ZDB-GENE-070705-487	fbrsl1	Mouse	381668	1920907	Fbrsl1	9	9.31	high	Yes	Yes	Compara, eggNOG, OMA, OrthoDB, OrthoFinder, orthoMCL, Panther, TreeFam, ZFIN
ENSDARG00000058232	557358	ZDB-GENE-070705-487	fbrsl1	Mouse	14123	104648	Fbrs	2	1.91	low	No	No	eggNOG, OrthoDB
ENSDARG00000058232	557358	ZDB-GENE-070705-487	fbrsl1	Mouse	319974	1919847	Auts2	2	1.8	low	No	No	eggNOG, orthoMCL
ENSDARG00000098302	101885193		LOC101885193	Mouse	22642	107410	Zbtb17	1	1.1	low	Yes	No	Panther
ENSDARG00000068468	100334351	ZDB-GENE-091112-7	dnah3	Mouse	381917	2683040	Dnah3	10	10.32	high	Yes	Yes	Compara, eggNOG, Homologene, OMA, OrthoDB, OrthoFinder, Panther, Phylome, TreeFam, ZFIN
ENSDARG00000068468	100334351	ZDB-GENE-091112-7	dnah3	Mouse	227058	2684953	Dnah7b	4	3.82	moderate	No	No	eggNOG, OrthoDB, OrthoFinder, Phylome
ENSDARG00000068468	100334351	ZDB-GENE-091112-7	dnah3	Mouse	110084	107721	Dnah1	3	2.91	low	No	No	eggNOG, OrthoDB, OrthoFinder
ENSDARG00000068468	100334351	ZDB-GENE-091112-7	dnah3	Mouse	110083	107720	Dnah12	3	2.91	low	No	No	eggNOG, OrthoDB, OrthoFinder
ENSDARG00000068468	100334351	ZDB-GENE-091112-7	dnah3	Mouse	100101919	3639762	Dnah7c	3	2.91	low	No	No	eggNOG, OrthoDB, OrthoFinder
ENSDARG00000068468	100334351	ZDB-GENE-091112-7	dnah3	Mouse	627872	2685838	Dnah7a	2	1.9	low	No	No	eggNOG, OrthoFinder
ENSDARG00000068468	100334351	ZDB-GENE-091112-7	dnah3	Mouse	56087	1860299	Dnah10	2	1.9	low	No	No	eggNOG, OrthoFinder
ENSDARG00000068468	100334351	ZDB-GENE-091112-7	dnah3	Mouse	110082	107718	Dnah5	2	1.9	low	No	No	eggNOG, OrthoFinder
ENSDARG00000068468	100334351	ZDB-GENE-091112-7	dnah3	Mouse	13417	107714	Dnah8	2	1.9	low	No	No	eggNOG, OrthoFinder
ENSDARG00000068468	100334351	ZDB-GENE-091112-7	dnah3	Mouse	327954	107731	Dnah2	2	1.9	low	No	No	eggNOG, OrthoFinder
ENSDARG00000068468	100334351	ZDB-GENE-091112-7	dnah3	Mouse	330355	107744	Dnah6	2	1.9	low	No	No	eggNOG, OrthoFinder
ENSDARG00000068468	100334351	ZDB-GENE-091112-7	dnah3	Mouse	237806	1289279	Dnah9	2	1.9	low	No	No	eggNOG, OrthoFinder
ENSDARG00000068468	100334351	ZDB-GENE-091112-7	dnah3	Mouse	13411	1100864	Dnah11	2	1.9	low	No	No	eggNOG, OrthoFinder
ENSDARG00000003854	445175	ZDB-GENE-040801-88	acsl1b	Mouse	14081	102797	Acsl1	10	10.2	moderate	Yes	No	Compara, eggNOG, Hieranoid, OrthoFinder, OrthoInspector, orthoMCL, Panther, Phylome, TreeFam, ZFIN
ENSDARG00000003854	445175	ZDB-GENE-040801-88	acsl1b	Mouse	216739	894291	Acsl6	5	4.81	moderate	No	No	eggNOG, Homologene, OrthoDB, OrthoFinder, orthoMCL
ENSDARG00000003854	445175	ZDB-GENE-040801-88	acsl1b	Mouse	433256	1919129	Acsl5	4	3.81	moderate	No	No	eggNOG, OrthoDB, OrthoFinder, orthoMCL
ENSDARG00000003854	445175	ZDB-GENE-040801-88	acsl1b	Mouse	50790	1354713	Acsl4	2	1.8	low	No	No	eggNOG, orthoMCL
ENSDARG00000003854	445175	ZDB-GENE-040801-88	acsl1b	Mouse	74205	1921455	Acsl3	2	1.8	low	No	No	eggNOG, orthoMCL
ENSDARG00000036104	571487	ZDB-GENE-060503-562	myo1g	Mouse	246177	1927091	Myo1g	10	10.21	high	Yes	Yes	Compara, eggNOG, Homologene, OrthoDB, OrthoFinder, orthoMCL, Panther, Phylome, TreeFam, ZFIN
ENSDARG00000036104	571487	ZDB-GENE-060503-562	myo1g	Mouse	432516	107732	Myo1a	4	3.81	moderate	No	No	eggNOG, OrthoDB, OrthoFinder, orthoMCL
ENSDARG00000036104	571487	ZDB-GENE-060503-562	myo1g	Mouse	338367	107728	Myo1d	4	3.81	moderate	No	No	eggNOG, OrthoDB, OrthoFinder, orthoMCL
ENSDARG00000036104	571487	ZDB-GENE-060503-562	myo1g	Mouse	17913	106612	Myo1c	4	3.81	moderate	No	No	eggNOG, OrthoDB, OrthoFinder, orthoMCL
ENSDARG00000036104	571487	ZDB-GENE-060503-562	myo1g	Mouse	231646	1914674	Myo1h	3	2.91	low	No	No	eggNOG, OrthoDB, OrthoFinder
ENSDARG00000036104	571487	ZDB-GENE-060503-562	myo1g	Mouse	71602	106621	Myo1e	3	2.91	low	No	No	OrthoDB, OrthoFinder, orthoMCL
ENSDARG00000036104	571487	ZDB-GENE-060503-562	myo1g	Mouse	17916	107711	Myo1f	3	2.91	low	No	No	OrthoDB, OrthoFinder, orthoMCL
ENSDARG00000036104	571487	ZDB-GENE-060503-562	myo1g	Mouse	17912	107752	Myo1b	3	2.8	low	No	No	eggNOG, OrthoFinder, orthoMCL
ENSDARG00000009401	323465	ZDB-GENE-030131-2185	vcanb	Mouse	13003	102889	Vcan	9	9.21	high	Yes	Yes	Compara, eggNOG, OrthoDB, OrthoFinder, orthoMCL, Panther, Phylome, TreeFam, ZFIN
ENSDARG00000009401	323465	ZDB-GENE-030131-2185	vcanb	Mouse	13004	104694	Ncan	2	1.81	low	No	No	eggNOG, Phylome
ENSDARG00000089706	555317	ZDB-GENE-141215-4	si:ch211-276a23.5	Mouse	16790	5000466	Anpep	7	6.88	moderate	Yes	No	eggNOG, Homologene, OrthoDB, OrthoFinder, Panther, Phylome, TreeFam
ENSDARG00000089706	555317	ZDB-GENE-141215-4	si:ch211-276a23.5	Mouse	74574	1921824	Lvrn	4	3.84	moderate	No	Yes	Compara, eggNOG, OrthoDB, OrthoFinder
ENSDARG00000089706	555317	ZDB-GENE-141215-4	si:ch211-276a23.5	Mouse	19155	1101358	Npepps	3	2.91	low	No	No	eggNOG, OrthoDB, OrthoFinder
ENSDARG00000089706	555317	ZDB-GENE-141215-4	si:ch211-276a23.5	Mouse	80898	1933403	Erap1	3	2.91	low	No	No	eggNOG, OrthoDB, OrthoFinder
ENSDARG00000089706	555317	ZDB-GENE-141215-4	si:ch211-276a23.5	Mouse	240028	2387123	Lnpep	3	2.91	low	No	No	eggNOG, OrthoDB, OrthoFinder
ENSDARG00000089706	555317	ZDB-GENE-141215-4	si:ch211-276a23.5	Mouse	237553	2384311	Trhde	2	1.91	low	No	No	eggNOG, OrthoDB
ENSDARG00000089706	555317	ZDB-GENE-141215-4	si:ch211-276a23.5	Mouse	13809	106645	Enpep	2	1.9	low	No	No	eggNOG, OrthoFinder
ENSDARG00000036967	387290	ZDB-GENE-031201-3	smox	Mouse	228608	2445356	Smox	13	13.29	high	Yes	Yes	Compara, eggNOG, Hieranoid, Inparanoid, OMA, OrthoFinder, OrthoInspector, orthoMCL, Panther, Phylome, RoundUp, TreeFam, ZFIN
ENSDARG00000036967	387290	ZDB-GENE-031201-3	smox	Mouse	212503	1916983	Paox	4	3.83	moderate	No	No	eggNOG, OrthoFinder, orthoMCL, RoundUp
ENSDARG00000036967	387290	ZDB-GENE-031201-3	smox	Mouse	99982	1196256	Kdm1a	2	1.93	low	No	No	eggNOG, RoundUp
ENSDARG00000002285	406689	ZDB-GENE-040426-2704	mcoln1a	Mouse	94178	1890498	Mcoln1	13	13.4	moderate	Yes	No	Compara, eggNOG, Hieranoid, Inparanoid, OMA, OrthoDB, OrthoFinder, OrthoInspector, Panther, Phylome, RoundUp, TreeFam, ZFIN
ENSDARG00000002285	406689	ZDB-GENE-040426-2704	mcoln1a	Mouse	171166	1890500	Mcoln3	4	3.94	moderate	No	No	eggNOG, OrthoDB, OrthoFinder, RoundUp
ENSDARG00000002285	406689	ZDB-GENE-040426-2704	mcoln1a	Mouse	68279	1915529	Mcoln2	2	1.9	low	No	No	eggNOG, OrthoFinder
ENSDARG00000021569	447824	ZDB-GENE-040912-31	gdap2	Mouse	14547	1338001	Gdap2	15	15.3	high	Yes	Yes	Compara, eggNOG, Hieranoid, Homologene, Inparanoid, OMA, OrthoDB, OrthoFinder, OrthoInspector, orthoMCL, Panther, Phylome, RoundUp, TreeFam, ZFIN
ENSDARG00000021569	447824	ZDB-GENE-040912-31	gdap2	Mouse	107227	2147583	Macrod1	2	1.91	low	No	No	eggNOG, OrthoDB
ENSDARG00000015887	791742	ZDB-GENE-040426-2136	b2ml	Mouse	12010	88127	B2m	11	10.83	moderate	Yes	No	eggNOG, Hieranoid, Homologene, Inparanoid, OMA, OrthoFinder, OrthoInspector, orthoMCL, Panther, Phylome, TreeFam
ENSDARG00000079329	100037391	ZDB-GENE-070410-134	cop1	Mouse	26374	1347046	Cop1	10	10.21	high	Yes	Yes	Compara, eggNOG, Homologene, OMA, OrthoFinder, orthoMCL, Panther, Phylome, TreeFam, ZFIN
ENSDARG00000044135	445161	ZDB-GENE-040801-74	cenpp	Mouse	66336	1913586	Cenpp	15	15.3	high	Yes	Yes	Compara, eggNOG, Hieranoid, Homologene, Inparanoid, OMA, OrthoDB, OrthoFinder, OrthoInspector, orthoMCL, Panther, Phylome, RoundUp, TreeFam, ZFIN
ENSDARG00000102914	798528	ZDB-GENE-130530-684	dennd4b	Mouse	229541	2446201	Dennd4b	10	9.98	high	Yes	Yes	Compara, eggNOG, Hieranoid, Homologene, Inparanoid, OMA, OrthoInspector, Panther, RoundUp, TreeFam
ENSDARG00000011545	394099	ZDB-GENE-040426-1332	arrb2b	Mouse	216869	99474	Arrb2	14	14.3	high	Yes	Yes	Compara, eggNOG, Homologene, Inparanoid, OMA, OrthoDB, OrthoFinder, OrthoInspector, orthoMCL, Panther, Phylome, RoundUp, TreeFam, ZFIN
ENSDARG00000011545	394099	ZDB-GENE-040426-1332	arrb2b	Mouse	109689	99473	Arrb1	5	4.84	moderate	No	No	eggNOG, OrthoDB, OrthoFinder, orthoMCL, RoundUp
ENSDARG00000011545	394099	ZDB-GENE-040426-1332	arrb2b	Mouse	170735	2159617	Arr3	3	2.91	low	No	No	eggNOG, OrthoDB, OrthoFinder
ENSDARG00000105481	103909146	ZDB-GENE-061207-29	si:ch211-243a20.4	Mouse	74039	1921289	Nfam1	3	3.1	high	Yes	Yes	OrthoFinder, OrthoInspector, Panther
ENSDARG00000098752	100190920	ZDB-GENE-141212-221	csf3b	Mouse	12985	1339751	Csf3	3	3.53	moderate	Yes	No	Compara, Panther, ZFIN
ENSDARG00000013014	30356	ZDB-GENE-990415-190	or101-1	Mouse	258713	3030264	Olfr430	3	3.06	high	Yes	Yes	Inparanoid, Panther, Phylome
ENSDARG00000013014	30356	ZDB-GENE-990415-190	or101-1	Mouse	258935	3030624	Olfr790	3	2.93	high	Yes	Yes	eggNOG, OrthoInspector, RoundUp
ENSDARG00000013014	30356	ZDB-GENE-990415-190	or101-1	Mouse	258712	3030267	Olfr433	2	2.15	moderate	No	Yes	Inparanoid, Panther
ENSDARG00000013014	30356	ZDB-GENE-990415-190	or101-1	Mouse	258267	3030204	Olfr370	2	2.15	moderate	No	Yes	Inparanoid, Panther
ENSDARG00000013014	30356	ZDB-GENE-990415-190	or101-1	Mouse	257662	3031124	Olfr1290	2	2.1	moderate	No	Yes	Hieranoid, Panther
ENSDARG00000013014	30356	ZDB-GENE-990415-190	or101-1	Mouse	258360	3030565	Olfr731	2	2.1	moderate	No	Yes	Hieranoid, Panther
ENSDARG00000013014	30356	ZDB-GENE-990415-190	or101-1	Mouse	258601	3030818	Olfr984	2	2.1	moderate	No	Yes	Hieranoid, Panther
ENSDARG00000013014	30356	ZDB-GENE-990415-190	or101-1	Mouse	258340	3031099	Olfr1265	2	2.1	moderate	No	Yes	Hieranoid, Panther
ENSDARG00000013014	30356	ZDB-GENE-990415-190	or101-1	Mouse	258316	3030561	Olfr727	2	2.1	moderate	No	Yes	Hieranoid, Panther
ENSDARG00000013014	30356	ZDB-GENE-990415-190	or101-1	Mouse	257665	3031340	Olfr1506	2	2.1	moderate	No	Yes	Hieranoid, Panther
ENSDARG00000013014	30356	ZDB-GENE-990415-190	or101-1	Mouse	258886	3031133	Olfr1299	2	2.1	moderate	No	Yes	Hieranoid, Panther
ENSDARG00000013014	30356	ZDB-GENE-990415-190	or101-1	Mouse	258330	3031108	Olfr1274-ps	2	2.1	moderate	No	Yes	Hieranoid, Panther
ENSDARG00000013014	30356	ZDB-GENE-990415-190	or101-1	Mouse	258891	3031136	Olfr1302	2	2.1	moderate	No	Yes	Hieranoid, Panther
ENSDARG00000013014	30356	ZDB-GENE-990415-190	or101-1	Mouse	258398	3031129	Olfr1295	2	2.1	moderate	No	Yes	Hieranoid, Panther
ENSDARG00000013014	30356	ZDB-GENE-990415-190	or101-1	Mouse	258887	3031128	Olfr1294	2	2.1	moderate	No	Yes	Hieranoid, Panther
ENSDARG00000013014	30356	ZDB-GENE-990415-190	or101-1	Mouse	258888	3031132	Olfr1298	2	2.1	moderate	No	Yes	Hieranoid, Panther
ENSDARG00000013014	30356	ZDB-GENE-990415-190	or101-1	Mouse	258339	3031103	Olfr1269	2	2.1	moderate	No	Yes	Hieranoid, Panther
ENSDARG00000013014	30356	ZDB-GENE-990415-190	or101-1	Mouse	258890	3031131	Olfr1297	2	2.1	moderate	No	Yes	Hieranoid, Panther
ENSDARG00000013014	30356	ZDB-GENE-990415-190	or101-1	Mouse	258506	2177478	Olfr95	2	2.08	moderate	No	Yes	Inparanoid, RoundUp
ENSDARG00000013014	30356	ZDB-GENE-990415-190	or101-1	Mouse	258717	3030263	Olfr429	2	1.92	moderate	No	Yes	OrthoDB, Phylome
ENSDARG00000061737	777750	ZDB-GENE-061110-100	ece1	Mouse	230857	1101357	Ece1	11	11.22	high	Yes	Yes	Compara, eggNOG, Homologene, OMA, OrthoDB, OrthoFinder, orthoMCL, Panther, Phylome, TreeFam, ZFIN
ENSDARG00000061737	777750	ZDB-GENE-061110-100	ece1	Mouse	27390	1351603	Mmel1	4	3.81	moderate	No	No	eggNOG, OrthoDB, OrthoFinder, orthoMCL
ENSDARG00000061737	777750	ZDB-GENE-061110-100	ece1	Mouse	17380	97004	Mme	4	3.81	moderate	No	Yes	eggNOG, OrthoDB, OrthoFinder, orthoMCL
ENSDARG00000061737	777750	ZDB-GENE-061110-100	ece1	Mouse	107522	1101356	Ece2	4	3.81	moderate	No	No	eggNOG, OrthoDB, OrthoFinder, orthoMCL
ENSDARG00000061737	777750	ZDB-GENE-061110-100	ece1	Mouse	23925	1346053	Kel	3	3.01	moderate	No	Yes	eggNOG, OrthoDB, Panther
ENSDARG00000061737	777750	ZDB-GENE-061110-100	ece1	Mouse	18675	107489	Phex	2	1.91	low	No	No	eggNOG, OrthoDB
ENSDARG00000052496	556955	ZDB-GENE-140106-47	arhgap45a	Mouse	70719	1917969	Arhgap45	14	14.39	high	Yes	Yes	Compara, eggNOG, Hieranoid, Homologene, Inparanoid, OMA, OrthoDB, OrthoFinder, OrthoInspector, orthoMCL, Panther, RoundUp, TreeFam, ZFIN
ENSDARG00000052496	556955	ZDB-GENE-140106-47	arhgap45a	Mouse	214137	2443818	Arhgap29	3	2.81	low	No	No	eggNOG, OrthoDB, orthoMCL
ENSDARG00000052496	556955	ZDB-GENE-140106-47	arhgap45a	Mouse	108699	1915674	Chn1	2	1.91	low	No	No	eggNOG, OrthoDB
ENSDARG00000052496	556955	ZDB-GENE-140106-47	arhgap45a	Mouse	78816	1926066	Gmip	2	1.91	low	No	No	eggNOG, OrthoDB
ENSDARG00000052496	556955	ZDB-GENE-140106-47	arhgap45a	Mouse	69993	1917243	Chn2	2	1.91	low	No	No	eggNOG, OrthoDB
ENSDARG00000088449	792924	ZDB-GENE-030131-1009	wu:fb55g09	Mouse	66716	1913966	Ccer1	5	5.03	high	Yes	Yes	eggNOG, OrthoFinder, OrthoInspector, Panther, RoundUp
ENSDARG00000076914	100005054	ZDB-GENE-081104-155	lacc1	Mouse	210808	2445077	Lacc1	11	11.34	high	Yes	Yes	Compara, eggNOG, Hieranoid, Homologene, Inparanoid, OrthoFinder, OrthoInspector, orthoMCL, Panther, TreeFam, ZFIN
ENSDARG00000029497	431761	ZDB-GENE-040704-58	tfcp2l1	Mouse	81879	2444691	Tfcp2l1	7	7.37	high	Yes	Yes	Compara, OrthoFinder, orthoMCL, Panther, Phylome, RoundUp, ZFIN
ENSDARG00000029497	431761	ZDB-GENE-040704-58	tfcp2l1	Mouse	21422	98509	Tfcp2	4	3.94	moderate	No	No	OrthoDB, OrthoFinder, orthoMCL, RoundUp
ENSDARG00000029497	431761	ZDB-GENE-040704-58	tfcp2l1	Mouse	22221	104889	Ubp1	3	2.91	low	No	No	OrthoDB, OrthoFinder, orthoMCL
ENSDARG00000054300	368670	ZDB-GENE-030616-591	dhrs1	Mouse	52585	1196314	Dhrs1	13	12.79	high	Yes	Yes	Compara, eggNOG, Hieranoid, Homologene, Inparanoid, OMA, OrthoFinder, OrthoInspector, orthoMCL, Panther, Phylome, RoundUp, TreeFam
ENSDARG00000088927	103911751		LOC103911751	Mouse	193452	1922244	Zfp184	1	0.91	low	Yes	No	Phylome
ENSDARG00000088927	103911751		LOC103911751	Mouse	449521	3053094	Zfp213	1	0.91	low	Yes	Yes	Phylome
ENSDARG00000088927	103911751		LOC103911751	Mouse	330788	3584369	Zfp866	1	0.91	low	Yes	Yes	Phylome
ENSDARG00000088927	103911751		LOC103911751	Mouse	243833	2389445	Zfp128	1	0.91	low	Yes	Yes	Phylome
ENSDARG00000088927	103911751		LOC103911751	Mouse	100043034	1328322	Rex2	1	0.91	low	Yes	No	Phylome
ENSDARG00000088927	103911751		LOC103911751	Mouse	433804	3651986	Zfp985	1	0.91	low	Yes	No	Phylome
ENSDARG00000088927	103911751		LOC103911751	Mouse	78834	1926084	Zfp623	1	0.91	low	Yes	Yes	Phylome
ENSDARG00000088927	103911751		LOC103911751	Mouse	22691	99176	Zscan2	1	0.91	low	Yes	No	Phylome
ENSDARG00000088927	103911751		LOC103911751	Mouse	100041677	3651978	Zfp984	1	0.91	low	Yes	Yes	Phylome
ENSDARG00000088927	103911751		LOC103911751	Mouse	240067	2441928	Zfp952	1	0.91	low	Yes	Yes	Phylome
ENSDARG00000035326	30078	ZDB-GENE-000210-13	nccrp1	Mouse	233038	2685009	Nccrp1	14	14.3	high	Yes	Yes	Compara, eggNOG, Hieranoid, Inparanoid, OMA, OrthoDB, OrthoFinder, OrthoInspector, orthoMCL, Panther, Phylome, RoundUp, TreeFam, ZFIN
ENSDARG00000076239	560941	ZDB-GENE-160114-78	si:ch211-74f19.2	Mouse	67326	1914576	1700037H04Rik	12	11.88	high	Yes	Yes	Compara, eggNOG, Hieranoid, Homologene, Inparanoid, OMA, OrthoFinder, OrthoInspector, orthoMCL, Panther, RoundUp, TreeFam
ENSDARG00000075626	565611	ZDB-GENE-080204-40	zgc:172090	Mouse	317758	3511744	Gimap9	4	3.94	moderate	Yes	No	Compara, eggNOG, OrthoDB, Panther
ENSDARG00000075626	565611	ZDB-GENE-080204-40	zgc:172090	Mouse	107526	1349656	Gimap4	4	3.89	moderate	Yes	No	Compara, eggNOG, Panther, TreeFam
ENSDARG00000075626	565611	ZDB-GENE-080204-40	zgc:172090	Mouse	231931	1918876	Gimap6	3	2.93	low	No	No	Compara, eggNOG, Panther
ENSDARG00000075626	565611	ZDB-GENE-080204-40	zgc:172090	Mouse	16205	109368	Gimap1	2	2.03	low	No	No	Compara, Panther
ENSDARG00000075626	565611	ZDB-GENE-080204-40	zgc:172090	Mouse	317757	2442232	Gimap5	2	2	low	No	No	eggNOG, Panther
ENSDARG00000075626	565611	ZDB-GENE-080204-40	zgc:172090	Mouse	83408	1932723	Gimap3	2	2	low	No	No	eggNOG, Panther
ENSDARG00000075626	565611	ZDB-GENE-080204-40	zgc:172090	Mouse	243374	2685303	Gimap8	2	2	low	No	No	eggNOG, Panther
ENSDARG00000075626	565611	ZDB-GENE-080204-40	zgc:172090	Mouse	231932	1349657	Gimap7	2	2	low	No	No	eggNOG, Panther
ENSDARG00000108781	103909003		c17h14orf132	Mouse	268595	2443127	D430019H16Rik	3	2.94	high	Yes	Yes	Compara, OMA, OrthoFinder
ENSDARG00000099439	336797	ZDB-GENE-030131-8741	serp1	Mouse	28146	92638	Serp1	7	7.4	moderate	Yes	No	Compara, OMA, OrthoFinder, orthoMCL, Panther, TreeFam, ZFIN
ENSDARG00000099439	336797	ZDB-GENE-030131-8741	serp1	Mouse	72661	1919911	Serp2	3	2.91	low	No	No	OrthoDB, OrthoFinder, orthoMCL
ENSDARG00000103503	325875	ZDB-GENE-030131-4600	dgat1a	Mouse	13350	1333825	Dgat1	15	15.3	high	Yes	Yes	Compara, eggNOG, Hieranoid, Homologene, Inparanoid, OMA, OrthoDB, OrthoFinder, OrthoInspector, orthoMCL, Panther, Phylome, RoundUp, TreeFam, ZFIN
ENSDARG00000103503	325875	ZDB-GENE-030131-4600	dgat1a	Mouse	223920	1332226	Soat2	3	2.94	low	No	No	eggNOG, OrthoDB, RoundUp
ENSDARG00000103503	325875	ZDB-GENE-030131-4600	dgat1a	Mouse	20652	104665	Soat1	2	1.93	low	No	No	eggNOG, RoundUp
ENSDARG00000052388	692252	ZDB-GENE-060512-34	pcgf5b	Mouse	76073	1923505	Pcgf5	15	15.3	high	Yes	Yes	Compara, eggNOG, Hieranoid, Homologene, Inparanoid, OMA, OrthoDB, OrthoFinder, OrthoInspector, orthoMCL, Panther, Phylome, RoundUp, TreeFam, ZFIN
ENSDARG00000052388	692252	ZDB-GENE-060512-34	pcgf5b	Mouse	69837	1917087	Pcgf1	2	2.01	low	No	No	OrthoDB, OrthoFinder
ENSDARG00000052388	692252	ZDB-GENE-060512-34	pcgf5b	Mouse	71041	1918291	Pcgf6	2	1.91	low	No	No	eggNOG, OrthoDB
ENSDARG00000052388	692252	ZDB-GENE-060512-34	pcgf5b	Mouse	69587	1916837	Pcgf3	2	1.9	low	No	No	eggNOG, OrthoFinder
ENSDARG00000036415	548343	ZDB-GENE-050410-9	glb1	Mouse	12091	88151	Glb1	12	12.24	high	Yes	Yes	Compara, eggNOG, Hieranoid, Homologene, OMA, OrthoFinder, orthoMCL, Panther, Phylome, RoundUp, TreeFam, ZFIN
ENSDARG00000036415	548343	ZDB-GENE-050410-9	glb1	Mouse	74577	1921827	Glb1l	3	2.93	low	No	No	eggNOG, OrthoFinder, RoundUp
ENSDARG00000036415	548343	ZDB-GENE-050410-9	glb1	Mouse	70893	1918143	Glb1l3	3	2.81	low	No	No	eggNOG, OrthoDB, orthoMCL
ENSDARG00000036415	548343	ZDB-GENE-050410-9	glb1	Mouse	382064	2685956	Gm1110	3	2.81	low	No	No	eggNOG, OrthoDB, orthoMCL
ENSDARG00000036415	548343	ZDB-GENE-050410-9	glb1	Mouse	244757	2388283	Glb1l2	3	2.81	low	No	No	eggNOG, OrthoDB, orthoMCL
ENSDARG00000022904	100170835	ZDB-GENE-080723-40	skilb	Mouse	20482	106203	Skil	8	8.2	moderate	Yes	No	Compara, eggNOG, OrthoFinder, orthoMCL, Panther, Phylome, TreeFam, ZFIN
ENSDARG00000022904	100170835	ZDB-GENE-080723-40	skilb	Mouse	20481	98310	Ski	2	1.9	low	No	No	eggNOG, OrthoFinder
ENSDARG00000079858	564964	ZDB-GENE-081104-429	tmem163a	Mouse	72160	1919410	Tmem163	13	13.29	high	Yes	Yes	Compara, eggNOG, Hieranoid, Inparanoid, OMA, OrthoFinder, OrthoInspector, orthoMCL, Panther, Phylome, RoundUp, TreeFam, ZFIN
ENSDARG00000076609	108180085	ZDB-GENE-120214-17	si:ch211-199g17.9	Mouse	74075	1921325	Syce1	8	7.77	high	Yes	Yes	Compara, eggNOG, Hieranoid, OrthoFinder, orthoMCL, Panther, Phylome, RoundUp
ENSDARG00000076609	108180085	ZDB-GENE-120214-17	si:ch211-199g17.9	Mouse	668110	1922247	Syce1l	6	5.84	moderate	No	Yes	Compara, eggNOG, Hieranoid, OrthoFinder, Panther, Phylome
ENSDARG00000007323	406766	ZDB-GENE-040426-2812	chmp4bb	Mouse	75608	1922858	Chmp4b	10	10.4	moderate	Yes	No	eggNOG, Hieranoid, OMA, OrthoFinder, OrthoInspector, orthoMCL, Panther, RoundUp, TreeFam, ZFIN
ENSDARG00000007323	406766	ZDB-GENE-040426-2812	chmp4bb	Mouse	66371	1913621	Chmp4c	3	2.91	low	No	No	eggNOG, OrthoDB, OrthoFinder
ENSDARG00000040930	768177	ZDB-GENE-061013-453	deptor	Mouse	97998	2146322	Deptor	12	12.3	high	Yes	Yes	Compara, eggNOG, Hieranoid, Homologene, Inparanoid, OMA, OrthoFinder, OrthoInspector, orthoMCL, Panther, Phylome, ZFIN
ENSDARG00000101407	555962	ZDB-GENE-050913-29	tgm1l4	Mouse	21816	98730	Tgm1	9	8.72	moderate	Yes	No	Compara, eggNOG, Homologene, OMA, OrthoDB, orthoMCL, Panther, Phylome, TreeFam
ENSDARG00000101407	555962	ZDB-GENE-050913-29	tgm1l4	Mouse	331046	3027002	Tgm4	4	3.77	moderate	No	No	eggNOG, OrthoDB, orthoMCL, TreeFam
ENSDARG00000101407	555962	ZDB-GENE-050913-29	tgm1l4	Mouse	640543	2151164	Tgm7	2	1.91	low	No	No	eggNOG, OrthoDB
ENSDARG00000101407	555962	ZDB-GENE-050913-29	tgm1l4	Mouse	74176	1921426	Tgm5	2	1.91	low	No	No	eggNOG, OrthoDB
ENSDARG00000101407	555962	ZDB-GENE-050913-29	tgm1l4	Mouse	74145	1921395	F13a1	2	1.91	low	No	No	eggNOG, OrthoDB
ENSDARG00000101407	555962	ZDB-GENE-050913-29	tgm1l4	Mouse	13828	95402	Epb42	2	1.91	low	No	No	eggNOG, OrthoDB
ENSDARG00000096331	101885142	ZDB-GENE-120215-231	si:ch73-248e21.7					0	0	None
ENSDARG00000029480	562343	ZDB-GENE-060526-207	specc1	Mouse	432572	2442356	Specc1	13	13.44	high	Yes	Yes	Compara, Hieranoid, Homologene, Inparanoid, OMA, OrthoDB, OrthoFinder, OrthoInspector, orthoMCL, Panther, Phylome, RoundUp, ZFIN
ENSDARG00000056831	550256	ZDB-GENE-050417-59	gng2	Mouse	14702	102705	Gng2	12	11.79	high	Yes	Yes	Compara, eggNOG, Hieranoid, Homologene, Inparanoid, OMA, OrthoInspector, orthoMCL, Panther, Phylome, RoundUp, TreeFam
ENSDARG00000056831	550256	ZDB-GENE-050417-59	gng2	Mouse	14706	102703	Gng4	2	2	low	No	No	eggNOG, Panther
ENSDARG00000056831	550256	ZDB-GENE-050417-59	gng2	Mouse	14708	95787	Gng7	2	1.93	low	No	No	eggNOG, RoundUp
ENSDARG00000025269	406669	ZDB-GENE-040426-2678	pdcd6ip	Mouse	18571	1333753	Pdcd6ip	13	13.32	high	Yes	Yes	eggNOG, Hieranoid, Homologene, OMA, OrthoDB, OrthoFinder, OrthoInspector, orthoMCL, Panther, Phylome, RoundUp, TreeFam, ZFIN
ENSDARG00000025269	406669	ZDB-GENE-040426-2678	pdcd6ip	Mouse	104831	2144837	Ptpn23	3	2.93	low	No	No	eggNOG, OrthoFinder, RoundUp
ENSDARG00000088087	556678	ZDB-GENE-091005-1	kdm6ba	Mouse	216850	2448492	Kdm6b	8	8.39	moderate	Yes	No	Compara, eggNOG, Hieranoid, OrthoFinder, OrthoInspector, Panther, TreeFam, ZFIN
ENSDARG00000088087	556678	ZDB-GENE-091005-1	kdm6ba	Mouse	22289	1095419	Kdm6a	3	2.91	low	No	No	eggNOG, OrthoDB, OrthoFinder
ENSDARG00000088087	556678	ZDB-GENE-091005-1	kdm6ba	Mouse	22290	894810	Uty	3	2.91	low	No	No	eggNOG, OrthoDB, OrthoFinder
ENSDARG00000100753	564077	ZDB-GENE-170406-1	scarb2b	Mouse	12492	1196458	Scarb2	10	9.81	high	Yes	Yes	eggNOG, Homologene, OrthoDB, OrthoFinder, OrthoInspector, orthoMCL, Panther, Phylome, RoundUp, TreeFam
ENSDARG00000100753	564077	ZDB-GENE-170406-1	scarb2b	Mouse	20778	893578	Scarb1	3	2.81	low	No	No	eggNOG, OrthoDB, orthoMCL
ENSDARG00000100753	564077	ZDB-GENE-170406-1	scarb2b	Mouse	12491	107899	Cd36	2	1.9	low	No	No	eggNOG, OrthoFinder
ENSDARG00000058964	100535600	ZDB-GENE-110411-89	themis2	Mouse	230787	2446213	Themis2	13	13.26	high	Yes	Yes	Compara, eggNOG, Hieranoid, Homologene, Inparanoid, OMA, OrthoFinder, OrthoInspector, orthoMCL, Panther, Phylome, TreeFam, ZFIN
ENSDARG00000058964	100535600	ZDB-GENE-110411-89	themis2	Mouse	210757	2443552	Themis	2	1.91	low	No	No	eggNOG, OrthoDB
ENSDARG00000058964	100535600	ZDB-GENE-110411-89	themis2	Mouse	74556	1921806	Themis3	2	1.86	low	No	No	eggNOG, TreeFam
ENSDARG00000068965	796407	ZDB-GENE-040723-8	nrip1a	Mouse	268903	1315213	Nrip1	12	12.48	high	Yes	Yes	Compara, eggNOG, Hieranoid, Homologene, Inparanoid, OMA, OrthoFinder, OrthoInspector, Panther, RoundUp, TreeFam, ZFIN
ENSDARG00000067996	556454	ZDB-GENE-061103-493	csk	Mouse	12988	88537	Csk	14	14.29	high	Yes	Yes	Compara, eggNOG, Hieranoid, Homologene, Inparanoid, OMA, OrthoFinder, OrthoInspector, orthoMCL, Panther, Phylome, RoundUp, TreeFam, ZFIN
ENSDARG00000067996	556454	ZDB-GENE-061103-493	csk	Mouse	17179	99259	Matk	2	1.91	low	No	No	eggNOG, OrthoDB
ENSDARG00000026482	393848	ZDB-GENE-040426-1727	arhgap12b	Mouse	75415	1922665	Arhgap12	13	13.22	high	Yes	Yes	Compara, eggNOG, Hieranoid, Homologene, OMA, OrthoDB, OrthoFinder, OrthoInspector, orthoMCL, Panther, Phylome, TreeFam, ZFIN
ENSDARG00000026482	393848	ZDB-GENE-040426-1727	arhgap12b	Mouse	76117	1923367	Arhgap15	3	2.91	low	No	No	eggNOG, OrthoDB, OrthoFinder
ENSDARG00000026482	393848	ZDB-GENE-040426-1727	arhgap12b	Mouse	216445	2143764	Arhgap9	3	2.91	low	No	No	eggNOG, OrthoDB, OrthoFinder
ENSDARG00000026482	393848	ZDB-GENE-040426-1727	arhgap12b	Mouse	544817	1916903	Arhgap27	3	2.91	low	No	No	eggNOG, OrthoDB, OrthoFinder
ENSDARG00000040396	81595	ZDB-GENE-010328-17	bcl7bb	Mouse	12054	1332238	Bcl7b	12	12.34	moderate	Yes	No	Compara, eggNOG, Hieranoid, Homologene, OMA, OrthoFinder, OrthoInspector, Panther, Phylome, RoundUp, TreeFam, ZFIN
ENSDARG00000040396	81595	ZDB-GENE-010328-17	bcl7bb	Mouse	12055	1332237	Bcl7c	6	5.75	moderate	No	Yes	eggNOG, OrthoDB, OrthoFinder, orthoMCL, Phylome, RoundUp
ENSDARG00000040396	81595	ZDB-GENE-010328-17	bcl7bb	Mouse	77045	1924295	Bcl7a	4	3.94	moderate	No	No	eggNOG, OrthoDB, OrthoFinder, RoundUp
ENSDARG00000060184	560840	ZDB-GENE-061207-17	pkn1a	Mouse	320795	108022	Pkn1	10	10.33	high	Yes	Yes	Compara, eggNOG, Homologene, OMA, OrthoFinder, orthoMCL, Panther, RoundUp, TreeFam, ZFIN
ENSDARG00000060184	560840	ZDB-GENE-061207-17	pkn1a	Mouse	263803	2388285	Pkn3	5	4.93	moderate	No	No	eggNOG, OrthoFinder, orthoMCL, Panther, RoundUp
ENSDARG00000060184	560840	ZDB-GENE-061207-17	pkn1a	Mouse	109333	109211	Pkn2	5	4.84	moderate	No	No	eggNOG, OrthoDB, OrthoFinder, orthoMCL, RoundUp
ENSDARG00000060184	560840	ZDB-GENE-061207-17	pkn1a	Mouse	18755	97600	Prkch	2	1.93	low	No	No	eggNOG, RoundUp
ENSDARG00000060184	560840	ZDB-GENE-061207-17	pkn1a	Mouse	18753	97598	Prkcd	2	1.93	low	No	No	eggNOG, RoundUp
ENSDARG00000060184	560840	ZDB-GENE-061207-17	pkn1a	Mouse	18761	97601	Prkcq	2	1.93	low	No	No	eggNOG, RoundUp
ENSDARG00000060184	560840	ZDB-GENE-061207-17	pkn1a	Mouse	18754	97599	Prkce	2	1.93	low	No	No	eggNOG, RoundUp
ENSDARG00000074331	568761	ZDB-GENE-090312-49	eif4g3b	Mouse	230861	1923935	Eif4g3	10	9.72	high	Yes	Yes	Compara, eggNOG, Homologene, OMA, OrthoDB, OrthoFinder, orthoMCL, Panther, Phylome, TreeFam
ENSDARG00000074331	568761	ZDB-GENE-090312-49	eif4g3b	Mouse	208643	2384784	Eif4g1	4	3.81	moderate	No	No	eggNOG, OrthoDB, OrthoFinder, orthoMCL
ENSDARG00000074331	568761	ZDB-GENE-090312-49	eif4g3b	Mouse	13690	109207	Eif4g2	2	1.91	low	No	No	eggNOG, OrthoDB
ENSDARG00000061717	100537036	ZDB-GENE-140106-76	cytip	Mouse	227929	2183535	Cytip	14	14.29	high	Yes	Yes	Compara, eggNOG, Hieranoid, Homologene, Inparanoid, OMA, OrthoFinder, OrthoInspector, orthoMCL, Panther, Phylome, RoundUp, TreeFam, ZFIN
ENSDARG00000061717	100537036	ZDB-GENE-140106-76	cytip	Mouse	56149	1860303	Grasp	3	2.91	low	No	No	eggNOG, OrthoDB, OrthoFinder
ENSDARG00000005318	492497	ZDB-GENE-041114-64	stam2	Mouse	56324	1929100	Stam2	11	11.23	high	Yes	Yes	Compara, eggNOG, Hieranoid, OrthoFinder, OrthoInspector, orthoMCL, Panther, Phylome, RoundUp, TreeFam, ZFIN
ENSDARG00000005318	492497	ZDB-GENE-041114-64	stam2	Mouse	20844	1329014	Stam	5	4.84	moderate	No	No	eggNOG, OrthoDB, OrthoFinder, orthoMCL, RoundUp
ENSDARG00000016573	794708	ZDB-GENE-090806-2	mroh1	Mouse	223658	2442558	Mroh1	14	14.39	high	Yes	Yes	Compara, eggNOG, Hieranoid, Homologene, Inparanoid, OMA, OrthoDB, OrthoFinder, OrthoInspector, orthoMCL, Panther, RoundUp, TreeFam, ZFIN
ENSDARG00000016573	794708	ZDB-GENE-090806-2	mroh1	Mouse	223825	1921905	Mroh2b	5	4.97	moderate	No	Yes	eggNOG, OrthoDB, OrthoFinder, Panther, TreeFam
ENSDARG00000016573	794708	ZDB-GENE-090806-2	mroh1	Mouse	381538	2685873	Mroh7	3	3.01	moderate	No	Yes	eggNOG, OrthoDB, Panther
ENSDARG00000016573	794708	ZDB-GENE-090806-2	mroh1	Mouse	629499	3603828	Mroh8	3	3.01	moderate	No	Yes	eggNOG, OrthoDB, Panther
ENSDARG00000016573	794708	ZDB-GENE-090806-2	mroh1	Mouse	100040766	3705228	Mroh2a	3	2.96	moderate	No	Yes	eggNOG, Panther, TreeFam
ENSDARG00000016573	794708	ZDB-GENE-090806-2	mroh1	Mouse	268816	2685474	Mroh5	2	2	moderate	No	Yes	eggNOG, Panther
ENSDARG00000016573	794708	ZDB-GENE-090806-2	mroh1	Mouse	223645	5011755	Mroh6	2	2	moderate	No	Yes	eggNOG, Panther
ENSDARG00000016573	794708	ZDB-GENE-090806-2	mroh1	Mouse	78258	1925508	Mroh9	2	2	moderate	No	Yes	eggNOG, Panther
ENSDARG00000016573	794708	ZDB-GENE-090806-2	mroh1	Mouse	69439	1916689	Mroh4	2	2	moderate	No	Yes	eggNOG, Panther
ENSDARG00000016573	794708	ZDB-GENE-090806-2	mroh1	Mouse	71263	2152817	Mro	2	1.91	moderate	No	Yes	eggNOG, OrthoDB
ENSDARG00000016613	564111	ZDB-GENE-041111-231	mcat	Mouse	223722	2388651	Mcat	13	12.79	high	Yes	Yes	Compara, eggNOG, Hieranoid, Homologene, Inparanoid, OMA, OrthoFinder, OrthoInspector, orthoMCL, Panther, Phylome, RoundUp, TreeFam
ENSDARG00000102482	100073329	ZDB-GENE-070615-27	zgc:165573	Mouse	66060	1913310	Cystm1	6	6.09	moderate	Yes	No	Hieranoid, Inparanoid, OMA, OrthoFinder, OrthoInspector, RoundUp
ENSDARG00000056722	323266	ZDB-GENE-030131-1986	cd99l2	Mouse	171486	2177151	Cd99l2	11	11.25	high	Yes	Yes	Compara, eggNOG, Hieranoid, Inparanoid, OrthoFinder, OrthoInspector, orthoMCL, Panther, Phylome, TreeFam, ZFIN
ENSDARG00000035650	58003	ZDB-GENE-000607-65	evla	Mouse	14026	1194884	Evl	10	10.41	high	Yes	Yes	eggNOG, OMA, OrthoDB, OrthoFinder, OrthoInspector, orthoMCL, Panther, RoundUp, TreeFam, ZFIN
ENSDARG00000035650	58003	ZDB-GENE-000607-65	evla	Mouse	22323	109268	Vasp	3	2.91	low	No	No	eggNOG, OrthoDB, OrthoFinder
ENSDARG00000006915	337424	ZDB-GENE-030131-9370	arl8ba	Mouse	67166	1914416	Arl8b	14	14.3	high	Yes	Yes	Compara, eggNOG, Hieranoid, Inparanoid, OMA, OrthoDB, OrthoFinder, OrthoInspector, orthoMCL, Panther, Phylome, RoundUp, TreeFam, ZFIN
ENSDARG00000006915	337424	ZDB-GENE-030131-9370	arl8ba	Mouse	68724	1915974	Arl8a	5	4.83	moderate	No	No	eggNOG, Hieranoid, OrthoFinder, orthoMCL, RoundUp
ENSDARG00000074129	559811	ZDB-GENE-070801-5	edem3	Mouse	66967	1914217	Edem3	9	9.3	high	Yes	Yes	Compara, eggNOG, Homologene, OMA, OrthoFinder, orthoMCL, Panther, TreeFam, ZFIN
ENSDARG00000074129	559811	ZDB-GENE-070801-5	edem3	Mouse	192193	2180139	Edem1	2	2.01	low	No	No	OrthoDB, OrthoFinder
ENSDARG00000042929	798580	ZDB-GENE-050522-49	tmem120b	Mouse	330189	3603158	Tmem120b	14	14.27	high	Yes	Yes	Compara, eggNOG, Hieranoid, Homologene, Inparanoid, OMA, OrthoDB, OrthoFinder, OrthoInspector, orthoMCL, Panther, Phylome, TreeFam, ZFIN
ENSDARG00000042929	798580	ZDB-GENE-050522-49	tmem120b	Mouse	215210	2686991	Tmem120a	3	2.8	low	No	No	eggNOG, OrthoFinder, orthoMCL
ENSDARG00000054251	447876	ZDB-GENE-040912-40	slc66a3	Mouse	217430	2444067	Pqlc3	15	15.3	high	Yes	Yes	Compara, eggNOG, Hieranoid, Homologene, Inparanoid, OMA, OrthoDB, OrthoFinder, OrthoInspector, orthoMCL, Panther, Phylome, RoundUp, TreeFam, ZFIN
ENSDARG00000052928	100003206	ZDB-GENE-030131-9056	arf6b	Mouse	11845	99435	Arf6	5	4.84	moderate	Yes	No	Compara, Homologene, OMA, OrthoFinder, orthoMCL
ENSDARG00000095459	325517	ZDB-GENE-030131-4242	si:ch211-191j22.3					0	0	None
ENSDARG00000016163	406508	ZDB-GENE-040426-2323	usp33	Mouse	170822	2159711	Usp33	15	15.3	high	Yes	Yes	Compara, eggNOG, Hieranoid, Homologene, Inparanoid, OMA, OrthoDB, OrthoFinder, OrthoInspector, orthoMCL, Panther, Phylome, RoundUp, TreeFam, ZFIN
ENSDARG00000016163	406508	ZDB-GENE-040426-2323	usp33	Mouse	74270	1921520	Usp20	3	2.8	low	No	No	eggNOG, OrthoFinder, orthoMCL
ENSDARG00000075919	795160	ZDB-GENE-081104-422	ccser1	Mouse	232035	3045354	Ccser1	11	11.3	high	Yes	Yes	Compara, eggNOG, Hieranoid, Homologene, OMA, OrthoFinder, OrthoInspector, orthoMCL, Panther, TreeFam, ZFIN
ENSDARG00000015149	571256	ZDB-GENE-081104-419	wasa	Mouse	22376	105059	Was	9	9.43	moderate	Yes	No	Compara, eggNOG, Homologene, OrthoDB, OrthoFinder, Panther, RoundUp, TreeFam, ZFIN
ENSDARG00000015149	571256	ZDB-GENE-081104-419	wasa	Mouse	73178	1920428	Wasl	3	2.93	low	No	No	eggNOG, OrthoFinder, RoundUp
ENSDARG00000003109	445222	ZDB-GENE-040801-135	rcan1a	Mouse	54720	1890564	Rcan1	9	9.31	high	Yes	Yes	Compara, eggNOG, OMA, OrthoDB, OrthoFinder, orthoMCL, Panther, TreeFam, ZFIN
ENSDARG00000003109	445222	ZDB-GENE-040801-135	rcan1a	Mouse	53901	1858219	Rcan2	3	2.91	low	No	No	eggNOG, OrthoDB, OrthoFinder
ENSDARG00000003109	445222	ZDB-GENE-040801-135	rcan1a	Mouse	53902	1858220	Rcan3	2	1.9	low	No	No	eggNOG, OrthoFinder
ENSDARG00000090767	100000629	ZDB-GENE-121214-301	si:ch211-136m16.8					0	0	None
ENSDARG00000098099	393379	ZDB-GENE-040426-1355	zgc:64065	Mouse	403178	2685422	Plcxd1	5	4.97	moderate	Yes	No	eggNOG, OMA, OrthoFinder, Panther, TreeFam
ENSDARG00000098099	393379	ZDB-GENE-040426-1355	zgc:64065	Mouse	433022	3647874	Plcxd2	3	2.91	low	No	No	eggNOG, OrthoDB, OrthoFinder
ENSDARG00000098099	393379	ZDB-GENE-040426-1355	zgc:64065	Mouse	239318	2442605	Plcxd3	3	2.91	low	No	No	eggNOG, OrthoDB, OrthoFinder
ENSDARG00000056141	550442	ZDB-GENE-050417-263	coq10b	Mouse	67876	1915126	Coq10b	13	12.79	high	Yes	Yes	Compara, eggNOG, Hieranoid, Homologene, Inparanoid, OMA, OrthoFinder, OrthoInspector, orthoMCL, Panther, Phylome, RoundUp, TreeFam
ENSDARG00000056141	550442	ZDB-GENE-050417-263	coq10b	Mouse	210582	2684847	Coq10a	6	5.85	moderate	No	No	eggNOG, OMA, OrthoDB, OrthoFinder, orthoMCL, RoundUp
ENSDARG00000075793	570984	ZDB-GENE-030131-1428	prex1	Mouse	277360	3040696	Prex1	13	12.89	high	Yes	Yes	Compara, eggNOG, Hieranoid, Homologene, Inparanoid, OMA, OrthoDB, OrthoFinder, OrthoInspector, orthoMCL, Panther, RoundUp, TreeFam
ENSDARG00000075793	570984	ZDB-GENE-030131-1428	prex1	Mouse	109294	1923385	Prex2	3	2.8	low	No	No	eggNOG, OrthoFinder, orthoMCL
ENSDARG00000075793	570984	ZDB-GENE-030131-1428	prex1	Mouse	236915	2442233	Arhgef9	2	1.93	low	No	No	eggNOG, RoundUp
ENSDARG00000075793	570984	ZDB-GENE-030131-1428	prex1	Mouse	226970	2442507	Arhgef4	2	1.93	low	No	No	eggNOG, RoundUp
ENSDARG00000075793	570984	ZDB-GENE-030131-1428	prex1	Mouse	219140	104838	Spata13	2	1.93	low	No	No	eggNOG, RoundUp
ENSDARG00000103860	570464	ZDB-GENE-050302-121	wu:fu71h07	Mouse	399548	2687406	Scn4b	1	1.1	low	Yes	No	Panther
ENSDARG00000035909	445176	ZDB-GENE-040801-89	mfsd2ab	Mouse	76574	1923824	Mfsd2a	14	14.29	high	Yes	Yes	Compara, eggNOG, Hieranoid, Homologene, Inparanoid, OMA, OrthoFinder, OrthoInspector, orthoMCL, Panther, Phylome, RoundUp, TreeFam, ZFIN
ENSDARG00000035909	445176	ZDB-GENE-040801-89	mfsd2ab	Mouse	432628	3583946	Mfsd2b	2	1.91	low	No	No	eggNOG, OrthoDB
ENSDARG00000053979	798901	ZDB-GENE-040426-2922	chmp2a	Mouse	68953	1916203	Chmp2a	13	12.79	high	Yes	Yes	Compara, eggNOG, Hieranoid, Homologene, Inparanoid, OMA, OrthoFinder, OrthoInspector, orthoMCL, Panther, Phylome, RoundUp, TreeFam
ENSDARG00000016745	436832	ZDB-GENE-040718-297	slc35f6	Mouse	74919	1922169	Slc35f6	14	14.29	high	Yes	Yes	Compara, eggNOG, Hieranoid, Homologene, Inparanoid, OMA, OrthoFinder, OrthoInspector, orthoMCL, Panther, Phylome, RoundUp, TreeFam, ZFIN
ENSDARG00000002271	393923	ZDB-GENE-040426-875	zfand5b	Mouse	22682	1278334	Zfand5	11	10.87	high	Yes	Yes	eggNOG, Homologene, Inparanoid, OMA, OrthoDB, OrthoFinder, orthoMCL, Panther, Phylome, RoundUp, TreeFam
ENSDARG00000002271	393923	ZDB-GENE-040426-875	zfand5b	Mouse	65098	1929510	Zfand6	5	4.84	moderate	No	No	eggNOG, OrthoDB, OrthoFinder, orthoMCL, RoundUp
ENSDARG00000009958	492364	ZDB-GENE-041114-207	cbl	Mouse	12402	88279	Cbl	10	10.32	high	Yes	Yes	Compara, Homologene, OMA, OrthoDB, OrthoFinder, orthoMCL, Panther, Phylome, TreeFam, ZFIN
ENSDARG00000009958	492364	ZDB-GENE-041114-207	cbl	Mouse	208650	2146430	Cblb	3	2.91	low	No	No	OrthoDB, OrthoFinder, orthoMCL
ENSDARG00000009958	492364	ZDB-GENE-041114-207	cbl	Mouse	80794	1931457	Cblc	2	2.1	low	No	No	OrthoFinder, Panther
ENSDARG00000088801	100151562	ZDB-GENE-090428-3	fgd5a	Mouse	232237	2443369	Fgd5	9	9.4	high	Yes	Yes	Compara, Hieranoid, OMA, OrthoFinder, OrthoInspector, orthoMCL, Panther, TreeFam, ZFIN
ENSDARG00000104903	100004175	ZDB-GENE-131127-286	cdkn1cb	Mouse	12577	104564	Cdkn1c	7	7.37	moderate	Yes	No	Compara, eggNOG, OrthoInspector, Panther, Phylome, RoundUp, ZFIN
ENSDARG00000104903	100004175	ZDB-GENE-131127-286	cdkn1cb	Mouse	12575	104556	Cdkn1a	4	3.89	moderate	No	No	eggNOG, OrthoFinder, RoundUp, TreeFam
ENSDARG00000104903	100004175	ZDB-GENE-131127-286	cdkn1cb	Mouse	12576	104565	Cdkn1b	4	3.89	moderate	No	No	eggNOG, OrthoFinder, RoundUp, TreeFam
ENSDARG00000075043	100536832	ZDB-GENE-090313-376	si:dkeyp-123h10.2	Mouse	243385	1924785	Gprin3	6	5.96	high	Yes	Yes	Compara, eggNOG, OrthoFinder, OrthoInspector, Panther, RoundUp
ENSDARG00000076229	559638	ZDB-GENE-030131-681	mrtfab	Mouse	223701	2384495	Mrtfa	12	12.25	high	Yes	Yes	Compara, eggNOG, Homologene, OMA, OrthoDB, OrthoFinder, orthoMCL, Panther, Phylome, RoundUp, TreeFam, ZFIN
ENSDARG00000076229	559638	ZDB-GENE-030131-681	mrtfab	Mouse	239719	3050795	Mrtfb	4	3.81	moderate	No	No	eggNOG, OrthoDB, OrthoFinder, orthoMCL
ENSDARG00000073905	447865	ZDB-GENE-040912-181	zgc:92481	Mouse	67776	1915026	Vwa5a	8	7.79	high	Yes	Yes	eggNOG, Homologene, OMA, OrthoDB, orthoMCL, Panther, Phylome, TreeFam
ENSDARG00000073905	447865	ZDB-GENE-040912-181	zgc:92481	Mouse	244810	2143322	AW551984	7	6.79	moderate	No	Yes	eggNOG, OMA, OrthoDB, orthoMCL, Panther, Phylome, TreeFam
ENSDARG00000073905	447865	ZDB-GENE-040912-181	zgc:92481	Mouse	16424	96618	Itih1	3	2.84	low	No	No	Compara, eggNOG, OrthoDB
ENSDARG00000073905	447865	ZDB-GENE-040912-181	zgc:92481	Mouse	16427	109536	Itih4	2	1.91	low	No	No	eggNOG, OrthoDB
ENSDARG00000073905	447865	ZDB-GENE-040912-181	zgc:92481	Mouse	209378	1925751	Itih5	2	1.91	low	No	No	eggNOG, OrthoDB
ENSDARG00000073905	447865	ZDB-GENE-040912-181	zgc:92481	Mouse	16426	96620	Itih3	2	1.91	low	No	No	eggNOG, OrthoDB
ENSDARG00000073905	447865	ZDB-GENE-040912-181	zgc:92481	Mouse	75718	1922968	Vwa5b1	2	1.91	low	No	No	eggNOG, OrthoDB
ENSDARG00000075285	100536317	ZDB-GENE-110411-67	si:ch73-116o1.2	Mouse	17532	1100856	Mras	10	10.16	moderate	Yes	No	Hieranoid, Homologene, Inparanoid, OMA, OrthoDB, OrthoFinder, OrthoInspector, Panther, RoundUp, TreeFam
ENSDARG00000075285	100536317	ZDB-GENE-110411-67	si:ch73-116o1.2	Mouse	15461	96224	Hras	2	2.01	low	No	No	OrthoDB, OrthoFinder
ENSDARG00000075285	100536317	ZDB-GENE-110411-67	si:ch73-116o1.2	Mouse	16653	96680	Kras	2	2.01	low	No	No	OrthoDB, OrthoFinder
ENSDARG00000075285	100536317	ZDB-GENE-110411-67	si:ch73-116o1.2	Mouse	20130	98179	Rras	2	2.01	low	No	No	OrthoDB, OrthoFinder
ENSDARG00000075285	100536317	ZDB-GENE-110411-67	si:ch73-116o1.2	Mouse	18176	97376	Nras	2	2.01	low	No	No	OrthoDB, OrthoFinder
ENSDARG00000075285	100536317	ZDB-GENE-110411-67	si:ch73-116o1.2	Mouse	66922	1914172	Rras2	2	2.01	low	No	No	OrthoDB, OrthoFinder
ENSDARG00000075285	100317924	ZDB-GENE-050208-495	mras	Mouse	17532	1100856	Mras	12	12.3	high	Yes	Yes	Compara, eggNOG, Inparanoid, OMA, OrthoDB, OrthoFinder, orthoMCL, Panther, Phylome, RoundUp, TreeFam, ZFIN
ENSDARG00000075285	100317924	ZDB-GENE-050208-495	mras	Mouse	15461	96224	Hras	2	2.01	low	No	No	OrthoDB, OrthoFinder
ENSDARG00000075285	100317924	ZDB-GENE-050208-495	mras	Mouse	16653	96680	Kras	2	2.01	low	No	No	OrthoDB, OrthoFinder
ENSDARG00000075285	100317924	ZDB-GENE-050208-495	mras	Mouse	20130	98179	Rras	2	2.01	low	No	No	OrthoDB, OrthoFinder
ENSDARG00000075285	100317924	ZDB-GENE-050208-495	mras	Mouse	18176	97376	Nras	2	2.01	low	No	No	OrthoDB, OrthoFinder
ENSDARG00000075285	100317924	ZDB-GENE-050208-495	mras	Mouse	66922	1914172	Rras2	2	2.01	low	No	No	OrthoDB, OrthoFinder
ENSDARG00000033466	259183	ZDB-GENE-020802-2	tagln2	Mouse	21345	106012	Tagln	9	8.81	moderate	Yes	No	eggNOG, Homologene, OrthoDB, OrthoFinder, orthoMCL, Panther, Phylome, RoundUp, TreeFam
ENSDARG00000033466	259183	ZDB-GENE-020802-2	tagln2	Mouse	21346	1312985	Tagln2	6	5.89	moderate	No	Yes	eggNOG, Inparanoid, OMA, OrthoFinder, orthoMCL, RoundUp
ENSDARG00000033466	259183	ZDB-GENE-020802-2	tagln2	Mouse	56370	1926784	Tagln3	4	3.94	moderate	No	No	eggNOG, OrthoDB, OrthoFinder, RoundUp
ENSDARG00000033466	259183	ZDB-GENE-020802-2	tagln2	Mouse	12797	104979	Cnn1	4	3.94	moderate	No	No	eggNOG, OrthoDB, OrthoFinder, RoundUp
ENSDARG00000033466	259183	ZDB-GENE-020802-2	tagln2	Mouse	71994	1919244	Cnn3	4	3.94	moderate	No	No	eggNOG, OrthoDB, OrthoFinder, RoundUp
ENSDARG00000033466	259183	ZDB-GENE-020802-2	tagln2	Mouse	12798	105093	Cnn2	4	3.94	moderate	No	No	eggNOG, OrthoDB, OrthoFinder, RoundUp
ENSDARG00000039133	286831	ZDB-GENE-021226-2	lamb4	Mouse	16777	96743	Lamb1	4	3.81	moderate	Yes	No	eggNOG, OrthoDB, OrthoFinder, orthoMCL
ENSDARG00000039133	286831	ZDB-GENE-021226-2	lamb4	Mouse	16779	99916	Lamb2	3	2.8	low	No	No	eggNOG, OrthoFinder, orthoMCL
ENSDARG00000039133	286831	ZDB-GENE-021226-2	lamb4	Mouse	16780	99915	Lamb3	2	1.9	low	No	No	eggNOG, OrthoFinder
ENSDARG00000039133	286831	ZDB-GENE-021226-2	lamb4	Mouse	57764	1888978	Ntn4	2	1.9	low	No	No	eggNOG, OrthoFinder
ENSDARG00000071653	100535303		LOC100535303					0	0	None
ENSDARG00000104431	323439	ZDB-GENE-030131-2159	slc1a3a	Mouse	20512	99917	Slc1a3	14	14.29	high	Yes	Yes	Compara, eggNOG, Hieranoid, Homologene, Inparanoid, OrthoDB, OrthoFinder, OrthoInspector, orthoMCL, Panther, Phylome, RoundUp, TreeFam, ZFIN
ENSDARG00000104431	323439	ZDB-GENE-030131-2159	slc1a3a	Mouse	242607	2444087	Slc1a7	5	4.85	moderate	No	No	Compara, eggNOG, OMA, OrthoDB, OrthoFinder
ENSDARG00000104431	323439	ZDB-GENE-030131-2159	slc1a3a	Mouse	20513	1096331	Slc1a6	4	3.81	moderate	No	No	eggNOG, OrthoDB, OrthoFinder, orthoMCL
ENSDARG00000104431	323439	ZDB-GENE-030131-2159	slc1a3a	Mouse	20514	105305	Slc1a5	4	3.81	moderate	No	No	eggNOG, OrthoDB, OrthoFinder, orthoMCL
ENSDARG00000104431	323439	ZDB-GENE-030131-2159	slc1a3a	Mouse	55963	2135601	Slc1a4	4	3.81	moderate	No	No	eggNOG, OrthoDB, OrthoFinder, orthoMCL
ENSDARG00000104431	323439	ZDB-GENE-030131-2159	slc1a3a	Mouse	20510	105083	Slc1a1	4	3.81	moderate	No	No	eggNOG, OrthoDB, OrthoFinder, orthoMCL
ENSDARG00000104431	323439	ZDB-GENE-030131-2159	slc1a3a	Mouse	20511	101931	Slc1a2	3	2.8	low	No	No	eggNOG, OrthoFinder, orthoMCL
ENSDARG00000015222	394041	ZDB-GENE-040426-691	cbll1	Mouse	104836	2144842	Cbll1	11	10.74	high	Yes	Yes	Compara, eggNOG, Hieranoid, OMA, OrthoFinder, OrthoInspector, orthoMCL, Panther, Phylome, RoundUp, TreeFam
ENSDARG00000031164	393664	ZDB-GENE-040426-1646	tuba8l2	Mouse	22145	1095410	Tuba4a	6	5.74	high	Yes	Yes	Compara, eggNOG, OrthoFinder, orthoMCL, Panther, Phylome
ENSDARG00000031164	393664	ZDB-GENE-040426-1646	tuba8l2	Mouse	22142	98869	Tuba1a	5	4.84	moderate	No	No	eggNOG, OrthoDB, OrthoFinder, orthoMCL, RoundUp
ENSDARG00000031164	393664	ZDB-GENE-040426-1646	tuba8l2	Mouse	22146	1095409	Tuba1c	5	4.84	moderate	No	No	eggNOG, OrthoDB, OrthoFinder, orthoMCL, RoundUp
ENSDARG00000031164	393664	ZDB-GENE-040426-1646	tuba8l2	Mouse	22147	1095408	Tuba3b	5	4.84	moderate	No	No	eggNOG, OrthoDB, OrthoFinder, orthoMCL, RoundUp
ENSDARG00000031164	393664	ZDB-GENE-040426-1646	tuba8l2	Mouse	22143	107804	Tuba1b	5	4.84	moderate	No	No	eggNOG, OrthoDB, OrthoFinder, orthoMCL, RoundUp
ENSDARG00000031164	393664	ZDB-GENE-040426-1646	tuba8l2	Mouse	238463	3588215	Tubal3	4	3.81	moderate	No	No	eggNOG, OrthoDB, OrthoFinder, orthoMCL
ENSDARG00000031164	393664	ZDB-GENE-040426-1646	tuba8l2	Mouse	53857	1858225	Tuba8	4	3.81	moderate	No	No	eggNOG, OrthoDB, OrthoFinder, orthoMCL
ENSDARG00000031164	393664	ZDB-GENE-040426-1646	tuba8l2	Mouse	22144	1095406	Tuba3a	3	2.8	low	No	No	eggNOG, OrthoFinder, orthoMCL
ENSDARG00000031136	570584	ZDB-GENE-030131-9320	moxd1	Mouse	59012	1921582	Moxd1	15	15.3	high	Yes	Yes	Compara, eggNOG, Hieranoid, Homologene, Inparanoid, OMA, OrthoDB, OrthoFinder, OrthoInspector, orthoMCL, Panther, Phylome, RoundUp, TreeFam, ZFIN
ENSDARG00000031136	570584	ZDB-GENE-030131-9320	moxd1	Mouse	194357	2388042	Moxd2	3	3.01	low	No	No	eggNOG, OrthoDB, Panther
ENSDARG00000031136	570584	ZDB-GENE-030131-9320	moxd1	Mouse	13166	94864	Dbh	2	1.8	low	No	No	eggNOG, orthoMCL
ENSDARG00000070651	100150844	ZDB-GENE-111129-1	prkcdb	Mouse	18753	97598	Prkcd	15	15.3	high	Yes	Yes	Compara, eggNOG, Hieranoid, Homologene, Inparanoid, OMA, OrthoDB, OrthoFinder, OrthoInspector, orthoMCL, Panther, Phylome, RoundUp, TreeFam, ZFIN
ENSDARG00000070651	100150844	ZDB-GENE-111129-1	prkcdb	Mouse	18755	97600	Prkch	4	3.94	moderate	No	No	eggNOG, OrthoDB, OrthoFinder, RoundUp
ENSDARG00000070651	100150844	ZDB-GENE-111129-1	prkcdb	Mouse	18754	97599	Prkce	4	3.94	moderate	No	No	eggNOG, OrthoDB, OrthoFinder, RoundUp
ENSDARG00000070651	100150844	ZDB-GENE-111129-1	prkcdb	Mouse	18761	97601	Prkcq	4	3.83	moderate	No	No	eggNOG, OrthoFinder, orthoMCL, RoundUp
ENSDARG00000070651	100150844	ZDB-GENE-111129-1	prkcdb	Mouse	18751	97596	Prkcb	2	2.03	low	No	No	OrthoFinder, RoundUp
ENSDARG00000070651	100150844	ZDB-GENE-111129-1	prkcdb	Mouse	18750	97595	Prkca	2	2.03	low	No	No	OrthoFinder, RoundUp
ENSDARG00000070651	100150844	ZDB-GENE-111129-1	prkcdb	Mouse	109333	109211	Pkn2	2	1.93	low	No	No	eggNOG, RoundUp
ENSDARG00000070651	100150844	ZDB-GENE-111129-1	prkcdb	Mouse	320795	108022	Pkn1	2	1.93	low	No	No	eggNOG, RoundUp
ENSDARG00000070651	100150844	ZDB-GENE-111129-1	prkcdb	Mouse	263803	2388285	Pkn3	2	1.93	low	No	No	eggNOG, RoundUp
ENSDARG00000078125	558727	ZDB-GENE-100922-274	rusc1	Mouse	72296	1919546	Rusc1	5	5.43	high	Yes	Yes	Compara, eggNOG, OrthoFinder, Panther, ZFIN
ENSDARG00000044241	415225	ZDB-GENE-040625-141	dram2b	Mouse	67171	1914421	Dram2	13	13.26	high	Yes	Yes	Compara, eggNOG, Hieranoid, Homologene, Inparanoid, OMA, OrthoFinder, OrthoInspector, orthoMCL, Panther, Phylome, TreeFam, ZFIN
ENSDARG00000044241	415225	ZDB-GENE-040625-141	dram2b	Mouse	71712	1918962	Dram1	4	3.94	moderate	No	No	eggNOG, OrthoDB, OrthoFinder, RoundUp
ENSDARG00000044241	415225	ZDB-GENE-040625-141	dram2b	Mouse	330460	2679718	Tmem150b	3	2.94	low	No	No	eggNOG, OrthoDB, RoundUp
ENSDARG00000044241	415225	ZDB-GENE-040625-141	dram2b	Mouse	231503	3041258	Tmem150c	2	1.91	low	No	No	eggNOG, OrthoDB
ENSDARG00000062081	561193	ZDB-GENE-060710-1	tbc1d1	Mouse	57915	1889508	Tbc1d1	10	9.72	high	Yes	Yes	Compara, eggNOG, Homologene, OMA, OrthoDB, OrthoFinder, orthoMCL, Panther, Phylome, TreeFam
ENSDARG00000062081	561193	ZDB-GENE-060710-1	tbc1d1	Mouse	210789	2429660	Tbc1d4	4	3.81	moderate	No	No	eggNOG, OrthoDB, OrthoFinder, orthoMCL
ENSDARG00000071384	100151597	ZDB-GENE-150416-1	slc7a11	Mouse	26570	1347355	Slc7a11	14	14.29	high	Yes	Yes	Compara, eggNOG, Hieranoid, Homologene, Inparanoid, OMA, OrthoFinder, OrthoInspector, orthoMCL, Panther, Phylome, RoundUp, TreeFam, ZFIN
ENSDARG00000071384	100151597	ZDB-GENE-150416-1	slc7a11	Mouse	140918	2156159	Slc7a12	4	3.84	moderate	No	Yes	Compara, eggNOG, OrthoDB, OrthoFinder
ENSDARG00000071384	100151597	ZDB-GENE-150416-1	slc7a11	Mouse	74087	1921337	Slc7a13	4	3.84	moderate	No	Yes	Compara, eggNOG, OrthoDB, OrthoFinder
ENSDARG00000071384	100151597	ZDB-GENE-150416-1	slc7a11	Mouse	30962	1353656	Slc7a9	3	2.91	low	No	No	eggNOG, OrthoDB, OrthoFinder
ENSDARG00000071384	100151597	ZDB-GENE-150416-1	slc7a11	Mouse	20539	1298205	Slc7a5	3	2.91	low	No	No	eggNOG, OrthoDB, OrthoFinder
ENSDARG00000071384	100151597	ZDB-GENE-150416-1	slc7a11	Mouse	328059	3045351	Slc7a15	3	2.91	low	No	No	eggNOG, OrthoDB, OrthoFinder
ENSDARG00000071384	100151597	ZDB-GENE-150416-1	slc7a11	Mouse	330836	2142598	Slc7a6	3	2.91	low	No	No	eggNOG, OrthoDB, OrthoFinder
ENSDARG00000071384	100151597	ZDB-GENE-150416-1	slc7a11	Mouse	50934	1355323	Slc7a8	3	2.91	low	No	No	eggNOG, OrthoDB, OrthoFinder
ENSDARG00000071384	100151597	ZDB-GENE-150416-1	slc7a11	Mouse	20540	1337120	Slc7a7	3	2.91	low	No	No	eggNOG, OrthoDB, OrthoFinder
ENSDARG00000071384	100151597	ZDB-GENE-150416-1	slc7a11	Mouse	53896	1858261	Slc7a10	2	1.9	low	No	No	eggNOG, OrthoFinder
ENSDARG00000071384	100151597	ZDB-GENE-150416-1	slc7a11	Mouse	245128	2142124	AU018091	2	1.83	low	No	No	Compara, eggNOG
ENSDARG00000077897	553232	ZDB-GENE-050419-201	znf296	Mouse	63872	1926956	Zfp296	7	7.29	high	Yes	Yes	Compara, eggNOG, OrthoFinder, orthoMCL, Panther, TreeFam, ZFIN
ENSDARG00000040131	324565	ZDB-GENE-030131-3286	zfyve26	Mouse	211978	1924767	Zfyve26	14	14.39	high	Yes	Yes	Compara, eggNOG, Hieranoid, Homologene, Inparanoid, OMA, OrthoDB, OrthoFinder, OrthoInspector, orthoMCL, Panther, RoundUp, TreeFam, ZFIN
ENSDARG00000042732	450031	ZDB-GENE-041010-150	tmem189	Mouse	407243	2142624	Tmem189	8	8.18	high	Yes	Yes	eggNOG, Homologene, OMA, OrthoFinder, orthoMCL, Phylome, TreeFam, ZFIN
ENSDARG00000079353	100142635	ZDB-GENE-080303-7	si:ch211-165d12.4	Mouse	12516	88344	Cd7	3	2.93	high	Yes	Yes	Compara, eggNOG, Panther
ENSDARG00000058038	100533983	ZDB-GENE-110304-3	eml3	Mouse	225898	2387612	Eml3	15	15.3	high	Yes	Yes	Compara, eggNOG, Hieranoid, Homologene, Inparanoid, OMA, OrthoDB, OrthoFinder, OrthoInspector, orthoMCL, Panther, Phylome, RoundUp, TreeFam, ZFIN
ENSDARG00000058038	100533983	ZDB-GENE-110304-3	eml3	Mouse	72205	1919455	Eml2	4	3.81	moderate	No	No	eggNOG, OrthoDB, OrthoFinder, orthoMCL
ENSDARG00000058038	100533983	ZDB-GENE-110304-3	eml3	Mouse	78798	1926048	Eml4	4	3.81	moderate	No	Yes	eggNOG, OrthoDB, OrthoFinder, orthoMCL
ENSDARG00000058038	100533983	ZDB-GENE-110304-3	eml3	Mouse	68519	1915769	Eml1	4	3.81	moderate	No	No	eggNOG, OrthoDB, OrthoFinder, orthoMCL
ENSDARG00000075261	406650	ZDB-GENE-040426-2655	timp2b	Mouse	21858	98753	Timp2	6	6.39	moderate	Yes	No	Compara, eggNOG, OrthoFinder, Panther, TreeFam, ZFIN
ENSDARG00000075261	406650	ZDB-GENE-040426-2655	timp2b	Mouse	21857	98752	Timp1	3	3	low	No	No	eggNOG, OrthoFinder, Panther
ENSDARG00000075261	406650	ZDB-GENE-040426-2655	timp2b	Mouse	110595	109125	Timp4	3	2.8	low	No	No	eggNOG, OrthoFinder, orthoMCL
ENSDARG00000075261	406650	ZDB-GENE-040426-2655	timp2b	Mouse	21859	98754	Timp3	2	1.9	low	No	No	eggNOG, OrthoFinder
ENSDARG00000090882	101882211		LOC101882211	Mouse	56868	1891355	Psg23	1	1.05	low	Yes	No	Inparanoid
ENSDARG00000090882	101882211		LOC101882211	Mouse	67084	1914334	Ceacam14	1	1.05	low	Yes	No	Inparanoid
ENSDARG00000090882	101882211		LOC101882211	Mouse	67315	1914565	Ceacam12	1	1.05	low	Yes	No	Inparanoid
ENSDARG00000090882	101882211		LOC101882211	Mouse	114872	1891361	Psg29	1	1.05	low	Yes	No	Inparanoid
ENSDARG00000090882	101882211		LOC101882211	Mouse	545925	1891359	Psg27	1	1.05	low	Yes	No	Inparanoid
ENSDARG00000090882	101882211		LOC101882211	Mouse	574429	1891358	Psg26	1	1.05	low	Yes	No	Inparanoid
ENSDARG00000090882	101882211		LOC101882211	Mouse	434540	1891352	Psg20	1	1.05	low	Yes	No	Inparanoid
ENSDARG00000090882	101882211		LOC101882211	Mouse	69785	1917035	Ceacam13	1	1.05	low	Yes	No	Inparanoid
ENSDARG00000090882	101882211		LOC101882211	Mouse	26438	1347251	Psg18	1	1.05	low	Yes	No	Inparanoid
ENSDARG00000090882	101882211		LOC101882211	Mouse	114871	1891360	Psg28	1	1.05	low	Yes	No	Inparanoid
ENSDARG00000090882	101882211		LOC101882211	Mouse	26366	1347248	Ceacam10	1	1.05	low	Yes	No	Inparanoid
ENSDARG00000090882	101882211		LOC101882211	Mouse	26437	1347250	Psg17	1	1.05	low	Yes	No	Inparanoid
ENSDARG00000090882	101882211		LOC101882211	Mouse	114868	1891357	Psg25	1	1.05	low	Yes	No	Inparanoid
ENSDARG00000090882	101882211		LOC101882211	Mouse	72242	1891353	Psg21	1	1.05	low	Yes	No	Inparanoid
ENSDARG00000090882	101882211		LOC101882211	Mouse	26439	1347252	Psg19	1	1.05	low	Yes	No	Inparanoid
ENSDARG00000090882	101882211		LOC101882211	Mouse	26436	1347249	Psg16	1	1.05	low	Yes	No	Inparanoid
ENSDARG00000090882	101882211		LOC101882211	Mouse	66996	1914246	Ceacam11	1	1.05	low	Yes	No	Inparanoid
ENSDARG00000090882	101882211		LOC101882211	Mouse	17085	96885	Ly9	1	1.01	low	Yes	No	OrthoDB
ENSDARG00000090882	101882211		LOC101882211	Mouse	12523	1336885	Cd84	1	1.01	low	Yes	No	OrthoDB
ENSDARG00000090882	101882211		LOC101882211	Mouse	75345	1922595	Slamf7	1	1.01	low	Yes	No	OrthoDB
ENSDARG00000090882	101882211		LOC101882211	Mouse	98365	1923692	Slamf9	1	1.01	low	Yes	No	OrthoDB
ENSDARG00000060751	798408	ZDB-GENE-100921-50	taok3a	Mouse	330177	3041177	Taok3	13	13.36	high	Yes	Yes	eggNOG, Hieranoid, Homologene, Inparanoid, OMA, OrthoFinder, OrthoInspector, orthoMCL, Panther, Phylome, RoundUp, TreeFam, ZFIN
ENSDARG00000060751	798408	ZDB-GENE-100921-50	taok3a	Mouse	216965	1914490	Taok1	4	3.81	moderate	No	No	eggNOG, OrthoDB, OrthoFinder, orthoMCL
ENSDARG00000060751	798408	ZDB-GENE-100921-50	taok3a	Mouse	381921	1915919	Taok2	3	2.81	low	No	No	eggNOG, OrthoDB, orthoMCL
ENSDARG00000033754	402897	ZDB-GENE-060328-1	rbm48	Mouse	269623	2442653	Rbm48	13	13.26	high	Yes	Yes	Compara, eggNOG, Hieranoid, Homologene, Inparanoid, OMA, OrthoFinder, OrthoInspector, orthoMCL, Panther, Phylome, TreeFam, ZFIN
ENSDARG00000005350	405899	ZDB-GENE-040426-2305	dip2ba	Mouse	239667	2145977	Dip2b	15	15.3	high	Yes	Yes	Compara, eggNOG, Hieranoid, Homologene, Inparanoid, OMA, OrthoDB, OrthoFinder, OrthoInspector, orthoMCL, Panther, Phylome, RoundUp, TreeFam, ZFIN
ENSDARG00000005350	405899	ZDB-GENE-040426-2305	dip2ba	Mouse	208440	1920179	Dip2c	5	4.84	moderate	No	No	eggNOG, OrthoDB, OrthoFinder, orthoMCL, RoundUp
ENSDARG00000005350	405899	ZDB-GENE-040426-2305	dip2ba	Mouse	64451	2385920	Dip2a	4	3.83	moderate	No	No	eggNOG, OrthoFinder, orthoMCL, RoundUp
ENSDARG00000032242	353248	ZDB-GENE-030520-1	tnnt2c	Mouse	21956	104597	Tnnt2	5	4.83	moderate	Yes	No	Compara, eggNOG, OrthoFinder, orthoMCL, Panther
ENSDARG00000032242	353248	ZDB-GENE-030520-1	tnnt2c	Mouse	21957	109550	Tnnt3	4	3.81	moderate	No	No	eggNOG, OrthoDB, OrthoFinder, orthoMCL
ENSDARG00000032242	353248	ZDB-GENE-030520-1	tnnt2c	Mouse	21955	1333868	Tnnt1	3	2.91	low	No	No	eggNOG, OrthoDB, OrthoFinder
ENSDARG00000104508	445025	ZDB-GENE-040801-5	slc10a7	Mouse	76775	1924025	Slc10a7	14	14.29	high	Yes	Yes	Compara, eggNOG, Hieranoid, Homologene, Inparanoid, OMA, OrthoFinder, OrthoInspector, orthoMCL, Panther, Phylome, RoundUp, TreeFam, ZFIN
ENSDARG00000100582	100334344	ZDB-GENE-141222-6	si:ch211-195b11.3	Mouse	433180	3648654	Spink6	1	1	low	Yes	Yes	OrthoFinder
ENSDARG00000029019	326287	ZDB-GENE-030130-1	epb41b	Mouse	269587	95401	Epb41	4	4.46	high	Yes	Yes	eggNOG, Panther, TreeFam, ZFIN
ENSDARG00000029019	326287	ZDB-GENE-030130-1	epb41b	Mouse	13822	103009	Epb41l2	2	1.83	low	No	No	Compara, eggNOG
ENSDARG00000035198	324510	ZDB-GENE-030131-3231	gcnt4a	Mouse	218476	2684919	Gcnt4	13	12.9	high	Yes	Yes	Compara, eggNOG, Hieranoid, Homologene, Inparanoid, OMA, OrthoDB, OrthoFinder, OrthoInspector, Panther, Phylome, RoundUp, TreeFam
ENSDARG00000035198	324510	ZDB-GENE-030131-3231	gcnt4a	Mouse	14537	95676	Gcnt1	3	2.91	low	No	No	eggNOG, OrthoDB, OrthoFinder
ENSDARG00000035198	324510	ZDB-GENE-030131-3231	gcnt4a	Mouse	72077	1919327	Gcnt3	2	1.9	low	No	No	eggNOG, OrthoFinder
ENSDARG00000035198	324510	ZDB-GENE-030131-3231	gcnt4a	Mouse	654821	3606143	Gcnt7	2	1.9	low	No	No	eggNOG, OrthoFinder
ENSDARG00000035198	324510	ZDB-GENE-030131-3231	gcnt4a	Mouse	14538	1100870	Gcnt2	2	1.9	low	No	No	eggNOG, OrthoFinder
ENSDARG00000071261	101884253		LOC101884253	Mouse	80891	1933397	Fcrls	2	2.11	moderate	Yes	No	OrthoDB, Panther
ENSDARG00000071261	101884253		LOC101884253	Mouse	229499	2442862	Fcrl1	2	2.11	moderate	Yes	No	OrthoDB, Panther
ENSDARG00000071261	101884253		LOC101884253	Mouse	14129	95498	Fcgr1	2	2.1	moderate	Yes	No	Hieranoid, Panther
ENSDARG00000071261	101884253		LOC101884253	Mouse	435653	3576487	Fcrlb	2	2.1	high	Yes	Yes	Hieranoid, Panther
ENSDARG00000062965	556203	ZDB-GENE-030131-3548	dennd10	Mouse	67894	1915144	Fam45a	12	12.33	high	Yes	Yes	eggNOG, Hieranoid, Homologene, Inparanoid, OMA, OrthoFinder, OrthoInspector, orthoMCL, Panther, Phylome, TreeFam, ZFIN
ENSDARG00000023703	436601	ZDB-GENE-040718-14	kctd6b	Mouse	71393	1918643	Kctd6	14	14.3	high	Yes	Yes	Compara, eggNOG, Hieranoid, Inparanoid, OMA, OrthoDB, OrthoFinder, OrthoInspector, orthoMCL, Panther, Phylome, RoundUp, TreeFam, ZFIN
ENSDARG00000023703	436601	ZDB-GENE-040718-14	kctd6b	Mouse	216858	2448712	Kctd11	3	3.01	moderate	No	Yes	eggNOG, OrthoDB, Panther
ENSDARG00000023703	436601	ZDB-GENE-040718-14	kctd6b	Mouse	279499	3045294	Kctd19	2	2	moderate	No	Yes	eggNOG, Panther
ENSDARG00000020442	406797	ZDB-GENE-040426-2857	snx5	Mouse	69178	1916428	Snx5	14	14.29	high	Yes	Yes	Compara, eggNOG, Hieranoid, Homologene, Inparanoid, OMA, OrthoFinder, OrthoInspector, orthoMCL, Panther, Phylome, RoundUp, TreeFam, ZFIN
ENSDARG00000020442	406797	ZDB-GENE-040426-2857	snx5	Mouse	72183	1919433	Snx6	3	2.91	low	No	No	eggNOG, OrthoDB, OrthoFinder
ENSDARG00000020442	406797	ZDB-GENE-040426-2857	snx5	Mouse	225861	2444704	Snx32	3	2.91	low	No	No	eggNOG, OrthoDB, OrthoFinder
ENSDARG00000023303	406256	ZDB-GENE-040426-1913	zgc:66427	Mouse	170737	2177308	Znrf1	5	4.97	moderate	Yes	No	eggNOG, OrthoDB, OrthoFinder, Panther, TreeFam
ENSDARG00000023303	406256	ZDB-GENE-040426-1913	zgc:66427	Mouse	387524	1196246	Znrf2	2	1.9	low	No	No	eggNOG, OrthoFinder
ENSDARG00000053127	797342	ZDB-GENE-030729-16	helb	Mouse	117599	2152895	Helb	14	14.29	high	Yes	Yes	Compara, eggNOG, Hieranoid, Homologene, Inparanoid, OMA, OrthoFinder, OrthoInspector, orthoMCL, Panther, Phylome, RoundUp, TreeFam, ZFIN
ENSDARG00000001782	393998	ZDB-GENE-040426-1351	prkacba	Mouse	18749	97594	Prkacb	8	8.27	moderate	Yes	No	eggNOG, Hieranoid, OrthoFinder, orthoMCL, Panther, Phylome, TreeFam, ZFIN
ENSDARG00000001782	393998	ZDB-GENE-040426-1351	prkacba	Mouse	18747	97592	Prkaca	5	4.91	moderate	No	No	eggNOG, OrthoDB, OrthoFinder, orthoMCL, Panther
ENSDARG00000001782	393998	ZDB-GENE-040426-1351	prkacba	Mouse	19108	1309999	Prkx	4	3.81	moderate	No	No	eggNOG, OrthoDB, OrthoFinder, orthoMCL
ENSDARG00000075333	556338	ZDB-GENE-041111-25	tbc1d25	Mouse	209815	2444862	Tbc1d25	15	15.3	high	Yes	Yes	Compara, eggNOG, Hieranoid, Homologene, Inparanoid, OMA, OrthoDB, OrthoFinder, OrthoInspector, orthoMCL, Panther, Phylome, RoundUp, TreeFam, ZFIN
ENSDARG00000075333	556338	ZDB-GENE-041111-25	tbc1d25	Mouse	207592	2652878	Tbc1d16	2	1.91	low	No	No	eggNOG, OrthoDB
ENSDARG00000075333	556338	ZDB-GENE-041111-25	tbc1d25	Mouse	66687	1913937	Tbc1d15	2	1.91	low	No	No	eggNOG, OrthoDB
ENSDARG00000075333	556338	ZDB-GENE-041111-25	tbc1d25	Mouse	74286	1921536	Tbc1d21	2	1.91	low	No	No	eggNOG, OrthoDB
ENSDARG00000002405	561694	ZDB-GENE-060531-39	si:ch211-225b11.1	Mouse	381884	2685930	Slc6a16	2	1.94	moderate	Yes	No	Compara, OrthoDB
ENSDARG00000095019	30332	ZDB-GENE-980526-419	lmo2	Mouse	16909	102811	Lmo2	14	14.29	high	Yes	Yes	Compara, eggNOG, Hieranoid, Homologene, Inparanoid, OMA, OrthoFinder, OrthoInspector, orthoMCL, Panther, Phylome, RoundUp, TreeFam, ZFIN
ENSDARG00000004634	564372	ZDB-GENE-090312-18	osbp	Mouse	76303	97447	Osbp	15	15.3	high	Yes	Yes	Compara, eggNOG, Hieranoid, Homologene, Inparanoid, OMA, OrthoDB, OrthoFinder, OrthoInspector, orthoMCL, Panther, Phylome, RoundUp, TreeFam, ZFIN
ENSDARG00000004634	564372	ZDB-GENE-090312-18	osbp	Mouse	71720	1918970	Osbpl3	5	4.84	moderate	No	No	eggNOG, OrthoDB, OrthoFinder, orthoMCL, RoundUp
ENSDARG00000004634	564372	ZDB-GENE-090312-18	osbp	Mouse	74309	1921559	Osbp2	5	4.84	moderate	No	No	eggNOG, OrthoDB, OrthoFinder, orthoMCL, RoundUp
ENSDARG00000004634	564372	ZDB-GENE-090312-18	osbp	Mouse	64291	1927551	Osbpl1a	4	3.83	moderate	No	No	eggNOG, OrthoFinder, orthoMCL, RoundUp
ENSDARG00000004634	564372	ZDB-GENE-090312-18	osbp	Mouse	228983	2442832	Osbpl2	4	3.83	moderate	No	No	eggNOG, OrthoFinder, orthoMCL, RoundUp
ENSDARG00000004634	564372	ZDB-GENE-090312-18	osbp	Mouse	71240	1918490	Osbpl7	3	2.81	low	No	No	eggNOG, OrthoDB, orthoMCL
ENSDARG00000004634	564372	ZDB-GENE-090312-18	osbp	Mouse	99031	2139014	Osbpl6	2	1.8	low	No	No	eggNOG, orthoMCL
ENSDARG00000013861	494066	ZDB-GENE-041212-33	armc1	Mouse	74252	1921502	Armc1	14	14.29	high	Yes	Yes	Compara, eggNOG, Hieranoid, Homologene, Inparanoid, OMA, OrthoFinder, OrthoInspector, orthoMCL, Panther, Phylome, RoundUp, TreeFam, ZFIN
ENSDARG00000039243	641326	ZDB-GENE-060901-4	zgc:152791	Mouse	76933	1924183	Ifi27l2a	6	6.07	moderate	Yes	No	Hieranoid, Inparanoid, OMA, OrthoFinder, Panther, Phylome
ENSDARG00000039243	641326	ZDB-GENE-060901-4	zgc:152791	Mouse	52668	1277180	Ifi27	3	3	low	No	No	eggNOG, OrthoFinder, Panther
ENSDARG00000039243	641326	ZDB-GENE-060901-4	zgc:152791	Mouse	217845	1916390	Ifi27l2b	2	2	low	No	No	eggNOG, Panther
ENSDARG00000033614	327572	ZDB-GENE-030131-5783	rasgef1ba	Mouse	320292	2443755	Rasgef1b	13	13.26	high	Yes	Yes	Compara, eggNOG, Hieranoid, Homologene, Inparanoid, OMA, OrthoFinder, OrthoInspector, orthoMCL, Panther, Phylome, TreeFam, ZFIN
ENSDARG00000033614	327572	ZDB-GENE-030131-5783	rasgef1ba	Mouse	74563	1921813	Rasgef1c	4	3.81	moderate	No	Yes	eggNOG, OrthoDB, OrthoFinder, orthoMCL
ENSDARG00000033614	327572	ZDB-GENE-030131-5783	rasgef1ba	Mouse	70727	1917977	Rasgef1a	3	2.91	moderate	No	Yes	eggNOG, OrthoDB, OrthoFinder
ENSDARG00000093493	100329524	ZDB-GENE-100922-138	urp1					0	0	None
ENSDARG00000009484	114428	ZDB-GENE-010724-5	arf1	Mouse	11840	99431	Arf1	11	11.32	high	Yes	Yes	eggNOG, Homologene, OMA, OrthoDB, OrthoFinder, orthoMCL, Panther, Phylome, RoundUp, TreeFam, ZFIN
ENSDARG00000009484	114428	ZDB-GENE-010724-5	arf1	Mouse	11841	99595	Arf2	7	6.81	moderate	No	No	eggNOG, OMA, OrthoDB, OrthoFinder, orthoMCL, RoundUp, TreeFam
ENSDARG00000009484	114428	ZDB-GENE-010724-5	arf1	Mouse	11843	99433	Arf4	4	3.81	moderate	No	No	eggNOG, OrthoDB, OrthoFinder, orthoMCL
ENSDARG00000009484	114428	ZDB-GENE-010724-5	arf1	Mouse	11842	99432	Arf3	4	3.81	moderate	No	No	eggNOG, OrthoDB, OrthoFinder, orthoMCL
ENSDARG00000009484	114428	ZDB-GENE-010724-5	arf1	Mouse	11844	99434	Arf5	3	2.8	low	No	No	eggNOG, OrthoFinder, orthoMCL
ENSDARG00000009484	114428	ZDB-GENE-010724-5	arf1	Mouse	11845	99435	Arf6	2	2.01	low	No	No	OrthoDB, OrthoFinder
ENSDARG00000009484	114428	ZDB-GENE-010724-5	arf1	Mouse	81003	1933161	Trim23	2	1.91	low	No	No	eggNOG, OrthoDB
ENSDARG00000076320	562630		LOC562630	Mouse	71345	1918595	Ano9	8	7.86	moderate	Yes	No	Compara, eggNOG, Homologene, Inparanoid, OMA, OrthoDB, OrthoFinder, TreeFam
ENSDARG00000076320	562630		LOC562630	Mouse	228432	3613666	Ano3	3	2.91	low	No	No	eggNOG, OrthoDB, OrthoFinder
ENSDARG00000076320	562630		LOC562630	Mouse	105722	2145890	Ano6	3	2.91	low	No	No	eggNOG, OrthoDB, OrthoFinder
ENSDARG00000076320	562630		LOC562630	Mouse	233246	3576659	Ano5	3	2.91	low	No	No	eggNOG, OrthoDB, OrthoFinder
ENSDARG00000076320	562630		LOC562630	Mouse	101772	2142149	Ano1	3	2.91	low	No	No	eggNOG, OrthoDB, OrthoFinder
ENSDARG00000076320	562630		LOC562630	Mouse	243634	2387214	Ano2	3	2.91	low	No	No	eggNOG, OrthoDB, OrthoFinder
ENSDARG00000076320	562630		LOC562630	Mouse	320091	2443344	Ano4	2	2.01	low	No	No	OrthoDB, OrthoFinder
ENSDARG00000076320	562630		LOC562630	Mouse	382014	2687327	Ano8	2	2.01	low	No	No	OrthoDB, OrthoFinder
ENSDARG00000076320	562630		LOC562630	Mouse	102566	2143103	Ano10	2	2.01	low	No	No	OrthoDB, OrthoFinder
ENSDARG00000076320	562630		LOC562630	Mouse	404545	3052714	Ano7	2	1.9	low	No	No	eggNOG, OrthoFinder
ENSDARG00000000161	566412	ZDB-GENE-041014-84	itsn2a	Mouse	20403	1338049	Itsn2	11	11.31	high	Yes	Yes	eggNOG, Homologene, OMA, OrthoFinder, OrthoInspector, orthoMCL, Panther, Phylome, RoundUp, TreeFam, ZFIN
ENSDARG00000000161	566412	ZDB-GENE-041014-84	itsn2a	Mouse	16443	1338069	Itsn1	5	4.84	moderate	No	No	eggNOG, OrthoDB, OrthoFinder, orthoMCL, RoundUp
ENSDARG00000044513	393171	ZDB-GENE-040316-1	tpst1l	Mouse	22021	1298231	Tpst1	7	6.9	moderate	Yes	No	eggNOG, OrthoDB, OrthoFinder, orthoMCL, Panther, RoundUp, TreeFam
ENSDARG00000044513	393171	ZDB-GENE-040316-1	tpst1l	Mouse	22022	1309516	Tpst2	4	3.83	moderate	No	No	eggNOG, OrthoFinder, orthoMCL, RoundUp
ENSDARG00000103718	393351	ZDB-GENE-040426-1374	chmp5b	Mouse	76959	1924209	Chmp5	14	14.29	high	Yes	Yes	Compara, eggNOG, Hieranoid, Homologene, Inparanoid, OMA, OrthoFinder, OrthoInspector, orthoMCL, Panther, Phylome, RoundUp, TreeFam, ZFIN
ENSDARG00000030236	337397	ZDB-GENE-040704-26	tmem30aa	Mouse	69981	106402	Tmem30a	13	13.29	high	Yes	Yes	Compara, eggNOG, Hieranoid, Inparanoid, OMA, OrthoFinder, OrthoInspector, orthoMCL, Panther, Phylome, RoundUp, TreeFam, ZFIN
ENSDARG00000030236	337397	ZDB-GENE-040704-26	tmem30aa	Mouse	71027	1918277	Tmem30c	5	4.91	moderate	No	No	eggNOG, OrthoDB, OrthoFinder, orthoMCL, Panther
ENSDARG00000030236	337397	ZDB-GENE-040704-26	tmem30aa	Mouse	238257	2442082	Tmem30b	3	2.91	low	No	No	eggNOG, OrthoDB, OrthoFinder
ENSDARG00000021677	569187	ZDB-GENE-081104-417	phf11	Mouse	628705	3648476	Phf11c	6	5.92	high	Yes	Yes	eggNOG, Inparanoid, OrthoInspector, Panther, Phylome, TreeFam
ENSDARG00000021677	569187	ZDB-GENE-081104-417	phf11	Mouse	236451	3645789	Phf11b	6	5.92	high	Yes	Yes	eggNOG, Inparanoid, OrthoInspector, Panther, Phylome, TreeFam
ENSDARG00000021677	569187	ZDB-GENE-081104-417	phf11	Mouse	219132	1277133	Phf11d	6	5.92	high	Yes	Yes	eggNOG, Inparanoid, OrthoInspector, Panther, Phylome, TreeFam
ENSDARG00000021677	569187	ZDB-GENE-081104-417	phf11	Mouse	219131	1918441	Phf11a	6	5.92	high	Yes	Yes	eggNOG, Inparanoid, OrthoInspector, Panther, Phylome, TreeFam
ENSDARG00000021677	569187	ZDB-GENE-081104-417	phf11	Mouse	628693	3644962	Phf11-ps	4	3.86	moderate	No	Yes	eggNOG, Inparanoid, OrthoInspector, Phylome
ENSDARG00000021677	569187	ZDB-GENE-081104-417	phf11	Mouse	71838	1919088	Phf7	3	2.91	low	No	No	eggNOG, Panther, Phylome
ENSDARG00000021677	569187	ZDB-GENE-081104-417	phf11	Mouse	217558	2444298	G2e3	2	2	low	No	No	eggNOG, Panther
ENSDARG00000057456	565241	ZDB-GENE-070112-1102	ppp3ccb	Mouse	19057	107162	Ppp3cc	12	12.25	high	Yes	Yes	Compara, eggNOG, Homologene, OMA, OrthoDB, OrthoFinder, orthoMCL, Panther, Phylome, RoundUp, TreeFam, ZFIN
ENSDARG00000057456	565241	ZDB-GENE-070112-1102	ppp3ccb	Mouse	19056	107163	Ppp3cb	6	5.8	moderate	No	Yes	eggNOG, OrthoDB, OrthoFinder, orthoMCL, RoundUp, TreeFam
ENSDARG00000057456	565241	ZDB-GENE-070112-1102	ppp3ccb	Mouse	19055	107164	Ppp3ca	5	4.79	moderate	No	No	eggNOG, OrthoFinder, orthoMCL, RoundUp, TreeFam
ENSDARG00000022254	393953	ZDB-GENE-040426-1178	prkcbb	Mouse	18751	97596	Prkcb	15	15.3	high	Yes	Yes	Compara, eggNOG, Hieranoid, Homologene, Inparanoid, OMA, OrthoDB, OrthoFinder, OrthoInspector, orthoMCL, Panther, Phylome, RoundUp, TreeFam, ZFIN
ENSDARG00000022254	393953	ZDB-GENE-040426-1178	prkcbb	Mouse	18750	97595	Prkca	5	4.84	moderate	No	No	eggNOG, OrthoDB, OrthoFinder, orthoMCL, RoundUp
ENSDARG00000022254	393953	ZDB-GENE-040426-1178	prkcbb	Mouse	18752	97597	Prkcg	4	3.81	moderate	No	No	eggNOG, OrthoDB, OrthoFinder, orthoMCL
ENSDARG00000022254	393953	ZDB-GENE-040426-1178	prkcbb	Mouse	18761	97601	Prkcq	2	2.03	low	No	No	OrthoFinder, RoundUp
ENSDARG00000022254	393953	ZDB-GENE-040426-1178	prkcbb	Mouse	18755	97600	Prkch	2	2.03	low	No	No	OrthoFinder, RoundUp
ENSDARG00000022254	393953	ZDB-GENE-040426-1178	prkcbb	Mouse	18753	97598	Prkcd	2	2.03	low	No	No	OrthoFinder, RoundUp
ENSDARG00000022254	393953	ZDB-GENE-040426-1178	prkcbb	Mouse	18754	97599	Prkce	2	2.03	low	No	No	OrthoFinder, RoundUp
ENSDARG00000022254	393953	ZDB-GENE-040426-1178	prkcbb	Mouse	18762	97602	Prkcz	2	2.01	low	No	No	OrthoDB, OrthoFinder
ENSDARG00000022254	393953	ZDB-GENE-040426-1178	prkcbb	Mouse	11651	87986	Akt1	2	2.01	low	No	No	OrthoDB, OrthoFinder
ENSDARG00000022254	393953	ZDB-GENE-040426-1178	prkcbb	Mouse	20393	1340062	Sgk1	2	2.01	low	No	No	OrthoDB, OrthoFinder
ENSDARG00000022254	393953	ZDB-GENE-040426-1178	prkcbb	Mouse	170755	2182368	Sgk3	2	2.01	low	No	No	OrthoDB, OrthoFinder
ENSDARG00000022254	393953	ZDB-GENE-040426-1178	prkcbb	Mouse	27219	1351318	Sgk2	2	2.01	low	No	No	OrthoDB, OrthoFinder
ENSDARG00000022254	393953	ZDB-GENE-040426-1178	prkcbb	Mouse	11652	104874	Akt2	2	2.01	low	No	No	OrthoDB, OrthoFinder
ENSDARG00000022254	393953	ZDB-GENE-040426-1178	prkcbb	Mouse	18759	99260	Prkci	2	2.01	low	No	No	OrthoDB, OrthoFinder
ENSDARG00000079946	799528	ZDB-GENE-071004-98	sqlea	Mouse	20775	109296	Sqle	10	10.21	high	Yes	Yes	Compara, eggNOG, Homologene, OMA, OrthoFinder, orthoMCL, Panther, Phylome, TreeFam, ZFIN
ENSDARG00000062485	799686	ZDB-GENE-060503-196	dock11	Mouse	75974	1923224	Dock11	12	11.84	high	Yes	Yes	Compara, eggNOG, Hieranoid, Homologene, OMA, OrthoDB, OrthoFinder, OrthoInspector, orthoMCL, Panther, RoundUp, TreeFam
ENSDARG00000062485	799686	ZDB-GENE-060503-196	dock11	Mouse	105445	106321	Dock9	5	4.84	moderate	No	No	eggNOG, OrthoDB, OrthoFinder, orthoMCL, RoundUp
ENSDARG00000062485	799686	ZDB-GENE-060503-196	dock11	Mouse	210293	2146320	Dock10	3	2.93	low	No	No	eggNOG, OrthoFinder, RoundUp
ENSDARG00000062485	799686	ZDB-GENE-060503-196	dock11	Mouse	76088	1921396	Dock8	3	2.81	low	No	No	eggNOG, OrthoDB, orthoMCL
ENSDARG00000062485	799686	ZDB-GENE-060503-196	dock11	Mouse	319899	1914789	Dock6	3	2.81	low	No	No	eggNOG, OrthoDB, orthoMCL
ENSDARG00000062485	799686	ZDB-GENE-060503-196	dock11	Mouse	67299	1914549	Dock7	3	2.81	low	No	No	eggNOG, OrthoDB, orthoMCL
ENSDARG00000008457	436973	ZDB-GENE-040718-453	faah2a	Mouse	14073	109609	Faah	1	0.9	low	Yes	No	eggNOG
ENSDARG00000008457	436973	ZDB-GENE-040718-453	faah2a	Mouse	76563	1923813	Qrsl1	1	0.9	low	Yes	No	eggNOG
ENSDARG00000103271	335008	ZDB-GENE-030131-6948	pla2g15	Mouse	192654	2178076	Pla2g15	10	10.32	high	Yes	Yes	Compara, eggNOG, Homologene, OMA, OrthoDB, OrthoFinder, Panther, Phylome, TreeFam, ZFIN
ENSDARG00000103271	335008	ZDB-GENE-030131-6948	pla2g15	Mouse	16816	96755	Lcat	2	1.9	low	No	No	eggNOG, OrthoFinder
ENSDARG00000098079	777744	ZDB-GENE-061027-53	rab3gap1	Mouse	226407	2445001	Rab3gap1	10	10.5	high	Yes	Yes	Compara, Hieranoid, Homologene, Inparanoid, OMA, OrthoFinder, OrthoInspector, Panther, Phylome, ZFIN
ENSDARG00000030608	393653	ZDB-GENE-040426-1504	rhogd	Mouse	56212	1928370	Rhog	5	4.84	moderate	Yes	No	eggNOG, OrthoDB, OrthoFinder, orthoMCL, RoundUp
ENSDARG00000030608	393653	ZDB-GENE-040426-1504	rhogd	Mouse	170758	2180784	Rac3	3	2.91	low	No	No	eggNOG, OrthoDB, OrthoFinder
ENSDARG00000030608	393653	ZDB-GENE-040426-1504	rhogd	Mouse	12540	106211	Cdc42	3	2.91	low	No	No	eggNOG, OrthoDB, OrthoFinder
ENSDARG00000030608	393653	ZDB-GENE-040426-1504	rhogd	Mouse	104215	1931553	Rhoq	3	2.91	low	No	No	eggNOG, OrthoDB, OrthoFinder
ENSDARG00000030608	393653	ZDB-GENE-040426-1504	rhogd	Mouse	19353	97845	Rac1	3	2.91	low	No	No	eggNOG, OrthoDB, OrthoFinder
ENSDARG00000030608	393653	ZDB-GENE-040426-1504	rhogd	Mouse	69581	1916831	Rhou	3	2.91	low	No	No	eggNOG, OrthoDB, OrthoFinder
ENSDARG00000030608	393653	ZDB-GENE-040426-1504	rhogd	Mouse	19354	97846	Rac2	3	2.91	low	No	No	eggNOG, OrthoDB, OrthoFinder
ENSDARG00000030608	393653	ZDB-GENE-040426-1504	rhogd	Mouse	74734	1921984	Rhoh	2	1.91	low	No	No	eggNOG, OrthoDB
ENSDARG00000030608	393653	ZDB-GENE-040426-1504	rhogd	Mouse	23912	1345629	Rhof	2	1.91	low	No	No	eggNOG, OrthoDB
ENSDARG00000030608	393653	ZDB-GENE-040426-1504	rhogd	Mouse	80837	1931551	Rhoj	2	1.91	low	No	No	eggNOG, OrthoDB
ENSDARG00000044373	415193	ZDB-GENE-040625-84	atg4c	Mouse	242557	2651854	Atg4c	15	15.3	high	Yes	Yes	Compara, eggNOG, Hieranoid, Homologene, Inparanoid, OMA, OrthoDB, OrthoFinder, OrthoInspector, orthoMCL, Panther, Phylome, RoundUp, TreeFam, ZFIN
ENSDARG00000044373	415193	ZDB-GENE-040625-84	atg4c	Mouse	235040	2444308	Atg4d	5	4.84	moderate	No	No	eggNOG, OrthoDB, OrthoFinder, orthoMCL, RoundUp
ENSDARG00000044373	415193	ZDB-GENE-040625-84	atg4c	Mouse	666468	2147903	Atg4a	5	4.84	moderate	No	No	eggNOG, OrthoDB, OrthoFinder, orthoMCL, RoundUp
ENSDARG00000044373	415193	ZDB-GENE-040625-84	atg4c	Mouse	66615	1913865	Atg4b	4	3.83	moderate	No	No	eggNOG, OrthoFinder, orthoMCL, RoundUp
ENSDARG00000044753	415247	ZDB-GENE-040625-174	idh3b	Mouse	170718	2158650	Idh3b	10	9.74	high	Yes	Yes	Compara, eggNOG, Homologene, OMA, OrthoFinder, orthoMCL, Panther, Phylome, RoundUp, TreeFam
ENSDARG00000044753	415247	ZDB-GENE-040625-174	idh3b	Mouse	15929	1099463	Idh3g	5	4.84	moderate	No	No	eggNOG, OrthoDB, OrthoFinder, orthoMCL, RoundUp
ENSDARG00000044753	415247	ZDB-GENE-040625-174	idh3b	Mouse	243996	2142174	4933405O20Rik	3	2.91	low	No	No	eggNOG, OrthoDB, OrthoFinder
ENSDARG00000044753	415247	ZDB-GENE-040625-174	idh3b	Mouse	67834	1915084	Idh3a	2	1.91	low	No	No	eggNOG, OrthoDB
ENSDARG00000042823	541342	ZDB-GENE-050320-32	spcs2	Mouse	66624	1913874	Spcs2	13	13.26	high	Yes	Yes	Compara, eggNOG, Hieranoid, Homologene, Inparanoid, OMA, OrthoFinder, OrthoInspector, orthoMCL, Panther, Phylome, TreeFam, ZFIN
ENSDARG00000075491	568768	ZDB-GENE-081104-60	si:ch211-26b3.4	Mouse	215748	2674130	Cnksr3	4	3.81	moderate	Yes	No	eggNOG, OrthoDB, OrthoFinder, orthoMCL
ENSDARG00000075491	568768	ZDB-GENE-081104-60	si:ch211-26b3.4	Mouse	245684	2661175	Cnksr2	4	3.81	moderate	Yes	No	eggNOG, OrthoDB, OrthoFinder, orthoMCL
ENSDARG00000075491	568768	ZDB-GENE-081104-60	si:ch211-26b3.4	Mouse	320495	2444159	Ipcef1	3	2.91	low	No	No	eggNOG, OrthoDB, OrthoFinder
ENSDARG00000086826	322462	ZDB-GENE-050417-228	sult6b1	Mouse	73671	1920921	Sult6b1	13	13.49	high	Yes	Yes	Compara, eggNOG, Hieranoid, Homologene, Inparanoid, OMA, OrthoDB, OrthoFinder, OrthoInspector, Panther, RoundUp, TreeFam, ZFIN
ENSDARG00000086826	322462	ZDB-GENE-050417-228	sult6b1	Mouse	100043194	107550	Sult2a2	3	2.94	low	No	No	eggNOG, OrthoDB, RoundUp
ENSDARG00000086826	322462	ZDB-GENE-050417-228	sult6b1	Mouse	54200	1926342	Sult2b1	3	2.94	low	No	No	eggNOG, OrthoDB, RoundUp
ENSDARG00000086826	322462	ZDB-GENE-050417-228	sult6b1	Mouse	29859	1888971	Sult4a1	3	2.94	low	No	No	eggNOG, OrthoDB, RoundUp
ENSDARG00000086826	322462	ZDB-GENE-050417-228	sult6b1	Mouse	56362	2136282	Sult1b1	3	2.94	low	No	No	eggNOG, OrthoDB, RoundUp
ENSDARG00000086826	322462	ZDB-GENE-050417-228	sult6b1	Mouse	215895	3645972	Sult3a2	3	2.87	low	No	No	eggNOG, OrthoDB, TreeFam
ENSDARG00000086826	322462	ZDB-GENE-050417-228	sult6b1	Mouse	330440	2685612	Sult6b2	3	2.87	moderate	No	Yes	eggNOG, OrthoDB, TreeFam
ENSDARG00000086826	322462	ZDB-GENE-050417-228	sult6b1	Mouse	57430	1931469	Sult3a1	3	2.87	low	No	No	eggNOG, OrthoDB, TreeFam
ENSDARG00000086826	322462	ZDB-GENE-050417-228	sult6b1	Mouse	629219	3648915	Sult2a6	2	1.91	low	No	No	eggNOG, OrthoDB
ENSDARG00000086826	322462	ZDB-GENE-050417-228	sult6b1	Mouse	20888	102928	Sult1c1	2	1.91	low	No	No	eggNOG, OrthoDB
ENSDARG00000086826	322462	ZDB-GENE-050417-228	sult6b1	Mouse	69083	1916333	Sult1c2	2	1.91	low	No	No	eggNOG, OrthoDB
ENSDARG00000086826	322462	ZDB-GENE-050417-228	sult6b1	Mouse	57429	1931463	Sult5a1	2	1.91	low	No	No	eggNOG, OrthoDB
ENSDARG00000086826	322462	ZDB-GENE-050417-228	sult6b1	Mouse	629203	3645873	Sult2a3	2	1.91	low	No	No	eggNOG, OrthoDB
ENSDARG00000086826	322462	ZDB-GENE-050417-228	sult6b1	Mouse	76971	1924221	Sult2a8	2	1.91	low	No	No	eggNOG, OrthoDB
ENSDARG00000086826	322462	ZDB-GENE-050417-228	sult6b1	Mouse	434264	3648378	Sult2a5	2	1.91	low	No	No	eggNOG, OrthoDB
ENSDARG00000086826	322462	ZDB-GENE-050417-228	sult6b1	Mouse	20887	102896	Sult1a1	2	1.91	low	No	No	eggNOG, OrthoDB
ENSDARG00000086826	322462	ZDB-GENE-050417-228	sult6b1	Mouse	20859	98430	Sult2a1	2	1.91	low	No	No	eggNOG, OrthoDB
ENSDARG00000086826	322462	ZDB-GENE-050417-228	sult6b1	Mouse	638251	3645246	Sult2a7	2	1.91	low	No	No	eggNOG, OrthoDB
ENSDARG00000093906	101884242	ZDB-GENE-070912-31	xcl32a.1	Mouse	16963	104593	Xcl1	1	1	low	Yes	No	OrthoFinder
ENSDARG00000027600	393165	ZDB-GENE-040426-908	pdlim5b	Mouse	56376	1927489	Pdlim5	7	6.7	high	Yes	Yes	Compara, eggNOG, Homologene, orthoMCL, Panther, Phylome, TreeFam
ENSDARG00000027600	393165	ZDB-GENE-040426-908	pdlim5b	Mouse	67399	1914649	Pdlim7	3	2.91	low	No	No	eggNOG, OrthoDB, OrthoFinder
ENSDARG00000027600	393165	ZDB-GENE-040426-908	pdlim5b	Mouse	24131	1344412	Ldb3	2	1.91	low	No	No	eggNOG, OrthoDB
ENSDARG00000054842	445127	ZDB-GENE-040801-24	hsd17b14	Mouse	66065	1913315	Hsd17b14	13	13.39	high	Yes	Yes	Compara, eggNOG, Hieranoid, Homologene, Inparanoid, OMA, OrthoFinder, OrthoInspector, Panther, Phylome, RoundUp, TreeFam, ZFIN
ENSDARG00000054842	445127	ZDB-GENE-040801-24	hsd17b14	Mouse	234309	2384567	Cbr4	2	2.03	low	No	No	OrthoFinder, RoundUp
ENSDARG00000054842	445127	ZDB-GENE-040801-24	hsd17b14	Mouse	14979	95911	H2-Ke6	2	2.03	low	No	No	OrthoFinder, RoundUp
ENSDARG00000054842	445127	ZDB-GENE-040801-24	hsd17b14	Mouse	26378	1347059	Decr2	2	1.93	low	No	No	eggNOG, RoundUp
ENSDARG00000054842	445127	ZDB-GENE-040801-24	hsd17b14	Mouse	69772	1917022	Bdh2	2	1.93	low	No	No	eggNOG, RoundUp
ENSDARG00000054842	445127	ZDB-GENE-040801-24	hsd17b14	Mouse	28200	90169	Dhrs4	2	1.9	low	No	No	eggNOG, OrthoFinder
ENSDARG00000054842	445127	ZDB-GENE-040801-24	hsd17b14	Mouse	71412	1918662	Dhrs2	2	1.9	low	No	No	eggNOG, OrthoFinder
ENSDARG00000057452	619262	ZDB-GENE-050913-137	ston2	Mouse	108800	1918272	Ston2	10	10.21	high	Yes	Yes	Compara, eggNOG, Homologene, OMA, OrthoFinder, orthoMCL, Panther, Phylome, TreeFam, ZFIN
ENSDARG00000057452	619262	ZDB-GENE-050913-137	ston2	Mouse	77057	1924307	Ston1	3	3.11	low	No	No	OrthoDB, OrthoFinder, Panther
ENSDARG00000059311	553410	ZDB-GENE-050720-4	dpysl5b	Mouse	65254	1929772	Dpysl5	9	9.21	high	Yes	Yes	Compara, eggNOG, OMA, OrthoFinder, orthoMCL, Panther, Phylome, TreeFam, ZFIN
ENSDARG00000059311	553410	ZDB-GENE-050720-4	dpysl5b	Mouse	26757	1349764	Dpysl4	3	2.91	low	No	No	eggNOG, OrthoDB, OrthoFinder
ENSDARG00000059311	553410	ZDB-GENE-050720-4	dpysl5b	Mouse	22240	1349762	Dpysl3	3	2.91	low	No	No	eggNOG, OrthoDB, OrthoFinder
ENSDARG00000059311	553410	ZDB-GENE-050720-4	dpysl5b	Mouse	64705	1928679	Dpys	3	2.91	low	No	No	eggNOG, OrthoDB, OrthoFinder
ENSDARG00000059311	553410	ZDB-GENE-050720-4	dpysl5b	Mouse	12934	1349763	Dpysl2	3	2.91	low	No	No	eggNOG, OrthoDB, OrthoFinder
ENSDARG00000059311	553410	ZDB-GENE-050720-4	dpysl5b	Mouse	12933	107793	Crmp1	3	2.91	low	No	No	eggNOG, OrthoDB, OrthoFinder
ENSDARG00000039830	337838	ZDB-GENE-030131-9966	gng5	Mouse	100043507	3783217	Gng5-ps	8	8.01	high	Yes	Yes	Hieranoid, Homologene, Inparanoid, OMA, OrthoDB, OrthoInspector, Phylome, RoundUp
ENSDARG00000039830	337838	ZDB-GENE-030131-9966	gng5	Mouse	14707	109164	Gng5	8	7.8	high	Yes	Yes	Compara, eggNOG, Homologene, OMA, OrthoFinder, orthoMCL, Panther, TreeFam
ENSDARG00000039830	337838	ZDB-GENE-030131-9966	gng5	Mouse	14702	102705	Gng2	3	2.91	low	No	No	eggNOG, OrthoDB, OrthoFinder
ENSDARG00000039830	337838	ZDB-GENE-030131-9966	gng5	Mouse	14709	109163	Gng8	3	2.91	low	No	No	eggNOG, OrthoDB, OrthoFinder
ENSDARG00000039830	337838	ZDB-GENE-030131-9966	gng5	Mouse	14701	1336171	Gng12	3	2.91	low	No	No	eggNOG, OrthoDB, OrthoFinder
ENSDARG00000039830	337838	ZDB-GENE-030131-9966	gng5	Mouse	14706	102703	Gng4	3	2.91	moderate	No	Yes	eggNOG, OrthoDB, OrthoFinder
ENSDARG00000039830	337838	ZDB-GENE-030131-9966	gng5	Mouse	14700	1336169	Gng10	3	2.91	low	No	No	eggNOG, OrthoDB, OrthoFinder
ENSDARG00000039830	337838	ZDB-GENE-030131-9966	gng5	Mouse	14708	95787	Gng7	3	2.91	low	No	No	eggNOG, OrthoDB, OrthoFinder
ENSDARG00000039830	337838	ZDB-GENE-030131-9966	gng5	Mouse	100503710	3645690	Gm5741	3	2.91	low	No	No	eggNOG, OrthoDB, OrthoFinder
ENSDARG00000039830	337838	ZDB-GENE-030131-9966	gng5	Mouse	14710	893584	Gngt2	2	1.9	low	No	No	eggNOG, OrthoFinder
ENSDARG00000039830	337838	ZDB-GENE-030131-9966	gng5	Mouse	66066	1913316	Gng11	2	1.9	low	No	No	eggNOG, OrthoFinder
ENSDARG00000039830	337838	ZDB-GENE-030131-9966	gng5	Mouse	14704	102704	Gng3	2	1.9	low	No	No	eggNOG, OrthoFinder
ENSDARG00000039830	337838	ZDB-GENE-030131-9966	gng5	Mouse	14699	109165	Gngt1	2	1.9	low	No	No	eggNOG, OrthoFinder
ENSDARG00000039830	337838	ZDB-GENE-030131-9966	gng5	Mouse	64337	1925616	Gng13	2	1.9	low	No	No	eggNOG, OrthoFinder
ENSDARG00000067813	100151763	ZDB-GENE-080516-8	zgc:171844	Mouse	67254	1914504	Bmerb1	5	4.91	moderate	Yes	No	eggNOG, Inparanoid, OrthoFinder, OrthoInspector, TreeFam
ENSDARG00000026376	568448	ZDB-GENE-031118-76	aco1	Mouse	11428	87879	Aco1	12	11.89	high	Yes	Yes	Compara, eggNOG, Hieranoid, Homologene, Inparanoid, OMA, OrthoFinder, OrthoInspector, Panther, Phylome, RoundUp, TreeFam
ENSDARG00000026376	568448	ZDB-GENE-031118-76	aco1	Mouse	64602	1928268	Ireb2	3	2.91	low	No	No	eggNOG, OrthoDB, OrthoFinder
ENSDARG00000026376	568448	ZDB-GENE-031118-76	aco1	Mouse	11429	87880	Aco2	2	1.91	low	No	No	eggNOG, OrthoDB
ENSDARG00000069829	573492	ZDB-GENE-050522-355	rragca	Mouse	54170	1858751	Rragc	11	11.22	moderate	Yes	No	Compara, eggNOG, Homologene, OMA, OrthoDB, OrthoFinder, orthoMCL, Panther, Phylome, TreeFam, ZFIN
ENSDARG00000069829	573492	ZDB-GENE-050522-355	rragca	Mouse	52187	1098604	Rragd	3	2.8	low	No	No	eggNOG, OrthoFinder, orthoMCL
ENSDARG00000093650	100538006		LOC100538006					0	0	None
ENSDARG00000039136	550257	ZDB-GENE-050417-60	cox16	Mouse	66272	1913522	Cox16	9	9.31	high	Yes	Yes	Compara, eggNOG, Homologene, OMA, OrthoFinder, Panther, Phylome, TreeFam, ZFIN
ENSDARG00000039136	550257	ZDB-GENE-050417-60	cox16	Mouse	105940408	5141963	Gm20498	2	1.96	low	No	No	OrthoFinder, TreeFam
ENSDARG00000094732	566850	ZDB-GENE-050211-1	mical3b	Mouse	194401	2442733	Mical3	8	7.81	moderate	Yes	No	Compara, eggNOG, Hieranoid, OrthoDB, OrthoFinder, Panther, Phylome, TreeFam
ENSDARG00000094732	566850	ZDB-GENE-050211-1	mical3b	Mouse	320878	2444947	Mical2	4	3.94	moderate	No	No	eggNOG, OrthoDB, OrthoFinder, RoundUp
ENSDARG00000094732	566850	ZDB-GENE-050211-1	mical3b	Mouse	171580	2385847	Mical1	3	3.01	low	No	No	eggNOG, OrthoDB, Panther
ENSDARG00000045095	445109	ZDB-GENE-040801-246	elac1	Mouse	114615	1890495	Elac1	10	10.21	high	Yes	Yes	Compara, eggNOG, Homologene, OMA, OrthoFinder, orthoMCL, Panther, Phylome, TreeFam, ZFIN
ENSDARG00000045095	445109	ZDB-GENE-040801-246	elac1	Mouse	68626	1890496	Elac2	2	1.8	low	No	No	eggNOG, orthoMCL
ENSDARG00000033501	393541	ZDB-GENE-040426-1433	tsc22d3	Mouse	14605	1196284	Tsc22d3	14	14.3	high	Yes	Yes	Compara, eggNOG, Hieranoid, Inparanoid, OMA, OrthoDB, OrthoFinder, OrthoInspector, orthoMCL, Panther, Phylome, RoundUp, TreeFam, ZFIN
ENSDARG00000033501	393541	ZDB-GENE-040426-1433	tsc22d3	Mouse	21807	109127	Tsc22d1	3	2.94	low	No	No	eggNOG, OrthoDB, RoundUp
ENSDARG00000033501	393541	ZDB-GENE-040426-1433	tsc22d3	Mouse	78829	1926079	Tsc22d4	2	1.93	low	No	No	eggNOG, RoundUp
ENSDARG00000033501	393541	ZDB-GENE-040426-1433	tsc22d3	Mouse	72033	1919283	Tsc22d2	2	1.93	low	No	No	eggNOG, RoundUp
ENSDARG00000062532	567272	ZDB-GENE-060825-87	washc2c	Mouse	28006	106463	Washc2	12	12.42	high	Yes	Yes	Compara, eggNOG, Hieranoid, Homologene, Inparanoid, OMA, OrthoFinder, OrthoInspector, orthoMCL, Panther, RoundUp, ZFIN
ENSDARG00000069090	322811	ZDB-GENE-030131-1531	atp6v0d1	Mouse	11972	1201778	Atp6v0d1	15	15.3	high	Yes	Yes	Compara, eggNOG, Hieranoid, Homologene, Inparanoid, OMA, OrthoDB, OrthoFinder, OrthoInspector, orthoMCL, Panther, Phylome, RoundUp, TreeFam, ZFIN
ENSDARG00000069090	322811	ZDB-GENE-030131-1531	atp6v0d1	Mouse	242341	1924415	Atp6v0d2	4	3.9	moderate	No	Yes	eggNOG, OrthoFinder, orthoMCL, Panther
ENSDARG00000063333	570945	ZDB-GENE-050208-132	nup210	Mouse	54563	1859555	Nup210	15	15.3	high	Yes	Yes	Compara, eggNOG, Hieranoid, Homologene, Inparanoid, OMA, OrthoDB, OrthoFinder, OrthoInspector, orthoMCL, Panther, Phylome, RoundUp, TreeFam, ZFIN
ENSDARG00000063333	570945	ZDB-GENE-050208-132	nup210	Mouse	77595	1924845	Nup210l	5	4.91	moderate	No	Yes	eggNOG, OrthoDB, OrthoFinder, orthoMCL, Panther
ENSDARG00000087247	797337	ZDB-GENE-140515-2	kcnab2a	Mouse	16498	109239	Kcnab2	13	13.47	high	Yes	Yes	eggNOG, Hieranoid, Homologene, Inparanoid, OMA, OrthoDB, OrthoFinder, OrthoInspector, Panther, Phylome, RoundUp, TreeFam, ZFIN
ENSDARG00000087247	797337	ZDB-GENE-140515-2	kcnab2a	Mouse	16499	1336208	Kcnab3	4	3.94	moderate	No	No	eggNOG, OrthoDB, OrthoFinder, RoundUp
ENSDARG00000087247	797337	ZDB-GENE-140515-2	kcnab2a	Mouse	16497	109155	Kcnab1	4	3.94	moderate	No	No	eggNOG, OrthoDB, OrthoFinder, RoundUp
ENSDARG00000036442	368385	ZDB-GENE-030616-51	atp11c	Mouse	320940	1859661	Atp11c	15	15.3	high	Yes	Yes	Compara, eggNOG, Hieranoid, Homologene, Inparanoid, OMA, OrthoDB, OrthoFinder, OrthoInspector, orthoMCL, Panther, Phylome, RoundUp, TreeFam, ZFIN
ENSDARG00000036442	368385	ZDB-GENE-030616-51	atp11c	Mouse	50769	1354710	Atp8a2	3	2.81	low	No	No	eggNOG, OrthoDB, orthoMCL
ENSDARG00000036442	368385	ZDB-GENE-030616-51	atp11c	Mouse	320571	2444287	Atp8b5	3	2.81	low	No	No	eggNOG, OrthoDB, orthoMCL
ENSDARG00000036442	368385	ZDB-GENE-030616-51	atp11c	Mouse	54667	1859660	Atp8b2	3	2.81	low	No	No	eggNOG, OrthoDB, orthoMCL
ENSDARG00000036442	368385	ZDB-GENE-030616-51	atp11c	Mouse	67331	1914581	Atp8b3	3	2.81	low	No	No	eggNOG, OrthoDB, orthoMCL
ENSDARG00000036442	368385	ZDB-GENE-030616-51	atp11c	Mouse	11980	1330848	Atp8a1	3	2.81	low	No	No	eggNOG, OrthoDB, orthoMCL
ENSDARG00000036442	368385	ZDB-GENE-030616-51	atp11c	Mouse	76295	1923545	Atp11b	3	2.81	low	No	No	eggNOG, OrthoDB, orthoMCL
ENSDARG00000036442	368385	ZDB-GENE-030616-51	atp11c	Mouse	54670	1859665	Atp8b1	3	2.81	low	No	No	eggNOG, OrthoDB, orthoMCL
ENSDARG00000036442	368385	ZDB-GENE-030616-51	atp11c	Mouse	241633	1859664	Atp8b4	3	2.81	low	No	No	eggNOG, OrthoDB, orthoMCL
ENSDARG00000036442	368385	ZDB-GENE-030616-51	atp11c	Mouse	50770	1354735	Atp11a	3	2.81	low	No	No	eggNOG, OrthoDB, orthoMCL
ENSDARG00000036442	368385	ZDB-GENE-030616-51	atp11c	Mouse	11982	1330809	Atp10a	2	1.91	low	No	No	eggNOG, OrthoDB
ENSDARG00000036442	368385	ZDB-GENE-030616-51	atp11c	Mouse	319767	2442688	Atp10b	2	1.91	low	No	No	eggNOG, OrthoDB
ENSDARG00000073962	564862	ZDB-GENE-131127-581	ccdc32	Mouse	269336	2685477	Ccdc32	12	12.21	high	Yes	Yes	Compara, eggNOG, Hieranoid, Homologene, OMA, OrthoFinder, OrthoInspector, orthoMCL, Panther, Phylome, TreeFam, ZFIN
ENSDARG00000046071	402980	ZDB-GENE-040426-1889	zgc:77838	Mouse	212163	2444951	8030462N17Rik	14	14.27	high	Yes	Yes	Compara, eggNOG, Hieranoid, Homologene, Inparanoid, OMA, OrthoDB, OrthoFinder, OrthoInspector, orthoMCL, Panther, Phylome, TreeFam, ZFIN
ENSDARG00000029671	558034	ZDB-GENE-060503-266	xpr1b	Mouse	19775	97932	Xpr1	9	8.86	moderate	Yes	No	eggNOG, Inparanoid, OMA, OrthoFinder, orthoMCL, Panther, Phylome, RoundUp, TreeFam
ENSDARG00000057323	565952	ZDB-GENE-041111-260	e2f8	Mouse	108961	1922038	E2f8	14	14.29	high	Yes	Yes	Compara, eggNOG, Hieranoid, Homologene, Inparanoid, OMA, OrthoFinder, OrthoInspector, orthoMCL, Panther, Phylome, RoundUp, TreeFam, ZFIN
ENSDARG00000057323	565952	ZDB-GENE-041111-260	e2f8	Mouse	52679	1289147	E2f7	2	1.9	low	No	No	eggNOG, OrthoFinder
ENSDARG00000011845	570999	ZDB-GENE-091020-5	chn2	Mouse	69993	1917243	Chn2	10	10.33	high	Yes	Yes	Compara, eggNOG, Homologene, OrthoDB, OrthoFinder, orthoMCL, Panther, RoundUp, TreeFam, ZFIN
ENSDARG00000011845	570999	ZDB-GENE-091020-5	chn2	Mouse	108699	1915674	Chn1	7	6.89	moderate	No	No	eggNOG, Inparanoid, OrthoDB, OrthoFinder, OrthoInspector, orthoMCL, RoundUp
ENSDARG00000011845	570999	ZDB-GENE-091020-5	chn2	Mouse	214137	2443818	Arhgap29	3	2.94	low	No	No	eggNOG, OrthoDB, RoundUp
ENSDARG00000011845	570999	ZDB-GENE-091020-5	chn2	Mouse	76117	1923367	Arhgap15	2	2.04	low	No	No	OrthoDB, RoundUp
ENSDARG00000011845	570999	ZDB-GENE-091020-5	chn2	Mouse	70719	1917969	Arhgap45	2	1.91	low	No	No	eggNOG, OrthoDB
ENSDARG00000011845	570999	ZDB-GENE-091020-5	chn2	Mouse	78816	1926066	Gmip	2	1.91	low	No	No	eggNOG, OrthoDB
ENSDARG00000045105	550127	ZDB-GENE-050417-1	foxn2b	Mouse	14236	1347478	Foxn2	10	10.32	moderate	Yes	No	Compara, eggNOG, Homologene, OMA, OrthoDB, OrthoFinder, Panther, Phylome, TreeFam, ZFIN
ENSDARG00000031302	777731	ZDB-GENE-060920-2	smap1	Mouse	98366	2138261	Smap1	14	14.29	high	Yes	Yes	Compara, eggNOG, Hieranoid, Homologene, Inparanoid, OMA, OrthoFinder, OrthoInspector, orthoMCL, Panther, Phylome, RoundUp, TreeFam, ZFIN
ENSDARG00000031302	777731	ZDB-GENE-060920-2	smap1	Mouse	69780	1917030	Smap2	5	4.84	moderate	No	No	eggNOG, OrthoDB, OrthoFinder, orthoMCL, RoundUp
ENSDARG00000011897	100333057	ZDB-GENE-130530-542	tsg101b	Mouse	22088	106581	Tsg101	8	8.32	high	Yes	Yes	eggNOG, Inparanoid, OrthoFinder, orthoMCL, Panther, Phylome, TreeFam, ZFIN
ENSDARG00000011897	100333057	ZDB-GENE-130530-542	tsg101b	Mouse	54122	1860490	Uevld	3	2.91	low	No	No	eggNOG, OrthoDB, OrthoFinder
ENSDARG00000059741	100333928	ZDB-GENE-140106-68	alpk1	Mouse	71481	1918731	Alpk1	10	10.36	high	Yes	Yes	eggNOG, Inparanoid, OMA, OrthoFinder, orthoMCL, Panther, Phylome, RoundUp, TreeFam, ZFIN
ENSDARG00000044134	100001219	ZDB-GENE-030616-608	iars2	Mouse	381314	1919586	Iars2	13	12.79	high	Yes	Yes	Compara, eggNOG, Hieranoid, Homologene, Inparanoid, OMA, OrthoFinder, OrthoInspector, orthoMCL, Panther, Phylome, RoundUp, TreeFam
ENSDARG00000044134	100001219	ZDB-GENE-030616-608	iars2	Mouse	105148	2145219	Iars	3	2.81	low	No	No	eggNOG, OrthoDB, orthoMCL
ENSDARG00000061830	566809	ZDB-GENE-090313-45	prss12	Mouse	19142	1100881	Prss12	14	14.29	high	Yes	Yes	Compara, eggNOG, Hieranoid, Homologene, Inparanoid, OMA, OrthoFinder, OrthoInspector, orthoMCL, Panther, Phylome, RoundUp, TreeFam, ZFIN
ENSDARG00000076213	566115	ZDB-GENE-120703-34	si:dkey-81e3.1	Mouse	238130	1918006	Dock4	8	7.71	moderate	Yes	No	Compara, eggNOG, OrthoDB, OrthoFinder, orthoMCL, Panther, Phylome, TreeFam
ENSDARG00000076213	566115	ZDB-GENE-120703-34	si:dkey-81e3.1	Mouse	208869	2429763	Dock3	4	3.81	moderate	No	No	eggNOG, OrthoDB, OrthoFinder, orthoMCL
ENSDARG00000076213	566115	ZDB-GENE-120703-34	si:dkey-81e3.1	Mouse	94176	2149010	Dock2	4	3.81	moderate	No	Yes	eggNOG, OrthoDB, OrthoFinder, orthoMCL
ENSDARG00000076213	566115	ZDB-GENE-120703-34	si:dkey-81e3.1	Mouse	68813	2652871	Dock5	4	3.81	moderate	No	No	eggNOG, OrthoDB, OrthoFinder, orthoMCL
ENSDARG00000076213	566115	ZDB-GENE-120703-34	si:dkey-81e3.1	Mouse	330662	2429765	Dock1	3	2.8	low	No	No	eggNOG, OrthoFinder, orthoMCL
ENSDARG00000044551	100009663	ZDB-GENE-070209-65	atg9a	Mouse	245860	2138446	Atg9a	12	11.89	high	Yes	Yes	Compara, Hieranoid, Homologene, Inparanoid, OMA, OrthoFinder, OrthoInspector, orthoMCL, Panther, Phylome, RoundUp, TreeFam
ENSDARG00000044551	100009663	ZDB-GENE-070209-65	atg9a	Mouse	213948	2685420	Atg9b	3	2.91	low	No	No	OrthoDB, OrthoFinder, orthoMCL
ENSDARG00000056847	560418	ZDB-GENE-060503-728	si:dkey-27c15.3	Mouse	76022	1917579	Gon4l	7	6.8	moderate	Yes	No	eggNOG, OrthoFinder, orthoMCL, Panther, Phylome, RoundUp, TreeFam
ENSDARG00000088708	100535003	ZDB-GENE-050928-1	ngfra	Mouse	18053	97323	Ngfr	7	7.4	moderate	Yes	No	Compara, eggNOG, OMA, OrthoFinder, Panther, TreeFam, ZFIN
ENSDARG00000074763	100003330	ZDB-GENE-100729-3	mrap2a	Mouse	244958	3609239	Mrap2	11	11.45	high	Yes	Yes	Compara, eggNOG, Hieranoid, Homologene, Inparanoid, OMA, OrthoFinder, OrthoInspector, Panther, TreeFam, ZFIN
ENSDARG00000074763	100003330	ZDB-GENE-100729-3	mrap2a	Mouse	77037	1924287	Mrap	2	2.06	moderate	No	Yes	Panther, TreeFam
ENSDARG00000098181	553745	ZDB-GENE-050522-9	zgc:113184	Mouse	21353	107676	Tank	2	1.96	moderate	Yes	No	OrthoInspector, TreeFam
ENSDARG00000020405	327082	ZDB-GENE-030131-5290	napab	Mouse	108124	104563	Napa	15	15.3	high	Yes	Yes	Compara, eggNOG, Hieranoid, Homologene, Inparanoid, OMA, OrthoDB, OrthoFinder, OrthoInspector, orthoMCL, Panther, Phylome, RoundUp, TreeFam, ZFIN
ENSDARG00000020405	327082	ZDB-GENE-030131-5290	napab	Mouse	17957	104562	Napb	4	3.83	moderate	No	No	eggNOG, OrthoFinder, orthoMCL, RoundUp
ENSDARG00000075766	436632	ZDB-GENE-040718-51	sccpdha.1	Mouse	109232	1924486	Sccpdh	11	11.24	moderate	Yes	No	Compara, eggNOG, Homologene, OMA, OrthoFinder, orthoMCL, Panther, Phylome, RoundUp, TreeFam, ZFIN
ENSDARG00000041848	791729	ZDB-GENE-000427-1	rh50	Mouse	56315	1888517	Rhcg	4	3.87	moderate	Yes	No	eggNOG, OrthoDB, OrthoFinder, TreeFam
ENSDARG00000041848	791729	ZDB-GENE-000427-1	rh50	Mouse	19746	1202882	Rhd	3	2.91	low	No	No	eggNOG, OrthoDB, OrthoFinder
ENSDARG00000041848	791729	ZDB-GENE-000427-1	rh50	Mouse	19743	1202713	Rhag	3	2.91	low	No	No	eggNOG, OrthoDB, OrthoFinder
ENSDARG00000041848	791729	ZDB-GENE-000427-1	rh50	Mouse	58176	1927379	Rhbg	3	2.86	low	No	No	eggNOG, OrthoFinder, TreeFam
ENSDARG00000058740	436873	ZDB-GENE-040718-344	ube2r2	Mouse	67615	1914865	Ube2r2	13	13.36	high	Yes	Yes	eggNOG, Hieranoid, Homologene, Inparanoid, OMA, OrthoFinder, OrthoInspector, orthoMCL, Panther, Phylome, RoundUp, TreeFam, ZFIN
ENSDARG00000058740	436873	ZDB-GENE-040718-344	ube2r2	Mouse	216150	102657	Cdc34	5	4.84	moderate	No	No	eggNOG, OrthoDB, OrthoFinder, orthoMCL, RoundUp
ENSDARG00000009350	336632	ZDB-GENE-030131-8576	atg3	Mouse	67841	1915091	Atg3	14	14.29	high	Yes	Yes	Compara, eggNOG, Hieranoid, Homologene, Inparanoid, OMA, OrthoFinder, OrthoInspector, orthoMCL, Panther, Phylome, RoundUp, TreeFam, ZFIN
ENSDARG00000100394	322814	ZDB-GENE-030131-1534	lnpep	Mouse	240028	2387123	Lnpep	12	11.72	high	Yes	Yes	Compara, eggNOG, Hieranoid, Homologene, OMA, OrthoDB, OrthoFinder, OrthoInspector, orthoMCL, Panther, Phylome, TreeFam
ENSDARG00000100394	322814	ZDB-GENE-030131-1534	lnpep	Mouse	80898	1933403	Erap1	4	3.81	moderate	No	No	eggNOG, OrthoDB, OrthoFinder, orthoMCL
ENSDARG00000100394	322814	ZDB-GENE-030131-1534	lnpep	Mouse	19155	1101358	Npepps	3	2.91	low	No	No	eggNOG, OrthoDB, OrthoFinder
ENSDARG00000100394	322814	ZDB-GENE-030131-1534	lnpep	Mouse	74574	1921824	Lvrn	3	2.91	low	No	No	eggNOG, OrthoDB, OrthoFinder
ENSDARG00000100394	322814	ZDB-GENE-030131-1534	lnpep	Mouse	16790	5000466	Anpep	3	2.91	low	No	No	eggNOG, OrthoDB, OrthoFinder
ENSDARG00000100394	322814	ZDB-GENE-030131-1534	lnpep	Mouse	237553	2384311	Trhde	2	1.91	low	No	No	eggNOG, OrthoDB
ENSDARG00000100394	322814	ZDB-GENE-030131-1534	lnpep	Mouse	13809	106645	Enpep	2	1.9	low	No	No	eggNOG, OrthoFinder
ENSDARG00000075164	323348	ZDB-GENE-030131-2068	wu:fb95h02	Mouse	107589	894806	Mylk	3	2.76	moderate	Yes	No	eggNOG, orthoMCL, TreeFam
ENSDARG00000075164	100003770	ZDB-GENE-050309-74	mylk5	Mouse	107589	894806	Mylk	3	3.04	moderate	Yes	No	OrthoDB, OrthoFinder, RoundUp
ENSDARG00000035514	767749	ZDB-GENE-060929-532	adam28	Mouse	13522	105988	Adam28	5	5.45	high	Yes	Yes	Compara, OMA, Panther, Phylome, ZFIN
ENSDARG00000035514	767749	ZDB-GENE-060929-532	adam28	Mouse	11500	107247	Adam7	3	3.02	low	No	No	OrthoDB, Panther, Phylome
ENSDARG00000035514	767749	ZDB-GENE-060929-532	adam28	Mouse	58860	1917650	Adamdec1	3	3.01	moderate	No	Yes	OrthoFinder, Panther, Phylome
ENSDARG00000019328	325938	ZDB-GENE-030131-4663	plxna4	Mouse	243743	2179061	Plxna4	15	15.3	high	Yes	Yes	Compara, eggNOG, Hieranoid, Homologene, Inparanoid, OMA, OrthoDB, OrthoFinder, OrthoInspector, orthoMCL, Panther, Phylome, RoundUp, TreeFam, ZFIN
ENSDARG00000019328	325938	ZDB-GENE-030131-4663	plxna4	Mouse	18846	107683	Plxna3	5	4.84	moderate	No	No	eggNOG, OrthoDB, OrthoFinder, orthoMCL, RoundUp
ENSDARG00000019328	325938	ZDB-GENE-030131-4663	plxna4	Mouse	18845	107684	Plxna2	4	3.83	moderate	No	No	eggNOG, OrthoFinder, orthoMCL, RoundUp
ENSDARG00000019328	325938	ZDB-GENE-030131-4663	plxna4	Mouse	140571	2154240	Plxnb3	4	3.81	moderate	No	No	eggNOG, OrthoDB, OrthoFinder, orthoMCL
ENSDARG00000019328	325938	ZDB-GENE-030131-4663	plxna4	Mouse	18844	107685	Plxna1	4	3.81	moderate	No	No	eggNOG, OrthoDB, OrthoFinder, orthoMCL
ENSDARG00000019328	325938	ZDB-GENE-030131-4663	plxna4	Mouse	140570	2154239	Plxnb2	4	3.81	moderate	No	No	eggNOG, OrthoDB, OrthoFinder, orthoMCL
ENSDARG00000019328	325938	ZDB-GENE-030131-4663	plxna4	Mouse	67784	2154244	Plxnd1	3	2.81	low	No	No	eggNOG, OrthoDB, orthoMCL
ENSDARG00000019328	325938	ZDB-GENE-030131-4663	plxna4	Mouse	235611	2154238	Plxnb1	3	2.81	low	No	No	eggNOG, OrthoDB, orthoMCL
ENSDARG00000019328	325938	ZDB-GENE-030131-4663	plxna4	Mouse	54712	1890127	Plxnc1	2	1.91	low	No	No	eggNOG, OrthoDB
ENSDARG00000043480	503536	ZDB-GENE-050220-14	rbbp8	Mouse	225182	2442995	Rbbp8	12	12.36	high	Yes	Yes	eggNOG, Hieranoid, Inparanoid, OMA, OrthoFinder, OrthoInspector, orthoMCL, Panther, Phylome, RoundUp, TreeFam, ZFIN
ENSDARG00000022891	557610	ZDB-GENE-080303-32	zgc:175214	Mouse	68867	1916117	Rnf122	4	4.01	moderate	Yes	No	eggNOG, OrthoDB, OrthoFinder, Panther
ENSDARG00000022891	557610	ZDB-GENE-080303-32	zgc:175214	Mouse	51902	1261771	Rnf24	2	1.9	low	No	No	eggNOG, OrthoFinder
[truncated: 46 more rows]
